# Supplementary material for: Longitudinal Metabolomics and Lipidomics Analyses Reveal Alterations Associated with Envenoming by Bothrops asper and Daboia russelii in an Experimental Murine Model
Source: Toxins (Basel). 2022 Sep 23;14(10):657. doi: 10.3390/toxins14100657 (PMC9610966; doi:10.3390/toxins14100657)
Supplement: Supplementary file 1 [file toxins-14-00657-s001.zip › Supporting_Table_S1.xlsx]

## Sheet: sampleInfo
sample	group	subject	Time
x02012022x_JF_POS_BA_Cont1	BA_0hr	Bothrops	0
x02012022x_JF_POS_BA_Cont2	BA_0hr	Bothrops	0
x02012022x_JF_POS_BA_Cont3	BA_0hr	Bothrops	0
x02012022x_JF_POS_BA_1h_1	BA_1hr	Bothrops	1
x02012022x_JF_POS_BA_1h_2	BA_1hr	Bothrops	1
x02012022x_JF_POS_BA_1h_3	BA_1hr	Bothrops	1
x02012022x_JF_POS_BA_3h_1	BA_3hr	Bothrops	3
x02012022x_JF_POS_BA_3h_2	BA_3hr	Bothrops	3
x02012022x_JF_POS_BA_3h_3	BA_3hr	Bothrops	3
x02012022x_JF_POS_BA_6h_1	BA_6hr	Bothrops	6
x02012022x_JF_POS_BA_6h_2	BA_6hr	Bothrops	6
x02012022x_JF_POS_BA_6h_3	BA_6hr	Bothrops	6
x02012022x_JF_POS_BA_24h_1	BA_24hr	Bothrops	24
x02012022x_JF_POS_BA_24h_2	BA_24hr	Bothrops	24
x02012022x_JF_POS_BA_24h_3	BA_24hr	Bothrops	24
x02012022x_JF_POS_BA_24h_4	BA_24hr	Bothrops	24
x02012022x_JF_POS_BA_24h_5	BA_24hr	Bothrops	24
x02012022x_JF_POS_Cont1	DR_0h	Daboia	0
x02012022x_JF_POS_Cont2	DR_0h	Daboia	0
x02012022x_JF_POS_Cont3	DR_0h	Daboia	0
x02012022x_JF_POS_DR_1h_1	DR_1hr	Daboia	1
x02012022x_JF_POS_DR_1h_2	DR_1hr	Daboia	1
x02012022x_JF_POS_DR_1h_3	DR_1hr	Daboia	1
x02012022x_JF_POS_DR_3h_1	DR_3hr	Daboia	3
x02012022x_JF_POS_DR_3h_2	DR_3hr	Daboia	3
x02012022x_JF_POS_DR_3h_3	DR_3hr	Daboia	3
x02012022x_JF_POS_DR_6h_1	DR_6hr	Daboia	6
x02012022x_JF_POS_DR_6h_2	DR_6hr	Daboia	6
x02012022x_JF_POS_DR_6h_3	DR_6hr	Daboia	6
x02012022x_JF_POS_DR_24h_1	DR_24hr	Daboia	24
x02012022x_JF_POS_DR_24h_2	DR_24hr	Daboia	24
x02012022x_JF_POS_DR_24h_3	DR_24hr	Daboia	24

## Sheet: Raw_Data
Metabolite name	RT	MZ	Adduct type	Polarity	KEGG_Code	HMDB_Code	Ontology	Ontology_subclass	clean_name	BA_Cont1	BA_Cont2	BA_Cont3	BA_1h_1	BA_1h_2	BA_1h_3	BA_3h_1	BA_3h_2	BA_3h_3	BA_6h_1	BA_6h_2	BA_6h_3	BA_24h_1	BA_24h_2	BA_24h_3	BA_24h_4	BA_24h_5	DR_Cont1	DR_Cont2	DR_Cont3	DR_1h_1	DR_1h_2	DR_1h_3	DR_3h_1	DR_3h_2	DR_3h_3	DR_6h_1	DR_6h_2	DR_6h_3	DR_24h_1	DR_24h_2	DR_24h_3
Homoproline methyl ester	1.726	144.102	[M+H]+	ESI_Pos			0	0	Homoproline methyl ester	39339000	38497336	39669264	170635472	82311608	139857712	46396660	43253648	41569664	109448216	101070112	76319840	80902296	99731248	88178120	64843160	90458688	35863196	40655336	40039232	63024420	70483568	98025120	97672792	71689936	92198312	49976552	90214832	128578072	36569232	25143386	52444520
NICOTINAMIDE HYPOXANTHINE DINUCLEOTIDE (IORA)	2.546	333.051	[M+2H]2+	ESI_Pos	C04423		Nucleosides, nucleotides, and analogues	(5'->5')-dinucleotides	NICOTINAMIDE HYPOXANTHINE DINUCLEOTIDE (IORA)	80877	91334	84583	90616	143398	103761	130173	88631	78362	69009	125282	90161	98658	101458	177037	320678	176713	81706	8665	88461	145265	153881	126924	154159	135554	206130	64855	73957	117236	42535	31015	163832
NICOTINIC ACID ADENINE DINUCLEOTIDE PHOSPHATE (IORA)	2.094	373.032	[M+2H]2+	ESI_Pos	C00857	HMDB0001179	Nucleosides, nucleotides, and analogues	Nucleic acid components	Nicotinic acid adenine dinucleotide phosphate	135737	93646	93625	131340	181058	0	84527	136233	199483	54325	132359	0	105727	84914	0	54089	89377	191370	45018	169164	486688	122901	524303	111306	0	179542	73060	193857	43904	260491	100500	271953
C18(Plasm)-18:1 PC	32.25	284.295	[M-H2O+H]+	ESI_Pos			Lipids and lipid-like molecules	1-(1Z-alkenyl),2-acyl-glycerophosphocholines	C18(Plasm)-18:1 PC	10345532	10308274	9459829	14348889	13983964	11765739	10139692	13330687	13500615	11994912	11369197	13371486	13747978	15393185	12795918	12787460	13649255	10751764	11186345	11867449	14472750	10738846	11409861	14345397	15519552	12964978	12333890	11869140	10981948	12105451	10141645	15111485
Deethylatrazine	6.107	188.069	[M+H]+	ESI_Pos	C06559	HMDB0033249	Organoheterocyclic compounds	1,3,5-triazine-2,4-diamines	6-Chloro-N-(1-methylethyl)-1,3,5-triazine-2,4-diamine	8453152	8153368	7906662	17962138	7059508	9267544	8842438	7806904	7363824	7759592	7343144	5315965	8476711	6722841	8804592	9838781	10228912	10570657	6608826	9532411	7870386	9295273	6542803	9078514	7626420	6594590	8892045	7148398	8904032	7543556	5998524	6459883
Melamine	6.388	127.087	[M+H]+	ESI_Pos	C08737	HMDB0041922	Organoheterocyclic compounds	1,3,5-triazines	Triethylenemelamine	10606581	7540377	6718684	12892267	11754082	6654520	9278410	7547498	5184954	7670029	5945217	13138511	4533612	6778496	5158024	5393337	11696210	6268116	6114332	9628599	10180341	11454529	6582368	6290890	4506776	9026401	12691031	10738064	6050914	7076744	3714328	6034896
P-OCTOPAMINE (IORA)	1.126	154.087	[M+H]+	ESI_Pos	C04227	HMDB0004825	Benzenoids	1-hydroxy-2-unsubstituted benzenoids	p-Octopamine	44764	91211	103358	39768	32133	53345	97106	26822	39865	6176	83472	69982	74091	44927	112945	71912	31825	92091	61827	35595	68022	60499	34721	57960	92369	27133	51487	38509	21313	167779	70844	35315
Phenol	3.324	95.0495	[M+H]+	ESI_Pos	C00146	HMDB0000228	Benzenoids	1-hydroxy-4-unsubstituted benzenoids	Phenol	20388556	20914620	20652794	24619576	13387688	14523037	10317221	12853036	9724355	11727048	12273631	9744814	16905804	19713942	22297064	21247494	21499448	18680698	13536511	21788742	11632775	18900054	14037979	10694434	9712355	12004077	8527574	8272332	10765033	17102610	10527878	19319600
Hydrocortisone	28.502	363.216	[M+H]+	ESI_Pos	C00735		Lipids and lipid-like molecules	21-hydroxysteroids	Cortisol	361464	339845	317050	4269860	2903592	1887629	786940	435046	1328364	1133293	237097	1068938	275441	87366	245135	196316	137796	477366	596243	422559	2486890	1619321	1603295	1155780	1584528	1620308	2307418	1921300	1620753	73442	384664	107329
Imidacloprid-urea	22.788	212.069	[M+H]+	ESI_Pos			Organoheterocyclic compounds	2-halopyridines	Imidacloprid-urea	1692210	1608877	1670931	9684638	3634161	10970957	2927645	2141376	1009024	2804668	3774210	2677067	4778654	2231628	9256931	1952664	2753682	1870985	553617	592207	5183790	1828071	5549406	3427240	1189839	743774	1536439	1997352	3874746	5922086	570142	3803407
angoletin	30.088	301.141	[M+H]+	ESI_Pos		HMDB0126599	Phenylpropanoids and polyketides	2'-Hydroxy-dihydrochalcones	angoletin	124600272	126990432	124178584	136856864	134664704	130085264	149106288	145228928	133134296	132754928	129266904	122630672	144630992	140689008	65520652	129410904	64137460	137545856	138293984	137730512	134881536	135413072	134075232	137408144	139189696	132489088	134827568	133575824	131433264	130924192	138352096	131557376
Fabesetron	29.422	294.168	[M+H]+	ESI_Pos			Organoheterocyclic compounds	3-alkylindoles	Fabesetron	1095945	1197064	1067900	7289854	2678375	4740102	1051483	1487662	1692778	4519317	3519926	3113532	3056036	3445681	1954176	1633572	2560510	1033727	1177049	1264850	2066390	1923778	3785486	2899098	2365475	1920634	3215830	4391566	4937822	1690701	448223	1649465
Indole-3-carbinol	22.789	130.065	[M+H-H2O]+	ESI_Pos		HMDB0005785	Organoheterocyclic compounds	3-alkylindoles	Indole-3-carbinol	4192816	4255181	4074909	25627088	10318899	24995196	8231114	5795899	2485800	8069564	9616913	6805032	13007331	5521484	21531746	4781652	6860946	4492139	1575369	1610363	12189488	5088502	14024096	9007523	3359352	1850981	3955116	5732994	10107791	14290614	1508042	9615282
INDOLEACETALDEHYDE (IORA)	4.274	160.076	[M+H]+	ESI_Pos	C00637	HMDB0001190	Organoheterocyclic compounds	3-alkylindoles	Indoleacetaldehyde	2760335	2808706	2723366	4090937	1257230	1873898	118629	322810	1407852	1236336	1958388	1240244	515108	477308	1562016	1581322	585382	3251774	771498	2951246	226940	1659959	585421	18210	1019399	645987	5240153	2399754	4864598	365457	401997	1714855
Koumine	29.969	307.188	[M+H]+	ESI_Pos			Organoheterocyclic compounds	3-alkylindoles	Koumine	22736616	22417676	21852204	140567200	83344712	71371688	30984610	42016764	37978984	67898672	51983896	51901112	50357792	63087420	71546624	4084805	48482700	27145778	24822310	31336680	10766286	5226864	56860864	49600864	39952284	43902048	41873404	70525504	86007272	10221692	17616396	35493056
Melatonin	3.791	233.125	[M+H]+	ESI_Pos	C01598	HMDB0001389	Organoheterocyclic compounds	3-alkylindoles	Melatonin	5677198	5680554	5727037	4295612	6955154	1705406	10774923	15394956	7539511	7371370	9785343	6099547	6414398	2880853	11766431	14073462	14873122	5945288	4993658	7197868	5158276	3559254	3517784	5661701	4237140	6023594	3648827	7189602	5928106	12954435	7290639	8800166
3-Cyanopyridine	10.997	105.034	[M+H]+	ESI_Pos			Organoheterocyclic compounds	3-pyridinecarbonitriles	3-Cyanopyridine	2046330	67658	123980	41152000	24441888	786825	6597475	5726613	4964276	9790991	9701181	4092245	8195764	3076401	8645288	7870847	28909	2218912	1623659	1241536	378088	588279	34393932	670175	8802964	5365728	3220980	9046577	814684	2292050	8008552	6199459
Formononetin	2.265	269.075	[M+H]+	ESI_Pos	C00858	HMDB0005808	Phenylpropanoids and polyketides	4'-O-methylated isoflavonoids	Formononetin	3700157	3801286	3798800	9499022	3014210	4584392	3424252	3215880	2485265	6905348	3961272	5814478	2661861	3082165	1655867	2151240	1895623	5061779	4912222	5985744	5080647	4037861	4448926	6011119	6603291	4551679	9378664	6266116	7771938	2132144	1881304	1907740
5-S-Methylthioadenosine	9.557	298.098	[M+H]+	ESI_Pos	C00170	HMDB0001173	Nucleosides, nucleotides, and analogues	Nucleic acid components	5'-Methylthioadenosine	3662702	3685753	3676364	23231494	10889092	12470054	3816072	4180004	5503692	10577034	7018890	7290237	6949872	8734837	6770196	6647643	5510638	4058085	2563132	4219862	13663196	14349666	10182469	11722144	14035947	14488086	10172566	12015093	13482101	5745723	3915812	4761971
6,7-Dihydroxycoumarin	2.237	179.045	[M+H]+	ESI_Pos	C09263	HMDB0030819	Phenylpropanoids and polyketides	6,7-dihydroxycoumarins	Aesculetin	2722188	2622953	2824601	5425987	2143805	3450791	2273248	2300553	2300862	5572230	3511513	4469482	1645418	1802863	1322154	1744146	1573862	2975250	3322054	4040663	3013100	2807560	3269172	4751200	5926970	4214084	8223884	5176372	6801850	1559311	1731012	1437612
3-METHYLADENINE (IORA)	1.782	150.078	[M+H]+	ESI_Pos	C00913	HMDB0011600	Organoheterocyclic compounds	Nucleic acid components	3-Methyladenine	51489	65882	81660	370986	123372	298692	95341	80217	191221	548006	265076	312785	148530	181630	133365	48409	192419	130681	53559	95396	457306	244281	289555	514499	906230	595259	591654	534495	358698	155056	111878	81424
Adenine	4.278	136.062	[M+H]+	ESI_Pos	C00147	HMDB0000034	Organoheterocyclic compounds	Nucleic acid components	Adenine	2175364	2173645	2163777	1729618	905941	1354605	1658983	1091907	1221844	7644695	1408615	1254284	661010	892535	1599451	598171	743891	2312565	2296547	2579756	970725	878360	962192	677925	1485101	810271	2139831	1081078	1173025	1054554	1672690	1262325
Lycoctonine	30.451	468.308	[M+H]+	ESI_Pos	C08697		Lipids and lipid-like molecules	Aconitane-type diterpenoid alkaloids	Lycoctonine	10901865	9522062	9724955	45079932	14794837	43714944	12327040	11419557	11460099	5647828	10124229	9385324	11195253	8288518	7223294	8055234	10223959	10052290	8988888	9943348	17200616	23170052	17039532	12933962	16575019	16222919	11379451	10946349	15025112	6537555	4173653	5807196
Acridone	29.771	194.068	[M-H]-	ESI_Neg	C20142		Organoheterocyclic compounds	Acridines	Acridone	3393486	3340566	3496194	4398740	4301959	3484202	4834531	4148433	3605250	4760522	3955342	3580111	4605245	3889832	3562554	3728624	3608014	4854872	4167508	3525525	4838988	4505606	3843802	4779783	4393507	3871529	4879379	4399523	3705154	4831818	4628450	3780959
Acetylcarnitine	2.186	204.123	[M]+	ESI_Pos	C02571		Lipids and lipid-like molecules	Acyl carnitines	L-Acetylcarnitine	381198080	387785216	374094176	677340352	412217984	543969088	393772480	532373856	757414208	565623744	398251840	824542720	509754016	298352256	295605472	497469120	357036000	383278912	427924928	441391264	468082240	509529120	388974624	557832704	506332608	368577696	1108054272	651207232	461673216	337340160	481114496	447484096
Acetyl-L-Carnitine	3.221	204.135	[M+H]+	ESI_Pos			Lipids and lipid-like molecules	Acyl carnitines	L-Acetylcarnitine	1244778	1174397	1167316	10124775	4183150	12117037	3190134	3549126	4861798	8277864	7778926	9112066	4053426	3541165	2475917	1380484	3516771	982035	983154	1281474	3810779	9772144	11467517	12419714	22891526	12421026	11141956	17822594	10943596	1140087	2787809	1628663
Adipoyl-carnitine	6.13	290.16	[M+H]+	ESI_Pos			Lipids and lipid-like molecules	Acyl carnitines	Adipoyl-carnitine	472641	422251	493037	1016741	591131	954633	350775	440455	1495972	4081640	596131	2672502	393192	481037	398719	210194	285975	560013	566091	738892	414831	494660	903449	2273105	2526278	1504131	6793558	2680754	3650985	699569	354302	165029
Butyryl carnitine	6.774	232.155	[M+H]+	ESI_Pos		HMDB0000736	Lipids and lipid-like molecules	Acyl carnitines	Butyrylcarnitine	37866500	38520612	38019404	79527152	40669448	110719296	38304336	41582972	75391136	49528828	31539496	53451880	71849456	52602312	42198596	43820748	51766592	40556020	38407796	39345868	16708118	16064676	44805292	26646614	20584606	10959614	60966488	33050024	44181340	29289788	33218220	30151584
Hexanoyl-L-Carnitine	15.11	260.186	[M+H]+	ESI_Pos		HMDB0000756	Lipids and lipid-like molecules	Acyl carnitines	Hexanoyl-L-Carnitine	1320141	1288418	1321240	6083960	3937170	9344463	1559634	3853700	9713725	10189827	4356333	11824515	6103873	3420771	2031600	4543596	2208196	1493061	2464970	1726990	1714161	2274316	3378160	6660212	4036626	2313492	10247454	5005338	3646848	2758113	2970835	2900340
Oleoyl-carnitine	29.657	426.358	[M+H]+	ESI_Pos			Lipids and lipid-like molecules	Acyl carnitines	Oleoyl-carnitine	2807216	2672944	2827817	7330052	2002535	5619708	904494	1748270	2710718	3194560	3003910	4738150	2299686	1488831	1590587	1903050	1853052	3019578	3079476	3423976	2450540	4682212	3492955	6062392	3307930	3163978	2515310	2262034	1542813	1687749	1000898	1124919
Palmitoylcarnitine	29.605	400.342	[M+H]+	ESI_Pos			Lipids and lipid-like molecules	Acyl carnitines	L-Palmitoylcarnitine	5659930	6129994	6229563	10680397	2446688	7086249	1511792	2345280	4389487	4712625	4589388	7268530	2894942	2379022	2582620	2366235	2639199	6067310	5993296	6895088	3896691	5449614	5131518	6871961	5259158	3899884	4503284	3438317	3052360	2352650	1768092	1622157
Propionylcarnitine	4.059	218.139	[M+H]+	ESI_Pos	C03017	HMDB0000824	Lipids and lipid-like molecules	Acyl carnitines	Propionylcarnitine	28212272	28486654	28088454	64122336	32250672	76077200	43011660	43534804	39332348	28818320	39156576	27125016	52591556	29757188	30183374	59036024	55201776	29845354	29294226	33760276	21563586	30277524	39604980	24956714	19245642	18933726	30901506	34760552	33613208	29979452	48793836	38390648
Valeryl-carnitine	9.865	246.17	[M+H]+	ESI_Pos			Lipids and lipid-like molecules	Acyl carnitines	Valeryl-carnitine	2431125	2436980	2359863	14341392	6270648	8306786	2415292	3290334	3778868	11629165	9027696	10822375	9027791	6131174	4531250	5617792	9141185	2476799	2296864	3035612	1556024	2404479	4769730	10405925	11776609	8154878	7680105	10762410	8945687	3137225	4724400	2740456
Ajmaline	32.384	327.227	[M+H]+	ESI_Pos			Alkaloids and derivatives	Ajmaline-sarpagine alkaloids	Ajmaline	8378123	8071171	7790839	16692853	11062314	12468730	6565293	11200559	11711879	9859628	7700380	10155867	7720574	9957762	8418442	10453429	7820405	8494830	7438166	8032176	15605674	9099988	8457176	15304664	16784554	11325180	10146914	7921346	7149398	9346673	3601866	10490049
Lycopsamine	29.974	300.182	[M+H]+	ESI_Pos	C10347		Alkaloids and derivatives	Alkaloids and derivatives	Lycopsamine	7337409	7117069	7405093	2667620	4958728	6047005	3578648	4825790	6385484	3458611	5402391	6533096	3940960	5471834	6370188	6953766	7337602	2196997	3875188	5861937	2501604	4356212	5482190	2247766	4553854	5951386	2391174	4766593	6153310	2758564	4693080	5779400
TRIGONELLINE	1.596	138.055	[M+H]+	ESI_Pos	C01004	HMDB0000875	Alkaloids and derivatives	Alkaloids and derivatives	Trigonelline	26517384	26224602	25903320	59641388	41423832	53980392	25151308	25222346	26943970	36264132	42856924	27277802	43272648	51311720	43867012	44346316	53818628	22110814	19442670	23126456	49643328	59901204	60822532	40758328	48104532	47382868	20141920	30946136	52462232	30251558	13831169	33903676
2,2'-(Tetradecylimino)diethanol	29.159	302.306	[M+H]+	ESI_Pos			Organic nitrogen compounds	Alkanolamines	2,2'-(Tetradecylimino)diethanol	8255190	7717976	7886298	9432110	9613791	8512013	9884403	9202842	9054183	9814248	9056015	8455841	9403181	8473792	8251442	8542652	8300132	9396726	9171143	8744333	9623976	9643579	9344276	9876625	9779283	9366836	10072516	9710361	9259306	9337953	9587477	8778769
Lauryldiethanolamine	28.795	274.274	[M+H]+	ESI_Pos			Organic nitrogen compounds	Alkanolamines	Lauryldiethanolamine	54348844	53299596	52641808	79116224	70207720	65850132	83963248	66995056	64997832	75344472	62667188	62266140	59018236	60505020	60143700	59232356	59594080	66998688	57373128	55996704	59490328	69487648	62810152	69227232	73030896	75025920	71869600	69879456	65538484	66917036	68963280	59911644
2,4,6-Tris(allyloxy)-1,3,5-triazine	29.319	250.119	[M+H]+	ESI_Pos			Organoheterocyclic compounds	Alkoxy-S-triazines	2,4,6-Tris(allyloxy)-1,3,5-triazine	38601660	36515736	38077604	43189368	47833608	37166520	42619552	41050488	41476604	43917368	40650860	43409052	47254484	43313444	36735332	41865304	39982136	42799900	41600272	40157612	44396736	44974880	44675232	41357416	42849280	45831868	41989920	47452588	44743584	44640536	49805844	44261980
Tri(butoxyethyl)phosphate	30.156	399.251	[M+H]+	ESI_Pos	C14446		Organic acids and derivatives	Alkyl phosphates	Tri(butoxyethyl)phosphate	7056544	7002393	7342564	6282534	6270194	6015898	6818724	6371356	5163822	16095333	6119828	5353460	6927960	6052724	5387444	6146466	5643314	7665756	6260353	5184449	6955146	7353988	7767017	7442555	6983475	5832840	21234442	6192485	6474717	6774934	6455094	6372770
2-HYDROXYBUTYRATE	4.75	103.033	[M-H]-	ESI_Neg		HMDB0000008	Organic acids and derivatives	Alpha hydroxy acids and derivatives	2-Hydroxybutyric acid	9789489	9316193	9654216	38024812	19965258	22469662	12210939	12041025	17323982	45476460	20879388	30071022	21403838	16566169	15002856	15015269	18657008	12708473	11994666	11869719	13023990	17456228	15897213	30967804	21706196	23797816	27074980	26998922	18919878	14661374	9944186	9132855
(S)-DIHYDROOROTATE	1.736	159.063	[M+H]+	ESI_Pos	C00337	HMDB0003349	Organic acids and derivatives	Amino acids and derivatives	4,5-Dihydroorotic acid	338064	327127	334798	2245588	818388	840314	550648	555511	582448	1579546	777037	781042	1112633	926430	559541	630702	419855	828218	481043	511154	1673334	1275420	1001641	1827045	1483390	1010136	1723513	1008581	722323	1228523	540030	465958
1-AMINOCYCLOPROPANE-1-CARBOXYLATE	2.468	102.055	[M+H]+	ESI_Pos	C01234	HMDB0036458	Organic acids and derivatives	Amino acids and derivatives	1-Aminocyclopropanecarboxylic acid	12029376	10985229	11622854	14540282	8896730	9350125	9056083	7736902	5972618	8485267	8107732	7968092	9323095	9251086	11017406	12033122	11641249	11919399	10531868	12491447	9032134	7578585	8232784	5318621	6631950	8187518	6444197	6997041	8748239	9451398	6344298	9811683
1-METHYL-L-HISTIDINE (IORA)	0.611	170.097	[M+H]+	ESI_Pos	C01152	HMDB0000479	Organic acids and derivatives	Amino acids and derivatives	1-Methylhistidine	174005	75334	151402	163240	87906	92661	283945	79722	115090	195222	83826	108001	122568	135784	80139	233992	171899	303671	191754	85062	103448	119083	99998	112481	89346	148812	96595	236180	150611	262015	87614	88526
2-Aminocaprylic acid	1.863	160.133	[M+H]+	ESI_Pos		HMDB0000991	Organic acids and derivatives	Amino acids and derivatives	2-Aminocaprylic acid	94711168	93893896	92224048	184326160	80787640	113082488	142286160	115933144	83877952	118449152	96629696	134076656	96765240	72007368	73399264	101108832	80084040	140743456	96050552	111320760	131273984	96547936	78605576	112796632	89727416	69742928	156489168	111552680	100475136	122813128	92559696	76788976
2-Phenylpiperidine-2-acetamide	8.397	219.135	[M+H]+	ESI_Pos			Organic acids and derivatives	Amino acids and derivatives	2-Phenylpiperidine-2-acetamide	944647	865860	879698	2110000	3407261	1679391	2443122	2415366	2018783	4221138	6362456	3581880	2591598	1941200	4364492	2533527	4881408	893618	813543	1252626	1010439	1070573	2165593	2987666	2399582	4507080	1660271	5818284	2811658	2779006	1007280	2838494
3-NITRO-L-TYROSINE (IORA)	4.079	227.064	[M+H]+	ESI_Pos			Organic acids and derivatives	Amino acids and derivatives	3-NITRO-L-TYROSINE (IORA)	730149	730441	739789	993180	1292310	687102	1083096	1959413	1896590	1884594	2385783	2256637	999813	672240	1636325	2099030	2427438	758455	707447	936556	614580	530858	645091	521791	979643	1687390	1114986	1867395	1456732	1601794	1526398	1305952
4-ACETAMIDOBUTANOATE (IORA)	2.636	146.081	[M+H]+	ESI_Pos	C02946	HMDB0003681	Organic acids and derivatives	Amino acids and derivatives	4-Acetamidobutanoic acid	1349522	972669	2475017	821494	1059945	1918912	2295032	713367	1586700	2769313	1968413	1186749	2885348	1538042	2655638	2263401	1276515	1518612	1606246	1380289	2401029	1506404	2697617	1146361	2356133	964238	1331077	1243012	987822	3500742	598834	2616936
4-Guanidinobutyric acid	2.019	146.093	[M+H]+	ESI_Pos	C01035	HMDB0003464	Organic acids and derivatives	Amino acids and derivatives	4-Guanidinobutanoic acid	6054346	5875046	5686754	34675708	17644182	26530092	7156194	7104837	5949710	10180430	12436384	12542391	21818188	18588320	20510764	7796712	21244226	7099399	3810548	5836063	12521197	25154480	22285936	11506073	9312197	11601505	12304767	19172044	18004418	14775611	5604064	19996130
4-HYDROXY-L-PHENYLGLYCINE (IORA)	0.574	168.066	[M+H]+	ESI_Pos	C12323		Organic acids and derivatives	Amino acids and derivatives	L-4-Hydroxyphenylglycine	67340	52423	50891	71560	102809	52575	55481	61520	53282	66384	72467	64602	62075	37719	86451	61241	59111	191040	70363	111036	98243	50933	101784	192142	59850	37837	113493	109009	72871	84626	107493	98164
5-AMINOPENTANOATE (IORA)	1.028	118.087	[M+H]+	ESI_Pos	C00431	HMDB0003355	Organic acids and derivatives	Amino acids and derivatives	5-Aminopentanoic acid	6551694	7179654	7396588	8364139	6097005	10205323	6663296	3271698	11181805	2832580	8841931	7248684	5833382	12331389	10184034	10862123	9485358	13985886	9215242	9667872	3562619	8749886	9234035	4568597	9364530	9810008	2586815	5700928	10829776	3549162	8389891	3906784
5-HYDROXYLYSINE (IORA)	0.587	163.112	[M+H]+	ESI_Pos	C16741	HMDB0000450	Organic acids and derivatives	Amino acids and derivatives	procollagen 5-hydroxy-L-lysine	281585	120128	78726	145847	301745	75856	97329	74356	62152	94146	76963	116999	256949	95138	83079	67759	177181	111996	156263	374884	142515	124135	82594	109713	211186	152796	206600	115983	209632	186563	83124	255504
Arginine	1.438	175.119	[M+H]+	ESI_Pos	C02385		Organic acids and derivatives	Amino acids	Arginine	93959032	91143968	92872144	81171200	76799664	51322992	85196496	85036984	71884856	59242640	63729240	48408996	93606368	74535136	118319144	111564064	110149256	102559280	74970096	104924208	76834912	63506468	63408608	79189824	47049288	45087976	46254552	47680216	57441284	110227936	68336480	101150736
beta-Alanine	1.576	90.0554	[M+H]+	ESI_Pos	C00099	HMDB0000056	Organic acids and derivatives	Amino acids	beta-Alanine	21607864	22028132	21585694	59035744	20804824	28745394	20895978	19277678	21830268	31639862	22947388	29468864	17538272	14766464	15713533	22393456	17751138	20296640	19523208	23313368	21497948	22881886	19215198	22304908	29307556	21146250	33743544	29037060	28111464	16919498	17291822	14523556
Betaine	6.049	118.087	[M+H]+	ESI_Pos	C00719	HMDB0000043	Organic acids and derivatives	Amino acids	Betaine	5907300	5883166	7664557	10910734	4585604	8394967	6703732	6729248	7643089	6559343	7734396	7208093	6306884	7263942	6034847	7771220	5511094	9016342	4606406	6261007	9317816	14896530	5278129	6502136	11416965	9440810	5090095	7139201	4522856	6311214	9973487	7001215
Citrulline	1.496	176.103	[M+H]+	ESI_Pos			Organic acids and derivatives	Amino acids	Citrulline	7639348	7462844	7437299	7928346	6899525	5367631	10427963	8850579	7744950	7901434	7132672	5887530	7333364	7735916	6244824	8921231	7805338	10269409	7724504	8947923	9017564	9100081	8623707	8469021	8244704	9814380	7974712	8171064	6383569	10084412	9993197	7990852
Creatine	1.576	132.077	[M+H]+	ESI_Pos	C00300	HMDB0000064	Organic acids and derivatives	Amino acids	Creatine	200751936	200392448	197121952	615313216	206571408	273001760	220083936	190224736	216149632	340006976	229518752	283946464	164643008	132906880	137895232	209160128	157401600	221527488	190849328	225586544	242929184	246301648	189050064	257652608	315972448	209960736	393680320	304969248	273770048	172153008	173729072	130027672
Creatinine	1.481	114.067	[M+H]+	ESI_Pos	C00791	HMDB0000562	Organic acids and derivatives	Amino acids	Creatinine	13431329	14022262	12900923	21164770	21802198	18003964	14665453	13626203	12544715	10633740	11172010	9131889	11579492	16374798	15354466	9990367	17011164	16131723	12566963	14131906	19634984	31614960	24105932	14088923	21809742	27371468	11253367	15695124	17827636	14207358	10025103	14230788
Cyclo-prolylglycine	4.885	155.082	[M+H]+	ESI_Pos			Organic acids and derivatives	Amino acids and derivatives	Cyclo-prolylglycine	3026046	3170064	2986519	6921543	3742215	4637565	3047088	2705913	1839787	1207389	1776756	971361	3289712	4029356	4340144	3032011	4946268	3187931	2405187	3157381	4887352	4409692	5371746	2326581	2875885	3985233	1213986	3299203	4781635	2920674	1672760	2639869
Denatonium	30.222	325.228	[M]+	ESI_Pos			Organic acids and derivatives	Amino acids and derivatives	Denatonium	957019	586721	394463	549042	494274	1090390	1160942	578988	1041967	535200	991843	991612	429034	7346095	788541	388985	670137	1088686	443394	1155973	493448	1167114	575057	649976	1267851	871117	1118390	1178388	610553	503668	1167866	1359283
Ectoine	1.68	143.082	[M+H]+	ESI_Pos	C06231		Organic acids and derivatives	Amino acids and derivatives	Ectoine	6187524	5624330	5911216	12955359	8781827	12446710	7266764	7207164	4727442	4911902	5430253	3994548	9208112	9760982	10540509	7405202	11851205	5590514	5002482	5500152	10610621	10665843	11979932	7072026	7288988	8817951	4662428	6908189	9904133	6297004	4743586	7191204
gamma-Glutamyltyrosine	6.866	311.125	[M+H]+	ESI_Pos		HMDB0011741	Organic acids and derivatives	Amino acids and derivatives	gamma-Glutamyltyrosine	11561089	11580886	11709031	33366800	15836085	15495432	5825724	7556142	5737125	14137336	9767504	9359071	12603177	14328621	18540840	14948179	17801454	13989762	5571067	13984410	17210002	18495902	16188757	17496052	9713133	14992643	10476502	10182811	11519355	15007841	4955097	13101654
Homocitrulline	1.692	190.119	[M+H]+	ESI_Pos	C02427	HMDB0000679	Organic acids and derivatives	Amino acids	Homocitrulline	938837	913803	896278	5334435	2398904	3376015	1624620	1232650	953987	4300322	2570618	2508265	3690910	2668531	1169246	3570813	1873578	1908050	2620744	1154073	3161656	2372800	1674145	3311806	2392826	2418103	2591410	3989084	2812298	5579672	1825843	1091330
Homoarginine	3.859	189.007	[M+H]+	ESI_Pos	C01924	HMDB0000670	Organic acids and derivatives	Amino acids	Homo-L-arginine	5815377	5802539	5571208	13304381	12074693	10286758	4962634	6832471	12153674	17168666	11512093	14161649	11530345	6605857	8381290	7845708	7201252	6299902	5636003	5310844	7406708	9264110	8836980	13249748	12153586	10382130	15443416	13619428	10533151	7681175	6559854	7859192
L(+)-Arginine	1.396	175.144	[M+H]+	ESI_Pos	C00062	HMDB0000517	Organic acids and derivatives	Amino acids	L-Arginine	374047	383704	483000	648309	1344316	1308595	666210	355647	828113	1653509	1409729	1172227	580783	989612	905552	550620	889671	402995	269834	462172	770895	944512	1574240	1871506	1856880	1558676	67173	2180046	1217675	677745	466230	764037
L-(+)-Ergothioneine	1.733	230.096	[M+H]+	ESI_Pos		HMDB0003045	Organic acids and derivatives	Amino acids and derivatives	L-(+)-Ergothioneine	931934	875012	849167	5129090	1536492	2125022	3499741	2974232	1392137	2572365	730187	487351	2018157	1328489	953803	1637092	1162426	5313706	519051	687550	4709412	3817370	2158028	189926	2693724	1622733	4652072	2570265	1852159	4762427	1213564	1644756
Lauramidopropyl betaine	29.841	343.296	[M]+	ESI_Pos			Organic acids and derivatives	Amino acids and derivatives	Lauramidopropyl betaine	2118425	2256644	2058810	1760106	1775167	1754554	1891077	1939093	1909383	1886596	1721312	2694172	3646238	2458347	2154831	1539392	1529121	2051943	1880636	2579921	2100184	2439666	2807447	2001232	2931057	3870402	4675602	6317247	5309120	1564947	1522973	1379872
Asparagine	2.166	133.061	[M+H]+	ESI_Pos	C00152	HMDB0000168	Organic acids and derivatives	Amino acids	L-Asparagine	43886	162061	114355	990222	329783	584253	168464	69710	15517	496775	539708	396799	85999	374729	383116	217148	267650	117725	37666	189134	149103	630216	694327	607414	426084	424111	576889	874172	419451	203479	5930	26485
L-DOPA (IORA)	1.8	196.059	[M-H]-	ESI_Neg	C00355	HMDB0000181	Organic acids and derivatives	Amino acids	L-Dopa	81345	75947	80551	384866	157454	211776	239151	149835	88155	553998	224387	170152	198964	116360	112706	109663	132081	223510	126609	159212	480181	795971	482471	464894	455578	620611	418421	327853	410820	175910	59918	69553
L-Glutamine	1.476	147.077	[M+H]+	ESI_Pos	C00064	HMDB0000641	Organic acids and derivatives	Amino acids	L-Glutamine	7457297	7695382	7366112	6123914	8510614	7301280	7403576	7693471	9577973	9049836	9792465	8100539	10006401	9649910	9711618	8868099	9257629	9789248	6886430	8407970	6303261	6088226	5912689	7515870	7661572	5571822	9706854	7314916	6954860	11115355	14826325	10045097
L-Isoleucine	3.973	132.102	[M+H]+	ESI_Pos	C00407	HMDB0000172	Organic acids and derivatives	Amino acids	L-Isoleucine	311214272	311782656	303685696	622015168	335201216	313045632	352954400	339262240	270652672	305151680	283211200	198133408	342105408	292606912	290959776	408061184	341824864	415191936	294739648	346274432	368780064	450686400	330548608	366125728	263399616	311560288	306366496	230734128	256564720	334987328	207493744	302567776
Lysine	1.359	147.113	[M+H]+	ESI_Pos		HMDB0142894	Organic acids and derivatives	Amino acids	L-Lysine	11101656	11023661	10065991	11008584	11910061	9854546	13640621	12570421	12305179	13112747	13882408	13492390	14271777	11924462	12907441	11850088	11391172	14063028	9863222	12370916	10671405	10060327	10284577	13957667	13991816	11611909	12196081	10616267	10050492	12539942	13444221	10642740
L-Methionine	2.467	150.059	[M+H]+	ESI_Pos	C00073	HMDB0000696	Organic acids and derivatives	Amino acids	L-Methionine	151741824	148733488	146141936	206657648	118159680	104539512	130884856	103162768	66601564	86147864	95060792	73660024	119531840	118894368	135512704	158708752	149445280	182486064	148290480	188875328	120873048	95776328	87489744	51632260	65934336	73046792	77419608	72934256	95779896	136031568	83884136	135261744
NORLEUCINE	3.736	132.102	[M+H]+	ESI_Pos	C01933	HMDB0001645	Organic acids and derivatives	Amino acids	L-Norleucine	146124896	145093360	148892224	297428576	170944256	162062768	165752480	165619088	147495008	184421056	154367024	113125000	169285264	147151376	128838936	201466352	159129696	192584064	148633216	165424688	156637040	211359296	156983760	189981168	145101776	139763376	170530448	118280888	127514392	147155024	101388024	137839952
N,N-Dimethylarginine	1.584	203.151	[M+H]+	ESI_Pos	C03626	HMDB0001539	Organic acids and derivatives	Amino acids and derivatives	Asymmetric dimethylarginine	9775280	9537142	9778093	20920744	11388619	10910776	7019735	9878338	9397703	15346929	14309037	14526157	13816595	12649825	8457534	12157559	9612320	10333247	7999424	11123520	12769766	10784010	12205156	11345749	12788213	9820359	11513220	9025523	8875146	9706597	9695639	11836417
N-Acetylglycine	2.312	116.027	[M-H]-	ESI_Neg		HMDB0000532	Organic acids and derivatives	Amino acids and derivatives	N-Acetylglycine	959356	1058621	1005164	4587504	2701856	2750936	1277674	1397974	2264848	6229982	3284929	4469250	2664452	2448908	2067860	1739448	1726298	1575779	1247022	1051586	3250162	2908706	1950626	4986298	3766918	3469461	3543719	5271542	3037973	1706132	1002695	1382204
N-Acetylhistidine	1.733	198.088	[M+H]+	ESI_Pos	C02997		Organic acids and derivatives	Amino acids and derivatives	N-Acetylhistidine	1038582	1004444	1024084	2900858	1201927	1877968	1779062	1144638	812784	4239333	1603977	1703804	1561299	1086378	1112785	1231771	1324752	2021762	1170990	1385319	4129570	5904938	3026100	3394640	3558040	3820078	3582940	2151967	3038387	1655452	662648	739820
N-ACETYLMETHIONINE (IORA)	4.544	192.069	[M+H]+	ESI_Pos	C02712		Organic acids and derivatives	Amino acids and derivatives	N-Acetylmethionine	539837	318870	575333	958247	648340	456896	694484	734104	579818	507781	718931	592823	311600	280192	184690	380094	169106	845147	381541	776425	1173812	876654	889698	325991	939517	1058155	849183	699845	500565	474558	529561	587997
N-ACETYLPHENYLALANINE	18.224	206.067	[M-H]-	ESI_Neg	C03519	HMDB0000512	Organic acids and derivatives	Amino acids and derivatives	N-Acetyl-L-phenylalanine	2369458	2392458	2274340	8649455	2780310	3845005	4350949	2875172	2540180	4409252	2735232	1726222	3396511	2844870	2723158	2769465	3079490	4149337	2691426	3305132	6125990	10760953	6998994	5987327	7863997	5345379	5009270	3034024	4999884	2730370	806991	1700126
N-ACETYLSERINE (IORA)	1.487	148.061	[M+H]+	ESI_Pos			Organic acids and derivatives	Amino acids and derivatives	N-ACETYLSERINE (IORA)	1505050	1668400	1540139	1244212	1580443	1978702	1293604	1671988	1188062	1853430	1227480	911754	1620849	2282628	2058403	2256968	1867412	1743833	1077138	1499847	2647401	3058899	2468718	1413639	1483349	1717224	1366062	982724	1396833	3135571	1336225	1735620
N-Acetyltryptophan	18.945	245.075	[M-H]-	ESI_Neg	C03137		Organic acids and derivatives	Amino acids and derivatives	N-Acetyltryptophan	852704	0	0	4846376	2151276	2365207	635696	1031787	1173860	1670028	730294	769354	977799	575619	894307	0	0	1590931	1200666	2090	2916269	2117879	1153337	3036366	1678529	3262	1928730	491467	1778415	1114725	218808	520628
N-Alpha-Acetyl-Ornithine	1.828	173.081	[M-H]-	ESI_Neg	C00437	HMDB0003357	Organic acids and derivatives	Amino acids and derivatives	N-Acetylornithine	1619509	1547101	1572407	7916534	3883768	4090375	3438430	2045322	862661	4609035	3230718	2677616	4750972	4938734	2212444	2649823	2729875	3387208	2689680	2000279	4652232	2694524	2881054	3671563	2158787	3319904	1753629	3846590	4151722	4684552	1602073	1752131
N-epsilon-Acetyllysine	2.187	189.124	[M+H]+	ESI_Pos	C02727	HMDB0000206	Organic acids and derivatives	Amino acids and derivatives	N6-Acetyl-L-lysine	6175319	6307041	6236661	20599942	10812406	11284888	6601265	6260278	5719503	10892289	8419938	7825074	12292178	8978205	8774569	8238120	9902317	6922974	5348925	7302228	9612420	10331830	13005850	9982800	9414037	9944897	7902426	9841587	9454395	8436197	4710497	8209772
N-Fructosyl isoleucine	4.482	294.155	[M+H]+	ESI_Pos			Organic acids and derivatives	Amino acids and derivatives	N-Fructosyl isoleucine	11417024	11283328	11013629	96884992	25049908	18781040	14155061	15408295	15752296	19713344	18802160	14366572	17330338	14123258	18741048	37615664	19785208	13287870	5827247	14577530	19794434	24769436	18880866	20791612	17326104	20428778	14140239	23495178	18365904	13671492	9821598	18287960
N-Fructosyl phenylalanine	6.832	328.139	[M+H]+	ESI_Pos			Organic acids and derivatives	Amino acids and derivatives	N-Fructosyl phenylalanine	9977426	10076327	10006307	78608136	15851196	15169125	12888200	11238895	12610471	13685255	13448173	11211196	13857973	10494461	17322616	22969402	17480352	12621211	5594024	13288387	18063866	18126882	14915505	18512532	15933433	17399830	12356214	25778644	19375200	12175961	10512310	13806381
N-Fructosyl tyrosine	3.606	344.134	[M+H]+	ESI_Pos			Organic acids and derivatives	Amino acids and derivatives	N-Fructosyl tyrosine	7830566	7904382	8018724	43820896	10001829	8854594	4306471	4992441	4052410	6041593	6711300	5134427	9537282	11047667	15756719	18330992	12856475	8544479	2815542	9379730	8887082	12080483	8843181	7665108	6055716	8680836	3805817	6946512	6996432	9128083	4956682	11532750
N-Isobutyrylglycine	6.509	144.056	[M-H]-	ESI_Neg		HMDB0000730	Organic acids and derivatives	Amino acids and derivatives	N-Isobutyrylglycine	294433	291457	18953	5123310	3473180	4679506	451503	710878	2009286	6429584	1907787	3092911	1991788	1070302	1144482	861986	564472	396488	411508	278492	1479507	3260008	2366280	4712012	3308063	3018814	2872033	4113448	3450194	790849	664904	597758
L-Phenylalanine	6.107	166.087	[M+H]+	ESI_Pos	C00079	HMDB0000159	Organic acids and derivatives	Amino acids	L-Phenylalanine	715214016	714549120	714124608	1444667904	630027328	812692160	784234752	702939648	669996736	722876672	664502720	509756544	730186560	615341632	738619584	847068992	894076224	863045568	615858880	854893440	682157696	830950464	626361408	783628416	699161664	633703680	761635264	669808192	816993152	637949312	578548864	615914176
O-SUCCINYL-HOMOSERINE (IORA)	1.24	220.086	[M+2H]+	ESI_Pos	C01118		Organic acids and derivatives	Amino acids and derivatives	O-Succinyl-L-homoserine	319738	787659	239336	531016	744527	210288	94014	220897	151343	178922	167961	123680	189199	177608	329815	184626	762854	1095331	349927	252977	86432	557661	406871	105156	168904	390603	737050	159771	174394	184542	85023	824732
Phenylacetylglycine	12.812	194.082	[M+H]+	ESI_Pos	C05598	HMDB0000821	Organic acids and derivatives	Amino acids and derivatives	Phenylacetylglycine	2740322	2791135	2776759	19338880	8724871	3192130	7875872	4983266	2545475	9148874	6521865	6971016	3645721	3122476	1497126	3075344	4350748	4128633	3179870	3094832	2200348	11455328	11438141	6267832	7099684	4232328	7914306	14351664	15105558	1753919	8664323	3404585
PIPECOLATE (IORA)	1.259	130.086	[M+H]+	ESI_Pos	C00408	HMDB0000716	Organic acids and derivatives	Amino acids and derivatives	Pipecolic acid	16393284	16092293	16545666	19192830	20592030	17936336	18201468	18624534	20805966	18228266	25486272	17220430	24898092	17749860	18863276	25486774	21041566	18469978	16442792	16583822	18147994	15246836	15204754	24878184	21074304	17966910	20220634	18881704	16071534	25458206	16977472	20871566
Pipecolic acid	2.177	130.087	[M+H]+	ESI_Pos		HMDB0000070	Organic acids and derivatives	Amino acids and derivatives	Pipecolic acid	66192660	66199944	62613820	391540544	104764216	326805760	114020240	79305824	129585672	361496064	174534528	317023328	380108544	263620592	99930936	126721920	234187488	71924152	49571204	62324280	276861600	187582464	356170496	293443808	343422912	384204416	235077472	250723936	595411584	215972864	275011904	76163496
PROLINE (IORA)	0.741	116.071	[M+H]+	ESI_Pos			Organic acids and derivatives	Amino acids	L-Proline	763417	1466885	1818953	467076	1462148	515578	974134	555085	1466251	838216	749920	551004	832753	2360819	1194993	1023362	1652586	1395816	1243691	482137	1625040	1673291	564897	1315788	748555	582144	552179	1915928	1611305	1956744	1459909	1134586
Tyrosine	3.325	182.081	[M+H]+	ESI_Pos	C00082	HMDB0000158	Organic acids and derivatives	Amino acids	L-Tyrosine	381698880	382761120	391539072	556060736	268497792	270676160	195848480	233681936	165473328	229567264	231000880	170451808	355011680	402790784	420571264	398024864	411123872	453560096	257375344	453475008	241203552	387058944	271914176	228264784	170841296	218323088	163636864	148873488	199540800	364852224	209892480	359534432
Thiazolidine-4-carboxylic acid	1.722	134.027	[M+H]+	ESI_Pos	D08601		Organic acids and derivatives	Amino acids and derivatives	Thiazolidine-4-carboxylic acid	637489	651438	650410	1230206	1032451	542922	959660	864545	682094	892228	244827	345855	582589	351966	330563	406804	238651	1993795	532565	785378	4159566	4137080	1473618	51375	1526957	1238706	2082141	797113	351082	842942	670961	540302
VALINE	2.086	118.087	[M+H]+	ESI_Pos	C00183	HMDB0000883	Organic acids and derivatives	Amino acids	L-Valine	298981152	306354336	299526912	520939392	302852608	271673824	307315360	300837344	256456864	255260720	240172016	203102864	286931360	259629456	249404848	313914816	315582752	404425984	332464544	360166784	372999328	414881888	298479040	383452576	272795136	335709984	285363040	226304368	230482864	302886368	177255536	286533952
PYROGLUTAMATE	3.14	130.05	[M+H]+	ESI_Pos	C01879	HMDB0000267	Organic acids and derivatives	Amino acids	Pyroglutamic acid	23376870	22832052	23238236	87158232	30718102	61125984	19820848	18736538	21780584	78864072	67144264	55354924	42510096	55326932	50984268	39342348	63513120	22857452	17420558	24328496	27278234	31198782	64565208	24209926	30201558	29195484	27403486	42950240	72381944	26666804	26286324	29978090
4-AMINOBENZOATE (IORA)	3.331	138.055	[M+H]+	ESI_Pos	C00568	HMDB0001392	Benzenoids	Aminobenzoic acids and derivatives	p-Aminobenzoic acid	522493	379981	266177	600122	204046	265009	257018	215082	97410	299838	268985	282470	409401	249207	336036	394532	449666	348142	406991	258673	376134	157380	423373	247241	350784	251011	172788	111092	270527	312992	441945	479528
17alpha-Methyltestosterone	31.701	303.23	[M+H]+	ESI_Pos	C07198	HMDB0015655	Lipids and lipid-like molecules	Androgens and derivatives	Methyltestosterone	3316558	3187134	3337642	7369252	5750240	5505234	4493796	5404970	7189277	7416475	4139125	5332172	4676094	5726308	5394018	5200886	4726383	3686296	3725613	4067124	6962840	3768676	3557558	6534617	8447774	5980980	5961344	4928142	4062090	6059323	1986469	5773271
Adrenosterone	29.974	301.189	[M+H]+	ESI_Pos	C05285	HMDB0006772	Lipids and lipid-like molecules	Androgens and derivatives	Adrenosterone	95396776	86186896	89318424	101505400	109468176	94536112	113305624	105716760	105829264	101321968	96771440	94947120	101740344	101944584	100521624	93994920	92735384	98498368	98710880	96491312	105079688	101012936	94268080	93945176	103924592	104588736	97462200	108104448	96460664	98695608	108850192	97565496
Dihydrotestosterone	29.675	273.221	[M-H2O+H]+	ESI_Pos			Lipids and lipid-like molecules	Androgens and derivatives	Dihydrotestosterone	878437	838566	769996	9806883	891169	2103303	2995881	2952312	1879343	785043	3918869	1131260	1941171	1516633	3652097	509255	1139373	884109	1370360	606561	610531	897376	926290	6175086	338482	920727	305826	920972	1791588	559257	407599	5345910
Epiandrosterone	29.684	291.232	[M+H]+	ESI_Pos	C07635		Lipids and lipid-like molecules	Androgens and derivatives	Epiandrosterone	1047143	1077581	56822	10869307	47870	55931	83607	3254298	2352474	152066	4722744	62632	92421	35519	4172543	84466	1374384	87798	1505624	74805	876605	91811	33819	6970368	89622	1301636	63208	116028	37026	65162	95375	6035050
Alfentanil	29.026	417.261	[M+H]+	ESI_Pos	C08005	HMDB0014940	Benzenoids	Anilides	Alfentanil	248249	277220	367235	3281926	1385281	1081527	325604	167735	49721	22663654	806270	630283	536889	2467917	13656325	87970	1691580	312404	190054	694064	83242	58053	1659209	969146	119557	811658	245173	1175842	5989830	2554312	156069	428124
Crotamiton	3.557	204.135	[M+H]+	ESI_Pos		HMDB0014410	Benzenoids	Anilides	Crotamiton	673161	735351	729023	4859874	1461845	5088496	1431778	1439403	1768564	4028838	2997438	3352394	1191079	876346	708257	621625	981014	734509	725924	760415	2127458	4457510	2798883	5999190	9728445	4591377	6157640	7278603	4886956	443245	703145	616220
2-AMINOPHENOL (IORA)	1.238	110.06	[M+H]+	ESI_Pos	C01987		Benzenoids	Aniline and substituted anilines	2-Aminophenol	251184	500836	294594	168205	286495	298624	556025	612129	443509	344301	255518	298889	143738	409430	497960	125244	197408	286811	560468	596715	347188	327976	359074	426620	541582	314640	446030	188703	548053	269653	355947	188839
Aniline	5.443	94.0654	[M+H]+	ESI_Pos	C00292	HMDB0003012	Benzenoids	Aniline and substituted anilines	Aniline	11225218	10860851	11348394	11441262	7476598	8661356	7003156	7063727	9800819	9591547	12989508	10137561	5719112	4746194	4705938	6095658	9450691	11367909	7971356	12162750	7006216	6904021	4734270	9691479	9964455	8470607	13206408	10371562	8013656	5691534	4299026	5988700
PHENYLETHANOLAMINE (IORA)	2.359	138.092	[M+H]+	ESI_Pos	C02735	HMDB0001065	Organic nitrogen compounds	Aralkylamines	2-Hydroxyphenethylamine	48908	10075	32936	165529	87413	86509	27441	35591	15117	39530	75174	158542	66234	86790	58376	52074	71753	30220	19810	37160	133768	312259	282471	53438	85633	79966	98908	42413	131115	102941	42113	182349
Ranitidine-S-oxide	29.815	331.152	[M+H]+	ESI_Pos			Organic nitrogen compounds	Aralkylamines	Ranitidine-S-oxide	3199460	5046372	7431066	34007816	14249587	19771262	10714352	10918447	8396426	11849030	10548203	7415528	9110211	9464839	13552806	667519	4119567	3652111	4010670	9999611	2840626	1046482	11048105	8227376	8777844	2970584	9551952	12595362	14933651	2291324	6574358	9704884
INDOXYL SULFATE	14.933	211.987	[M-H]-	ESI_Neg		HMDB0000682	Organic acids and derivatives	Arylsulfates	INDOXYL SULFATE	1361715	4231095	607393	18187658	9220747	9815533	10093133	4796504	12451446	25950882	4304345	2550242	11632995	10377804	9715864	5379902	4799880	4896771	3371001	18626160	6580237	14404361	28577536	58621472	22938046	69205216	9374717	10885591	174736288	5864405	3818382	43664876
Pseudocopsinine	29.753	339.193	[M+H]+	ESI_Pos			Alkaloids and derivatives	Aspidospermatan-type alkaloids	Pseudocopsinine	6923894	6697810	6610280	15389483	2827239	14092579	25726692	23190916	12691369	2630011	6779438	5392326	7727093	11161810	22494628	4933622	8299552	6420342	11724337	6475182	2704031	2555906	4758456	10434137	2321140	4794068	4728896	7499408	7627430	3922000	1791793	17775930
HIPPURATE	11.009	180.066	[M+H]+	ESI_Pos	C01586	HMDB0000714	Benzenoids	Benzamides	Hippuric acid	385332	399526	387514	11369241	6033036	5883942	1605145	1229761	984206	2254522	2123100	808794	1909400	657218	1716306	1546472	491535	577238	364681	286008	2192794	3817585	8761360	5799790	2002177	1060726	802752	1987345	6173101	549288	1790880	1235066
Varenicline	1.796	212.103	[M+H]+	ESI_Pos	D08669		Organoheterocyclic compounds	Benzazepines	Varenicline	309618	319541	265046	2000317	679632	1522833	846376	402215	534895	2637977	1167857	1132758	515941	384401	284700	286440	223069	574989	416211	312184	1203056	2134588	1381447	3217326	2335638	2058260	2143043	1624013	1352195	333502	247229	294461
2,4-Diaminobenzenesulfonic acid	2.502	187.029	[M-H]-	ESI_Neg			Benzenoids	Benzenesulfonic acids and derivatives	2,4-Diaminobenzenesulfonic acid	14874475	14279358	14292859	33888532	14079191	15666718	13632345	13104943	9157201	20040960	14612572	11943855	23359168	14451400	17211066	16902834	16548627	33070218	25515626	18032414	26664236	15880565	13468463	17743098	8533036	8941241	16898490	17816472	18640978	23399490	16300699	10012400
5,6 DIMETHYLBENZIMIDAZOLE (IORA)	5.688	147.092	[M+H]+	ESI_Pos	C03114	HMDB0003701	Organoheterocyclic compounds	Benzimidazoles	Dimethylbenzimidazole	45359	21973	31599	108466	14779	31704	35705	46659	24914	6609	18980	13693	32730	39935	12797	16044	18464	18896	9198	27045	60694	50432	47297	24356	16285	10372	56182	990105	50261	9232	6781	23683
Benzimidazole	3.324	119.049	[M+H]+	ESI_Pos	C02009		Organoheterocyclic compounds	Benzimidazoles	Benzimidazole	52735620	53244016	53761076	62790184	33355730	36113492	23420704	29454726	22559398	27844696	29836208	23080756	41529176	50172980	57980776	54423700	56911248	47658576	30958006	57021108	25689932	46784300	34639760	25026036	21216090	28432056	18268314	18261126	25817790	42055568	25697112	47384464
Thiabendazole	11.007	202.048	[M+H]+	ESI_Pos	C07131	HMDB0014868	Organoheterocyclic compounds	Benzimidazoles	Thiabendazole	941264	866817	875562	24524578	14397209	15115016	3234619	2904887	2551202	4881382	5199380	1991559	4255717	1402394	4393226	4218800	1156178	1098270	662126	480363	4706594	8719051	21477072	12821859	4523612	2622651	1502001	4616438	15580334	1024535	4057919	3076176
Diisobutyl phthalate	29.632	279.157	[M+H]+	ESI_Pos	C15205	HMDB0013835	Benzenoids	Benzoic acid esters	Diisobutyl phthalate	4651162	4244500	4042873	12590805	6366508	10406997	7276988	5238110	5138616	9559306	5445926	5304699	6526889	5849130	7477763	6927262	9858847	4658615	4728618	7621362	6482879	5613396	8055448	6575726	5039956	5087890	4701676	6901961	7624794	4017399	3008217	4004026
Ethylparaben	29.485	167.07	[M+H]+	ESI_Pos	D01647	HMDB0032573	Benzenoids	Benzoic acid esters	Ethylparaben	31769946	30293870	32141570	28893508	31670694	29952048	31790318	32897478	32556474	31847974	31724316	32077648	31713872	32407976	32293308	31476308	30067730	30431144	30847778	30372928	31110620	31456670	30523796	30731772	30604586	31111478	29997976	31788110	33688268	31875534	32656988	32780884
Benzoic acid	3.325	123.044	[M+H]+	ESI_Pos	C00180	HMDB0001870	Benzenoids	Benzoic acids	Benzoate	85375840	86461608	87255320	100318784	56196608	60244436	40347096	50749604	40136760	45918608	50309320	38669412	68908752	82450848	93200824	88320024	91629992	78098960	51807284	92471920	44137648	77222080	56389892	42197104	36678344	46988736	31781196	31458340	43356768	69814008	44211184	77188880
Benzophenone	29.124	183.081	[M+H]+	ESI_Pos	C06354	HMDB0032049	Benzenoids	Benzophenones	Benzophenone	6648007	5923040	6328922	6936982	8875153	6887444	8886506	7415928	8051824	7916014	7310728	7783421	6850288	7256832	7040068	6516577	6571400	7209805	6583619	7094909	8032118	8350132	8234194	7747162	8243210	8523078	8030782	8741655	7568773	7738830	8351385	7341338
2-Amino-6-methoxybenzothiazole	1.555	181.034	[M+H]+	ESI_Pos			Organoheterocyclic compounds	Benzothiazoles	2-Amino-6-methoxybenzothiazole	3910739	3868744	3785798	23573612	9014853	11669685	5562444	5116390	5988398	17695918	9923989	11290837	9189023	8876987	6319022	5425224	6854695	5306432	4598462	5345902	12070354	15187255	12405470	16982106	22348650	20108298	14651389	19243810	13692411	5690176	4595718	4690130
Saccharin	3.812	182	[M-H]-	ESI_Neg	C12283	HMDB0029723	Organoheterocyclic compounds	Benzothiazoles	Saccharin	1366552	68342	39246	1936609	687985	466327	13743995	9839912	3863586	9245506	1100994	3450279	220596	427518	842943	295047	145201	5957010	1355612	4496982	4375400	6085588	570296	3876351	16185600	7566208	20301094	2721664	2017401	8364691	1801370	1536372
4-Hydroxybenzotriazole	1.57	136.048	[M+H]+	ESI_Pos			Organoheterocyclic compounds	Benzotriazoles	4-Hydroxybenzotriazole	4411776	4274744	4440755	14479518	4675571	6211656	5221928	4436278	3844895	8796195	4909856	7038634	3747440	2647971	2758048	4409186	3242015	5396856	5001286	5849938	5311425	5175606	3765332	5593308	6526636	3875980	9983723	7559239	7511461	3501851	3349651	2368763
Laudanine	2.236	343.994	[M+H]+	ESI_Pos			Organoheterocyclic compounds	Benzylisoquinolines	Laudanine	5291712	5420042	5218501	4535140	3250663	4473381	3482942	3922678	3920521	5449592	4764386	6908422	2695870	2837986	2185717	2665244	2592182	4157945	5598659	7478308	4055126	4466638	5715487	4958788	6812596	5561976	8705529	6153497	8280540	2362356	3048778	3055048
3-HYDROXYBUTANOIC ACID	4.118	103.033	[M-H]-	ESI_Neg	C01089	HMDB0000011	Organic acids and derivatives	Beta hydroxy acids and derivatives	3R-hydroxy-butanoic acid	11017917	10791400	10852521	70849496	54771188	45466964	10373339	15909622	52190056	166968688	39418700	98347064	36436808	15016335	21039934	19674206	16370471	14029362	11258621	10510419	21363616	36416428	28662204	111370824	70052936	56895248	120114552	70057280	37347092	17491938	13527147	17896860
ALPHA-D-GLUCOSE 1-PHOSPHATE	1.5	261.012	[M+H]+	ESI_Pos	C00103		Organic oxygen compounds	sugars	Glucose 1-phosphate	11383991	11367703	10820383	10997541	11973456	11840766	11096154	11996980	8040779	11173213	12228190	11674960	12532944	11238892	10076018	11655845	9936300	17041654	11540050	14100958	13691020	10621906	10818702	11883290	10263791	8225641	11640038	10798624	9442552	11981705	8545313	10816564
7,8-Dihydrobiopterin	3.498	240.11	[M+H]+	ESI_Pos			Organoheterocyclic compounds	Biopterins and derivatives	Dihydrobiopterin	665755	711390	647797	5531994	1806636	2686865	618975	1085937	1248115	2715093	1727897	2584991	1573224	1663538	1399753	1168030	1490136	1387193	547330	1019995	1827204	1979522	1721797	92937	2243206	1793944	2274174	1793749	2356439	1201397	462897	944139
Biotin	1.53	245.075	[M+H]+	ESI_Pos	C00120	HMDB0000030	Organoheterocyclic compounds	Biotin and derivatives	Biotin	1137429	1161220	1118271	17454200	3661607	3138920	2403513	2411618	2242643	2887706	2991004	3460126	2144610	1348169	1968406	3398468	2462458	1329114	948105	1769481	5095332	3374539	3780135	4904668	5165582	5870720	4107342	9132746	7126073	1558122	1172377	1919193
Magnolol	29.527	265.125	[M-H]-	ESI_Neg	C10651		Benzenoids	Biphenyls and derivatives	Magnolol	898254	931518	912918	3423921	1105018	2152520	1130496	507824	625776	634889	769182	794392	4340469	3844273	3031892	1363190	2850998	1975514	1595977	865259	1880880	1275674	985494	1162821	472378	695494	710030	942575	1682660	3782203	248557	719439
3-Methylbutanoate	2.695	101.017	[M-H]-	ESI_Neg	C08262	HMDB0000718	Lipids and lipid-like molecules	Branched fatty acids	Isovaleric acid	1918374	2306537	3549372	12054277	2473290	7719866	2249230	2151786	2954054	15626463	3454798	1330873	3893662	1864930	2485874	376884	2599614	4069315	4158877	2303628	3703046	2301042	3113429	5956416	1470507	3057230	3968798	2853680	4484598	2377326	765321	562778
3-METHYLGLUTACONATE (IORA)	4.42	145.05	[M+H]+	ESI_Pos			Lipids and lipid-like molecules	Branched fatty acids	3-METHYLGLUTACONATE	4769724	5124240	7797816	7574232	2572788	7973029	3138976	4169530	5326434	4927182	7917668	7983529	5725790	2708792	3616222	5448176	4066044	3071327	4644556	5838328	1707630	5101717	8173914	3912775	6694318	6995549	4396236	7467868	4932281	2507415	4507896	5130529
ETHYLMALONATE	5.873	131.026	[M-H]-	ESI_Neg		HMDB0000622	Lipids and lipid-like molecules	Branched fatty acids	ETHYLMALONATE	587675	481396	529219	3889508	1975225	2863563	655011	838654	837552	1813437	762732	824597	1215831	1090456	1728606	764765	1129480	750208	1904354	792698	1102584	1867179	1952071	1990190	1294671	2111204	1093423	1595616	1409186	2168084	370713	517477
Itaconic acid	3.201	129.01	[M-H]-	ESI_Neg	C00490	HMDB0002092	Lipids and lipid-like molecules	Branched fatty acids	Itaconic acid	83660096	83764944	83718384	84310080	101314352	110448896	91638976	101267064	84866120	110225888	71528384	65199768	109926216	107674920	90911728	85663400	93662840	111307128	106843096	106442744	111680216	106069304	43177760	108358944	102344792	96087784	69080840	104805616	104321616	97395160	87228672	91787336
Laurocapram	31.501	282.28	[M+H]+	ESI_Pos	D04678		Organoheterocyclic compounds	Caprolactams	Laurocapram	2919184	2807336	2727020	3468962	4208285	3134197	3324618	3777360	3496446	3718716	4255497	3314078	3376045	4895091	2903758	3283322	6077708	2956493	2931354	3011221	3105780	2969520	3171192	5562430	4150481	3138984	3028840	3476070	3444054	3358054	3037519	6137002
Ellipticine	6.253	247.129	[M+H]+	ESI_Pos	C09154		Organoheterocyclic compounds	Carbazoles	Ellipticine	8709989	8792238	8710893	47272664	28776420	27559182	7008279	8498645	8097420	22599082	17231724	13639868	16286116	13178429	13342997	19344006	19739222	8648805	5913075	9316292	24619584	21127386	29743590	44186796	20162226	37531556	10721342	22618544	17165140	11769787	4622977	9768899
N-ACETYLPUTRESCINE (IORA)	1.164	131.118	[M+H]+	ESI_Pos	C02714	HMDB0002064	Organic acids and derivatives	Carboximidic acids	N-Acetylputrescine	161214	464468	341635	544166	323565	389117	579934	863476	601546	1067004	1074425	426294	919825	223777	204708	249707	301836	231488	507012	491585	1177458	838905	630907	571184	230114	445093	498347	524827	126519	986125	496976	489801
Isobutyric acid	8.591	89.0712	[M+H]+	ESI_Pos	C02632	HMDB0001873	Organic acids and derivatives	Carboxylic acids	Isobutyric acid	32507070	40863616	20367502	42172112	32116430	35090224	27877996	29899104	32056758	29903356	34782720	27900136	32253862	18806250	31081914	19047156	33064372	22958384	32116032	40860696	27601752	23898192	24362734	32412800	30780474	23528096	29973494	28696132	28754872	28554540	24964166	40286460
L-Carnitine	1.465	162.113	[M+H]+	ESI_Pos	C00318	HMDB0062496	Organic nitrogen compounds	Carnitines	L-Carnitine	93861888	98365768	94247904	61492912	57587668	63051740	135268592	138511152	103789368	40949268	80998296	62367104	94091032	86723472	55388584	138270480	84450984	100129192	84580264	106433592	102668712	118591128	64801328	42250428	78280512	54324776	73434504	61990364	67438000	108097512	192898432	123707384
2,4-Dichlorophenol	2.122	162.974	[M+H]+	ESI_Pos	C02625	HMDB0004811	Benzenoids	Chlorobenzenes	2,4-Dichlorophenol	23317654	21959322	22718190	16800362	17446470	15988600	19443578	18133194	18888590	14424583	16191189	19815056	19858324	16360444	16389186	13156276	15638029	23454684	30300644	28704692	24800960	25120414	27746120	17760160	17443688	16320230	17194824	17815954	19928302	20024208	23873430	22109924
Clomazone	30.836	240.1	[M+H]+	ESI_Pos	C11095		Benzenoids	Chlorobenzenes	Clomazone	15364712	14737975	15894439	23553296	10509113	24696558	8199598	8985282	9625704	5461476	10091078	13223740	7281690	8404487	9038742	10025849	9250087	14647778	10281338	11595251	17558716	13217405	13251548	11416794	8858322	10640742	7637452	6388393	7770222	8730871	4798619	6702486
4-Chlorophenol	2.829	129.018	[M+H]+	ESI_Pos	C02124		Benzenoids	Chlorophenols	4-Chlorophenol	1998189824	1969043456	1985878016	1149081856	2124319616	2551699456	1909779712	2099424384	1884533632	2267717632	2127526400	2333693696	2236157952	2355965696	2142873728	2065362304	2196294144	1977219584	2281362944	2249748224	2070190592	2192095232	2225866240	1980345728	2091222784	2067733760	2050900736	2134779776	2348447488	1905780224	1780389248	2105559424
Choline	1.428	104.107	[M]+	ESI_Pos	C00114	HMDB0000097	Organic nitrogen compounds	Cholines	Choline	41910208	40767252	40817184	96305800	68091776	100554968	55681492	50818004	80585368	91733248	65421412	70682272	61500668	66388112	53498524	68018960	52148568	54191972	42489268	51966952	90417072	102364896	79842432	92375736	102179640	79426456	107042560	92463384	88563648	54592996	59941000	50774984
Quinine	31.701	325.211	[M+H]+	ESI_Pos			Alkaloids and derivatives	Cinchona alkaloids	Quinine	12594200	12036958	12090185	22318750	19738834	17349842	14273341	19721078	23783350	25541738	17101008	18705254	15542291	18173400	18537824	17575956	16063343	12641193	13124368	12769567	23079102	12409186	12663270	22963636	31365168	19241272	20737506	16639376	14688687	20876356	8521876	20584322
Trans-Cinnamic acid	6.106	149.06	[M+H]+	ESI_Pos	C00423	HMDB0000930	Phenylpropanoids and polyketides	Cinnamic acids	trans-Cinnamate	21667572	22025692	21773578	37543952	17605226	24580584	20364502	19943412	20658008	18903270	18881642	15258053	19431940	17166084	23020790	26384956	27071468	20653534	16277952	24214368	16464274	22821522	18076268	19220690	19309074	18640726	19160538	18199114	24181312	15806597	15811329	17864740
Roquefortine A	29.824	299.176	[M+H]+	ESI_Pos			Alkaloids and derivatives	Clavines and derivatives	Roquefortine A	25517736	25965704	26516502	30269490	29276892	26778618	28506870	28911342	27722952	27603966	28268218	26120788	27756766	29216746	26153638	25620732	26869738	26019788	26234922	26904374	28087636	28600026	27164588	28987618	28769294	28012218	29009590	28074252	26520594	27560360	29465148	26726050
Hirsuteine	31.415	367.195	[M+H]+	ESI_Pos	C16971		Alkaloids and derivatives	Corynanthean-type alkaloids	Hirsuteine	8409324	3584634	8271245	8956500	10431345	7867906	9112965	10503145	13383083	14624141	10951707	11686775	9160009	2885018	3305719	2690418	4585632	8105282	10053409	8333401	8352733	13700734	1734422	11357660	14918282	2037907	7888264	2361712	8165564	8731358	6687564	2092126
Hirsutine	31.981	369.21	[M+H]+	ESI_Pos	C16972		Alkaloids and derivatives	Corynanthean-type alkaloids	Hirsutine	949066	941683	907052	4305840	1624278	3933955	1158077	1289976	1973696	1224659	1996751	1707484	718188	801897	652698	1700650	686606	1008186	837836	1091861	2894462	1574235	884338	1936447	2839526	1123151	910200	905146	526250	829210	264783	860526
Yohimbic Acid	30.276	341.184	[M+H]+	ESI_Pos			Alkaloids and derivatives	Corynanthean-type alkaloids	Yohimbic Acid	3523684	3462906	3608375	3688996	3974326	3727648	3820957	3986812	4162823	4015434	4349119	3678963	3772150	3876956	3965487	3733348	3843802	3747150	3779453	3851621	3886178	3735271	3824770	3670976	3959018	3709108	3925435	3963895	3925880	3707546	4071977	3820973
Coumarin	3.325	147.044	[M+H]+	ESI_Pos	C05851	HMDB0001218	Phenylpropanoids and polyketides	Coumarins and derivatives	Coumarin	57727400	57913648	58886712	69912824	36867396	39788784	26368926	32798646	24586864	30751438	33161514	25004124	46692052	56869264	63557004	60497648	61906772	53733972	34491088	63355892	28984682	51680000	38487852	27867432	23582298	31277242	20641810	20271874	27935738	47033172	28751294	51924096
12-Cytisineacetamide	3.411	248.149	[M+H]+	ESI_Pos			Alkaloids and derivatives	Cytisine and derivatives	12-Cytisineacetamide	2311748	2228555	2345137	4966795	2552846	4840559	1132457	1614821	7014299	12821507	3529818	12147731	2177049	1011819	1346752	1559182	1522469	2254454	2832040	2482695	2500929	5049102	2537290	9191489	6317002	5966720	24709676	5589548	3784011	1234208	2647518	1089684
5-VALEROLACTONE (IORA)	7.286	101.06	[M+H]+	ESI_Pos	C02240		Organoheterocyclic compounds	Delta valerolactones	5-Valerolactone	146362	486036	103058	1093604	684172	751172	300370	338943	520783	1219206	694121	659510	656722	268687	338178	223227	356466	379116	164715	397827	652883	556037	682421	810698	681670	604217	706489	683415	728212	678978	375048	205795
Pentaethylene glycol	10.178	239.15	[M+H]+	ESI_Pos			Organic oxygen compounds	Dialkyl ethers	Pentaethylene glycol	4929612	4636120	5154504	5583850	6094380	4615347	5679108	4834460	4321314	4728593	3214520	4625588	5330772	4599422	4020589	4168206	4565561	5664382	5987982	5162116	4804760	6276485	5313804	6270496	7220390	4554261	4923429	5356666	5603122	5548635	3847102	6718379
Desipramine	29.784	267.194	[M+H]+	ESI_Pos	C06943	HMDB0015282	Organoheterocyclic compounds	Dibenzazepines	Desipramine	6934557	5996607	5946843	7794710	8818002	7960564	7944600	6691407	8282260	7208068	7854012	7129946	8002726	6664576	6235632	8085916	6249920	7294340	7218588	6386561	6807062	7069238	7470900	6920226	8824462	6751086	7510611	6849208	7906600	6729960	7199127	6464102
Mianserin	30.321	265.178	[M+H]+	ESI_Pos	D08216	HMDB0015620	Organoheterocyclic compounds	Dibenzazepines	Mianserin	4783371	4768388	4745610	21556908	12759084	18554638	5157774	6660602	10023218	29499904	16426957	18767190	12782061	14446391	8726450	10276554	6661785	5433222	9441441	6164140	4510606	4807080	11900530	8422300	4938135	7527606	9311170	9726817	8614764	6077208	3709442	8754097
Mianserin-N-Oxide	29.879	281.173	[M+H]+	ESI_Pos			Organoheterocyclic compounds	Dibenzazepines	Mianserin-N-Oxide	11396493	12169267	12325412	14583103	20612704	25080170	13821120	22257620	26253122	5733920	6309591	16781902	10844072	10865842	7233944	5105814	6663288	10844203	21521720	20955204	26309936	22781512	25697420	15442642	15882364	18688046	21999990	15061478	25858766	18249242	11763047	17058476
Trimipramine	30.144	295.224	[M+H]+	ESI_Pos	D00394	HMDB0014864	Organoheterocyclic compounds	Dibenzazepines	Trimipramine	12983807	12606020	12663244	25632664	25608402	21263990	14056310	19187854	33220106	18335434	17055302	22673608	19578442	15149756	14031861	15399889	17385244	16145048	18122896	13246683	17029632	20048638	15855686	27588382	26465748	18986222	21881184	18922064	17184366	15443121	14175754	17128660
Secoisolariciresinol	28.836	361.175	[M-H]-	ESI_Neg			Lignans, neolignans and related compounds	Dibenzylbutanediol lignans	Secoisolariciresinol	124593	110422	122160	2816027	1654695	819503	572289	189908	593794	818132	87672	442125	146433	28918	95792	47349	36695	406387	392832	176177	2123107	961927	927708	993128	966865	713952	2065806	1120154	778859	39168	176937	11994
1,4-Cyclohexanedicarboxylic acid	31.701	173.079	[M+H]+	ESI_Pos			Organic acids and derivatives	Dicarboxylic acids and derivatives	1,4-Cyclohexanedicarboxylic acid	25476664	20525668	30415256	29246424	27134196	25215124	21382540	32449752	30984500	47846044	26485966	24508726	25831364	36574332	29156784	33172056	31139404	42905212	42137972	22291644	26954500	35432900	26059996	31869466	33447884	28356528	35471916	39327272	31518884	40512532	20912166	34889328
D-Galactose	1.84	179.043	[M-H]-	ESI_Neg	C00984	HMDB0000143	Organic oxygen compounds	sugars	D-Galactose	2514112	2746977	2437295	10630001	4267383	4312554	4716256	3775014	2641242	4881418	3427502	3278082	5386167	3624908	2918129	3027715	2833662	6533930	4505465	3673011	7328674	5027552	4071661	6188306	4278403	3754028	5621235	4432206	3658823	5336394	3196971	2769464
Diaveridine	10.178	261.131	[M+H]+	ESI_Pos	D03771		Benzenoids	Dimethoxybenzenes	Diaveridine	14048580	14697147	13598100	14282706	16374614	13227307	13443356	14920766	13496177	14258197	9242924	14706261	14302918	14522131	11981558	11737559	14035773	16247210	16644713	14226898	13878424	17969928	13998422	16629876	17490948	13278194	14678215	15844514	16344959	14586910	11339491	18594630
Isoxaben	29.416	331.167	[M-H]-	ESI_Neg	C18504		Benzenoids	Dimethoxybenzenes	Isoxaben	1042347	1022575	1048885	6081858	1338556	2569019	5496173	7806587	3400440	1310454	1426138	1555751	2318222	3457626	5665410	458566	1391517	1651351	1778809	983186	1154586	811034	1458474	4025049	2149966	1613553	6898154	2472053	2306138	771390	530666	2071770
Benproperine	30.075	310.236	[M+H]+	ESI_Pos	D07512		Benzenoids	Diphenylmethanes	Benproperine	6661976	7135617	6807967	7518922	7049878	6915896	8493931	7978009	6799990	7580880	6819563	6670366	7845128	7443800	7028992	7042738	7145426	6888492	7613928	7517789	7961045	7780654	7233630	7791022	7796138	7171864	7726742	7488575	6979547	7538536	7627442	7015880
Cyclizine	29.989	267.196	[M+H]+	ESI_Pos	C06930	HMDB0015307	Benzenoids	Diphenylmethanes	Cyclizine	4964078	5006504	2821702	30555154	17025280	15269515	3565481	8438251	7958686	13780655	10743877	11331208	10285542	13593096	14739324	2919077	10554525	5377422	5260162	6351777	3336613	3289647	11959068	10128415	8011746	9558709	8854157	14896237	18073306	3195261	3153188	7902306
Fexofenadine	31.145	502.291	[M+H]+	ESI_Pos	C06999	HMDB0005030	Benzenoids	Diphenylmethanes	Fexofenadine	13255490	13476651	12721311	22245006	8671618	22918068	9142651	9048682	6503887	3844746	7518065	6206777	7979066	11561059	10357417	7998796	11113321	14259628	9667445	11470001	15264645	13512951	14496658	11815274	8188754	13854250	4405476	5991118	4802153	10236819	3340627	7707758
Lomerizine	29.228	469.241	[M+H]+	ESI_Pos			Benzenoids	Diphenylmethanes	Lomerizine	25418516	25048934	25966232	30593196	31856792	28294116	31626018	30612788	29156418	31323442	29088806	28757466	29723768	27195076	28380446	28469122	27770572	25104732	24687154	24897752	28197386	28957942	29489546	30217296	30348498	31744802	29292184	31884876	31221494	27612398	31908260	28081892
Methadone	30.059	310.202	[M+H]+	ESI_Pos	C07163	HMDB0014477	Benzenoids	Diphenylmethanes	Methadone	7351001	7079027	6789857	9346246	7997734	7466434	10132415	8960368	7205284	9315804	7682336	7564454	9210769	7981116	8064790	8229041	7934524	9050227	9155788	7792844	9476397	8844387	7761936	9858879	8759990	7536909	8843890	8880171	7694888	9552213	8768146	7540469
Lagochilin	30.268	357.279	[M+H]+	ESI_Pos			Lipids and lipid-like molecules	Diterpenoids	Lagochilin	1324806	1406194	1438494	8359742	2249363	1953109	4225936	1775835	1402553	1221765	2968943	795225	1593229	1595434	2258084	2206768	1301028	1540962	2028750	1193332	975822	624085	1687547	722891	1113651	856993	1049353	995168	3628636	895380	964782	6468120
stanozolol	31.473	329.247	[M+H]+	ESI_Pos			Lipids and lipid-like molecules	Estrane steroids	Stanozolol	1671372	1886695	1647785	11620257	3125855	5785007	2588560	3022868	4987913	2995898	3314596	3199772	1458377	1389270	1054779	1753357	1581872	2170573	1192102	1598315	3112226	1636161	1751048	3061436	4605826	2292378	2059256	1464980	1319184	1598516	947648	1523712
beta-Estradiol	30.184	271.172	[M-H]-	ESI_Neg	C00951	HMDB0000151	Lipids and lipid-like molecules	Estrogens and derivatives	Estradiol	2249514	2383564	2434139	15464843	8287079	7989414	4477675	6340141	3711898	8626574	4416780	4014872	6569286	6354796	5785901	93670	3498650	3858993	3086046	3613883	1582148	771554	6336917	5059532	4670320	3860898	6484464	9686354	7698286	1180949	896988	3076138
Estrone	29.97	269.156	[M-H]-	ESI_Neg			Lipids and lipid-like molecules	Estrogens and derivatives	Estrone	2569270	2544654	2515340	14622046	7346034	6274929	3691804	4155716	2763773	7767269	4772012	5039452	6054504	6174650	6738911	776034	6278590	4657936	3294044	3451258	3377398	1041617	5696892	7437286	4002095	4769000	5199752	6916127	7264247	2821658	1529024	3281855
Norethindrone	29.748	299.201	[M+H]+	ESI_Pos	C05028	HMDB0014855	Lipids and lipid-like molecules	Estrogens and derivatives	Norethindrone	26825126	26410330	25705604	63889040	10522324	25756526	98703616	89563056	47696828	10113316	13257613	17521998	26757862	44042708	89369456	9016380	31153212	27723222	46328652	25301050	8546303	5819141	14841747	39915792	9510982	20182204	19546728	28789550	24633008	14126694	5219112	34870812
Norgestrel	30.426	311.2	[M-H]-	ESI_Neg	C08149	HMDB0014511	Lipids and lipid-like molecules	Estrogens and derivatives	Norgestrel	3147264	3242940	3233258	17912572	9027540	8215248	4772937	5688193	3499818	6168252	4895188	1383468	9221030	3267661	5381132	1380212	5983570	5967482	4562654	4177756	3689964	1834875	5037089	6753151	1807332	3145602	4623909	5240942	4619361	4827768	1897540	5910606
alpha-Cyperone	30.139	219.175	[M+H]+	ESI_Pos		HMDB0037061	Lipids and lipid-like molecules	Eudesmane, isoeudesmane or cycloeudesmane sesquiterpenoids	alpha-Cyperone	62571220	65384712	94606568	88491120	70726200	94547504	65285328	67958928	63028668	66155544	68628120	60396524	93319688	64064308	65141480	65793472	64385856	61006052	90409128	90825824	63503936	65753252	97332128	60632528	64903076	67274872	64371508	64759088	64253444	63736216	66709152	68989560
Erucamide	33.641	338.342	[M+H]+	ESI_Pos			Lipids and lipid-like molecules	Fatty amides	Erucamide	11669911	11340312	10028009	11213664	27248256	12444145	11951566	12118136	15218127	16407991	14946987	16551292	25580178	23272778	13598501	23394772	36045008	11139987	12870967	12090698	9832611	10664199	14492977	22970252	12223591	14504274	9063626	10748003	18718790	9874718	10487970	34643152
Epigallocatechin	3.75	307.084	[M+H]+	ESI_Pos	C12136	HMDB0038361	Phenylpropanoids and polyketides	Flavan-3-ols	Epigallocatechin	6873137	6562876	6854046	47871984	29966824	22630218	17331242	11513091	13131348	34397584	9674110	21244092	14366598	8533378	8270410	11953004	11532778	11731326	9091798	14185985	67962792	79474056	59593656	57542468	45375060	45281972	54839360	51312136	16195460	20082466	14310772	8999794
LUMICHROME (IORA)	9.783	243.084	[M+H]+	ESI_Pos	C01727		Organoheterocyclic compounds	Flavins	Lumichrome	61939	57915	31461	174147	128892	91095	75422	93896	103247	157286	97605	131554	90201	86126	91338	48752	90466	62966	62602	76494	148730	90190	108603	108794	109873	176574	254038	259875	219370	77718	44365	88541
Traversianal	29.553	317.211	[M+H]+	ESI_Pos			Lipids and lipid-like molecules	Fusicoccane diterpenoids	Traversianal	1200090	1369323	1217326	8942075	1003093	1891156	3497572	3664108	1470297	803878	1711690	974640	2611894	2392142	5437388	680302	1592332	1406304	2940598	1037838	1321664	1548449	1947729	5587488	512384	1124018	917974	1099674	1465243	1030063	701204	3553836
alpha-Methylene-gamma-butyrolactone	3.935	99.0444	[M+H]+	ESI_Pos	C20578		Organoheterocyclic compounds	Gamma butyrolactones	alpha-Methylene-gamma-butyrolactone	3415044	3629755	3735290	4690466	2959583	3732517	2871214	3533999	2327683	1621332	1913932	2799504	3328466	3852857	2612640	6017414	4317005	2976688	17094092	6521562	2222180	3398518	4240508	2135358	3493898	2669436	2113464	5094875	3277389	3688893	2631412	2873959
D-Glucose	1.49	179.043	[M-H]-	ESI_Neg	C00031	HMDB0000122	Organic oxygen compounds	sugars	D-Glucose	7958723	7872068	6814621	66182488	5649883	24012928	8765123	6298028	4573198	8985411	6717261	7703128	12080050	7917238	7339364	6779421	7598859	16445010	5648512	9052059	15381269	5793431	8632601	13350196	5563213	6065679	8392814	5582926	11019174	4851023	10963111	5690295
[6]-Gingerol	29.39	295.19	[M+H]+	ESI_Pos		HMDB0005783	Benzenoids	Gingerols	Gingerol	28739154	28173304	28677466	34501128	34931464	30230700	33962180	32652964	30351364	34552308	33057588	31754416	34275368	32641916	29635058	30276708	30175440	30598202	32035014	30000544	31929832	33516292	32132778	33166390	34431652	33873796	32648752	35445032	32843138	32884876	35343648	31365006
BETA-GLYCEROPHOSPHATE (IORA)	1.213	173.024	[M+H]+	ESI_Pos	C02979	HMDB0002520	Lipids and lipid-like molecules	Glycerophosphates	Beta-Glycerophosphoric acid	8166849	8926596	10057555	13386071	10512890	10411892	9573828	9364835	8997535	9537924	9412751	9469928	11185935	9508116	8741848	6235830	8750654	5226670	8809509	9523035	11133885	10438686	10662881	10640322	9293769	9025229	11080136	11514324	9614344	10783115	9258987	10752280
sn-Glycero-3-phosphocholine	1.481	258.11	[M]+	ESI_Pos	C00670		Lipids and lipid-like molecules	Glycerophosphocholines	Glycerophosphocholine	14047333	14297448	13851648	1995374	8553705	7500332	13678583	12367337	10687250	6875952	6544857	5145720	7993954	9865342	11010087	13705738	9450898	16003497	12821199	10895124	12383415	15024672	9062256	8774410	8037888	5088516	7642602	4274772	5912964	19088072	14322382	15195307
4-Chlorobenzoic acid	3.2	154.987	[M-H]-	ESI_Neg	C02370		Benzenoids	Halobenzoic acids and derivatives	4-Chlorobenzoate	8031030	4188539	8453921	8186906	3591821	8854039	2867688	9801101	5768438	5096944	6925640	9563605	7024560	4890380	5959788	3838994	2862999	8970201	10607618	10257930	7007666	10194906	4021142	5766876	10064604	5858234	6546277	5974082	3867885	9822952	8611099	9310772
5-Fluorouracil	2.815	131.023	[M+H]+	ESI_Pos	C07649	HMDB0014684	Organoheterocyclic compounds	Halopyrimidines	Fluorouracil	5484878	14788723	14327771	9096825	16091837	12447152	14616094	16048866	14025490	5704156	16309706	17729234	10636393	18287382	15821196	15695840	15883794	15100016	8082749	16888996	15539381	16453929	16851444	7079302	15918664	16081892	7989024	6916008	17579420	6697003	12770782	6440074
Terbacil	4.112	215.057	[M-H]-	ESI_Neg	C10963		Organoheterocyclic compounds	Halopyrimidines	Terbacil	3408	7955	14475	800502	355102	213267	6987	11956	314951	3933568	123724	1192244	165413	5073	71858	88649	51136	14269	11874	0	49311	206678	76088	1522456	475603	370648	1897306	416179	106289	31191	7803	23660
4-Hydroxyquinoline	18.618	144.035	[M-H]-	ESI_Neg	C06343		Organoheterocyclic compounds	Hydroquinolones	4-Hydroxyquinoline	2536786	2452870	2730336	4343246	2618727	2102126	2229844	2186297	1619267	1328226	503219	1101168	982910	924304	29031	63382	1373978	2791346	1677342	1843568	2893229	3132916	3316607	3935137	4954055	4732255	3403099	1713350	2056726	1080969	794584	1435748
Cholic acid	29.489	373.274	[M-2H2O+H]+	ESI_Pos	C00695	HMDB0000619	Lipids and lipid-like molecules	Hydroxy bile acids, alcohols and derivatives	Cholic acid	1925618	1973686	2042478	9212979	1151009	724378	2827980	2256296	322298	2817805	3491204	600598	1027960	2562615	2524572	437883	393143	2041159	1756656	2416487	166193	1222338	2159942	869650	1237577	835794	331450	1048572	3826173	739937	553421	4521480
3-HYDROXYMETHYLGLUTARATE (IORA)	2.631	163.06	[M+H]+	ESI_Pos	C03761	HMDB0000355	Lipids and lipid-like molecules	Hydroxy fatty acids	3-Hydroxymethylglutaric acid	147681	94525	112972	47633	110356	166996	184959	76579	37319	126474	150932	130580	162266	139206	107730	114851	194416	99135	105499	120311	223658	107867	165451	68641	109923	74191	126755	77732	67250	185266	52842	101640
Citramalic acid	3.198	147.019	[M-H]-	ESI_Neg	C00815	HMDB0000426	Lipids and lipid-like molecules	Hydroxy fatty acids	Citramalic acid	27888254	28810194	27061292	28227300	32244962	23808240	18305396	34389396	29098164	20666544	34877268	32778948	34854276	34863156	13665045	28529882	30692994	36468116	36566872	23517414	36269424	35404168	13085045	35372116	34018484	32208112	35022680	34735488	35460880	32725414	28389822	29679982
3,4-dihydroxybenzoic acid	2.238	155.045	[M+H]+	ESI_Pos	C00230	HMDB0001856	Benzenoids	Hydroxybenzoic acid derivatives	Protocatechuic acid	10063971	10746340	9297158	11700534	7238490	8565711	8940845	8339046	7477460	12559590	9625589	11605939	7255062	6543971	5964245	6282817	5723636	8726626	10752003	10301738	10191941	10990037	10278953	10643447	13193855	9425036	15105386	12126476	13559584	6998830	7616338	7883196
3-AMINO-4-HYDROXYBENZOATE (IORA)	1.466	154.048	[M+H]+	ESI_Pos	C12115		Benzenoids	Hydroxybenzoic acid derivatives	3-Amino-4-hydroxybenzoate	1459193	1499283	1475772	2858499	3120586	2452245	1883156	1824588	875735	1404662	1448675	784540	4289668	5092495	4354780	3906226	5961830	1781962	1732516	1728281	3135264	1812316	1809575	1461466	1579270	1864745	658854	1768539	1602724	4997120	1733667	3112854
3-AMINO-5-HYDROXYBENZOATE (IORA)	1.537	152.037	[M-H]-	ESI_Neg	C12107		Benzenoids	Hydroxybenzoic acid derivatives	3-Amino-5-hydroxybenzoate	97418	170697	101842	938758	771981	737964	392749	181484	177067	392770	411828	337171	685137	751160	1008473	261097	624910	200478	177245	148094	400273	283118	474378	1319172	490812	621538	638669	1981703	800884	597725	433666	355323
3-Hydroxyanthranilic acid	1.569	154.059	[M+H]+	ESI_Pos	C00632	HMDB0001476	Benzenoids	Hydroxybenzoic acid derivatives	3-Hydroxyanthranilic acid	2910976	2919832	2985238	13450768	3521820	4807671	3967946	3173133	2657546	6913878	3939036	5166220	2923153	1946416	1765245	3014993	2128963	4453012	3742571	4329833	4436190	4141090	2795620	4957708	5326933	3039232	8489387	6016673	5981764	2633290	2633445	1803417
2-Hydroxycinnamic acid, predominantly trans	3.325	165.055	[M+H]+	ESI_Pos	C01772	HMDB0002641	Phenylpropanoids and polyketides	Hydroxycinnamic acids	3-(2-hydroxyphenyl)prop-2-enoic acid	265470880	266692624	271243168	336974432	174251280	183589696	122809984	154362688	112663128	145298448	152661168	115099688	222769376	265240880	291851840	277720896	284177056	264339312	161802752	300316096	141691472	246141840	179355360	136337008	109294776	144979376	99153480	95225880	132349032	224573296	136293984	244263824
4-COUMARATE (IORA)	7.602	165.055	[M+H]+	ESI_Pos	C00811	HMDB0002035	Phenylpropanoids and polyketides	Hydroxycinnamic acids	4-Hydroxycinnamic acid	334012	341456	322751	5032396	3526815	3062936	541107	649683	693765	535451	545702	292318	2266412	1920060	2459084	1567290	3539380	399423	339841	379490	3774312	2445082	2559052	1626598	1487086	3839237	483356	715333	1081311	1421380	272335	3560758
CAFFEATE (IORA)	6.23	181.047	[M+H]+	ESI_Pos	C01197	HMDB0003501	Phenylpropanoids and polyketides	Hydroxycinnamic acids	Caffeic acid	0	5435	1617	430873	670366	8635	3402	2987	4517	4308	9764	6345	11025	3400	7222	3765	2465	194495	1323	4274	2590	2831	1681	4430	1252	3065	3898	6158	6845	3813	1321	307237
9-HETE	30.438	319.205	[M-H]1-	ESI_Neg			Lipids and lipid-like molecules	Hydroxyeicosatetraenoic acids	9-HETE	584512	580815	548356	3552520	1732954	3761534	1373382	1477173	1706107	6953827	1110734	1095204	539114	830769	605555	1084731	440570	1046572	916978	889497	5084068	5038133	2331777	3140011	6449018	2537367	1834530	4338710	1317179	1100193	697787	696356
5-METHYLCYTOSINE	3.444	126.066	[M+H]+	ESI_Pos	C02376	HMDB0002894	Organoheterocyclic compounds	Nucleic acid components	5-Methylcytosine	3690008	3644668	3541608	9954016	4853148	5540314	3789844	3318563	6107673	5697410	5207195	6211418	5383192	5499968	4621288	3630852	7616902	3936184	2859290	3881908	3556432	3322604	4921792	5857468	6649574	5766300	4500716	6604761	6214758	4008512	3663147	4136553
6-Quinolinol	5.443	146.06	[M+H]+	ESI_Pos			Organoheterocyclic compounds	Hydroxyquinolines	6-Quinolinol	5324944	5243460	5361522	5081492	3550252	4286473	3060172	3016938	4707266	4551505	6060603	4986776	2352764	1904957	2026901	2714724	4563436	4528332	3366896	5529334	2771514	2719496	1869585	4134136	4572980	4116969	5831282	4813285	3781022	2220233	1535356	2965960
Midazolam	4.492	326.087	[M+H]+	ESI_Pos	C07524	HMDB0014821	Organoheterocyclic compounds	Imidazo[1,5-a][1,4]benzodiazepines	Midazolam	350601	342411	335451	6004904	2961502	1910803	1028004	709251	299279	2008022	888519	614995	921533	270808	665671	362296	244467	460504	45882	137031	671520	1175560	1690944	1833510	676672	617615	555118	2493159	4462868	277095	621690	334887
ALLANTOIN	1.593	157.025	[M-H]-	ESI_Neg	C01551	HMDB0000462	Organoheterocyclic compounds	Imidazoles	Allantoin	8371594	8216862	8113507	32419430	18010214	19069622	13713616	11295021	11892311	33381104	20003798	19769510	18518296	15045293	11546384	10803122	11828996	13549488	9747257	10865193	25652410	27972668	21858808	36775192	42304788	35714400	30756130	37238060	25575664	13399707	11554335	8969091
Imidazole	3.736	69.0702	[M+H]+	ESI_Pos	C01589	HMDB0001525	Organoheterocyclic compounds	Imidazoles	Imidazole	8525009	8269788	8838921	16448448	9880532	9367995	9404511	9532499	8549293	10538157	9050223	6462033	9151307	8102809	7375188	12276091	8983548	8793623	8081288	9311737	7182014	11714239	8714711	9405397	7867009	7955315	8935549	6472799	7028524	7509534	5322221	7653708
Pterosin G	28.834	235.133	[M+H]+	ESI_Pos			Benzenoids	Indanones	Pterosin G	3468568	3452255	3316306	6526994	5326052	4382818	6768706	6328306	6444175	7632724	5715679	6298660	3848664	4083934	4660535	5305018	4620792	4693606	3520264	3642420	4530764	4424514	4310799	5237358	7786341	6641755	7012288	7916429	7456662	4913445	5497903	4275600
CP-401387	30.69	378.214	[M-H]-	ESI_Neg			Organoheterocyclic compounds	Indazoles	CP-401387	4181427	4523296	4266884	19104964	7187639	10329805	4787942	4100438	4180900	7244484	5624908	3490109	11710439	7466744	5984752	5694208	7009616	9706029	4497896	5164665	10830020	5106129	6316648	11045341	4582488	4286056	7033971	4582006	4740838	7349536	3691483	5336600
5-HYDROXYINDOLEACETATE (IORA)	5.444	192.066	[M+H]+	ESI_Pos	C05635	HMDB0000763	Organoheterocyclic compounds	Indole-3-acetic acid derivatives	5-Hydroxyindoleacetic acid	27914226	28141386	28381514	29688738	18890142	20967376	15459037	14771255	24265742	24024092	33213850	24756902	11445830	8891291	8799057	13224057	24093210	26970452	17855510	31044408	14685506	11777727	7577385	21128704	25042942	21921252	34574092	26916078	18868000	11026548	6373244	13867784
2-Methylindole	8.596	132.081	[M+H]+	ESI_Pos			Organoheterocyclic compounds	Indoles	2-Methylindole	15885409	16659721	15779435	18484158	9327099	8188836	7899960	11627675	9317468	6363493	9177432	6017226	4996282	3563224	7185647	9978294	9274504	15534300	13308418	16823378	5987977	7176666	3707629	6342148	5414398	4186432	7962150	3893240	8074810	5088874	2981950	9498243
3-Indoleacrylic acid	8.595	170.06	[M+H-H2O]+	ESI_Pos			Organoheterocyclic compounds	Indoles	3-Indoleacrylic acid	9092983	9245488	9097376	10629806	5323738	4716992	4530708	6490356	5362892	3557173	5478152	3548476	2772953	1965365	3860054	6020966	5533323	8911928	7572800	9657850	3292568	3992256	2087994	3465351	3141501	2295822	4452501	2235952	4563438	2924336	1677403	5506674
Indole-3-carboxyaldehyde	8.595	146.06	[M+H]+	ESI_Pos	C08493	HMDB0029737	Organoheterocyclic compounds	Indoles	1H-Indole-3-carboxaldehyde	102826576	106263064	102093720	107255264	57714280	52222684	47937476	71754768	61470952	39681876	58571608	39942688	30631478	23075508	45548008	67555568	61325208	82799672	79599096	102532904	33185048	43848636	24637102	36177064	35029176	26765944	45489872	24698794	51766680	31035714	19236908	61794604
Indoline	6.107	120.081	[M+H]+	ESI_Pos			Organoheterocyclic compounds	Indolines	Indoline	1108218624	1095143040	1105410944	1856727936	879589440	1209199744	1032512896	970884480	996304704	946832640	923026176	775763776	968661632	860158464	1122591232	1305849984	1349209344	1053334144	820426240	1194925824	830471488	1114298112	871579328	974878848	965983744	921963840	956579648	897624000	1181142016	810884480	785785088	896779584
3-Indolepropionic acid	22.79	190.087	[M+H]+	ESI_Pos		HMDB0002302	Organoheterocyclic compounds	Indolyl carboxylic acids and derivatives	3-Indolepropionic acid	3403474	3376474	3378496	24365944	9049767	22198086	7387888	5005701	2164148	7336099	8585125	5952226	12063926	4860011	19109304	4013056	5876973	4582301	1380062	1380391	12344065	4518082	12469006	9061761	2932792	1501657	3581878	5035178	8801520	14227714	1391342	8227606
Indolelactic acid	16.709	206.082	[M+H]+	ESI_Pos	C02043	HMDB0000671	Organoheterocyclic compounds	Indolyl carboxylic acids and derivatives	Indolelactic acid	1905947	1919050	1846344	5930691	2888044	2215511	2460226	2611392	2566478	2301879	3087695	2753416	2301648	2423971	2748631	1122696	1876443	2511788	2182220	1968312	2174492	2968069	3164125	7187362	9573779	7284959	9006170	6154594	5160104	1461271	844319	2574705
Tryptophan	8.595	205.097	[M+H]+	ESI_Pos	C00078	HMDB0000929	Organoheterocyclic compounds	Amino Acid	L-Tryptophan	441032832	453255680	436335904	594165440	282061280	234662912	251259488	353964896	267586944	203316144	287004480	170718896	158395200	108664536	187012656	282746848	264406112	529247232	409286976	507650720	194001088	224070016	110576640	209884080	171446352	117398176	264261248	119051360	225555728	168395776	90138888	273612896
Ipconazole	31.702	334.17	[M+H]+	ESI_Pos	C18471		Lipids and lipid-like molecules	Iridoids and derivatives	Ipconazole	3207947	3057314	3225278	4742522	4428946	4037439	3475203	4420864	5406104	5289520	3917744	4282836	3518330	4141228	4222002	4292076	3882731	3054777	3200005	3045943	5080375	3001140	2966605	5017960	6252628	4583959	4640395	3772751	3424088	4467910	1887558	4877669
Biuret	2.467	104.053	[M+H]+	ESI_Pos	C06555		Organic acids and derivatives	Isoureas	Biuret	52563412	51963640	51355264	60311084	37478716	35011828	38976852	33769056	22883168	25874306	31037148	25020252	36325800	38227568	47332600	55113392	51364724	49761676	44528488	60594092	32896088	29552868	27535174	14204567	20736730	24245758	22113294	22986678	32237214	39650248	26567164	44765960
1,2-Cyclohexanedione	28.851	113.06	[M+H]+	ESI_Pos	C06105	HMDB0031344	Organic oxygen compounds	Ketones	1,2-Cyclohexanedione	5074444	6377494	5211551	3937272	7493424	3125212	7593562	14698482	7791322	12664563	6770322	10986372	7368261	4215266	6584670	4625033	1421629	1802360	12280257	764136	6871860	7679578	7448442	6228326	8487867	8325075	9943522	7730626	17149110	6499773	5023796	2807381
1,4-Cyclohexanedione	28.716	113.06	[M+H]+	ESI_Pos	C08063		Organic oxygen compounds	Ketones	1,4-Cyclohexanedione	6610145	6391680	6229022	7531494	5446722	13532703	6208984	14698483	5921682	5959284	5659926	5301234	7144918	6137487	6093782	11052151	11368412	13792053	12280257	12509968	6446906	4983478	5406716	6814214	5463186	5413345	5571744	5535728	11815726	5985306	5521111	13287289
2',4'-DIHYDROXYACETOPHENONE (IORA)	2.501	153.058	[M+2H]+	ESI_Pos	C03663	HMDB0029659	Organic oxygen compounds	Ketones	2',4'-Dihydroxyacetophenone	526612	618464	488635	864334	400717	403872	544421	539044	324682	438287	451199	167537	560179	562813	454126	610245	502549	688101	478151	676762	457110	347953	419967	251810	320976	327518	450306	275900	441127	477951	564334	477693
2-Aminoacetophenone	5.444	136.076	[M+H]+	ESI_Pos		HMDB0032628	Organic oxygen compounds	Ketones	2-Aminoacetophenone	6159874	5975563	6121635	6470484	4215051	4825071	3355754	3215178	5353120	5405198	6953224	5391706	2666108	2168669	1996574	2965561	5255124	5941810	3835941	6441926	3321610	2600650	1814817	4777574	5197552	4885220	7631814	5665346	4056922	2525956	1836835	3219506
Acebutolol	29.852	335.199	[M-H]-	ESI_Neg	C06803	HMDB0015324	Organic oxygen compounds	Ketones	Acebutolol hydrochloride	635104	697066	679625	5993893	846396	1672346	2293148	2021113	1297493	845558	2010963	787385	1292598	1065950	2076988	375926	820604	908554	1263323	581550	1026978	813518	907027	3891630	696181	644018	495667	838948	1115943	611185	365658	2786711
DIACETYL	3.864	87.0443	[M+H]+	ESI_Pos	C00741	HMDB0003407	Organic oxygen compounds	Ketones	Diacetyl	2277982	2337367	2295456	7256798	6210781	5106128	2594922	2973042	5243556	20029052	4583528	10905545	4634418	2960149	2548535	3691049	3212266	3197096	2588810	2277025	2678198	3933453	3267332	14440197	8097317	6048465	14624864	8190426	4377518	2381215	2704904	3222742
KYNURENINE	5.443	209.092	[M+H]+	ESI_Pos	C00328	HMDB0000684	Organic oxygen compounds	Amino acid	L-Kynurenine	27726012	27888404	27693680	33230334	19857936	21316984	16915702	15693277	24440892	25934200	34826816	24419856	12305087	9344394	8663887	12679661	23512570	32344976	19599916	32758732	17314178	12615530	8007112	24923238	27039254	22199132	39467220	28537306	19128776	12338701	6758215	14321302
Valerophenone	30.044	163.112	[M+H]+	ESI_Pos		HMDB0031208	Organic oxygen compounds	Ketones	Valerophenone	53224320	37536944	54069324	46247672	47240516	52172148	44660528	57584520	39417588	47109832	52606280	50517012	53273380	44318684	49709376	46972312	58175592	49523220	48251584	50226696	36968484	40920620	54876560	44753692	51413556	46716436	48732036	46112172	61111072	49102388	48835008	51721580
9-HODE	30.323	295.207	[M-H]1-	ESI_Neg		HMDB0062652	Lipids and lipid-like molecules	Lineolic acids and derivatives	9-HODE	3168782	3215200	3195564	12329009	5745212	3813720	5224312	5063980	4327966	5343421	2125594	2142219	3795328	2719273	2883162	3531124	2933967	5508485	4517677	3929238	19125062	6146232	5989216	7284704	11476972	4167660	3319478	2527513	1699094	5025196	2041001	3252411
Myristamine Oxide	29.209	258.279	[M+H]+	ESI_Pos			Organic nitrogen compounds	Long-chain alkyl amine oxides	Myristamine Oxide	1479615	1400162	1390423	1442222	1529312	1391441	1708452	1623210	1647118	1619336	1317023	1468468	1605728	3888924	8406579	1372743	1392314	1556510	1244279	1384843	1357628	1382648	1474989	1432662	1553613	1643208	1736182	1530864	1815872	1717800	1505769	1428527
N,N-Dimethyldodecylamine N-oxide	28.856	230.248	[M+H]+	ESI_Pos			Organic nitrogen compounds	Long-chain alkyl amine oxides	N,N-Dimethyldodecylamine N-oxide	3097115	2664335	2757470	4479316	4671634	3806315	5955398	5206139	5317856	6323446	4935970	5484078	3934142	2580944	10487182	3899470	3879350	3462201	2865244	3118246	3483040	4011050	4199454	4833410	6308235	5985250	6284282	6691148	6520356	4410525	5461896	3751466
(R)-2-hydroxystearic acid	30.782	299.238	[M-H]-	ESI_Neg	C03042		Lipids and lipid-like molecules	Long-chain fatty acids	2R-hydroxy-stearic acid	1352124	1086958	1324822	3528177	2156026	2639778	2535082	1973629	1352218	3489039	2059620	1641295	3117186	3217222	2310428	3105022	1700717	2219000	1696574	1781735	2073950	1849803	1844540	2068473	1928410	1731307	1699271	2322056	1756776	2608338	1639698	1974184
Arachidonic acid	31.939	303.211	[M-H]-	ESI_Neg	C00219	HMDB0001043	Lipids and lipid-like molecules	Long-chain fatty acids	Arachidonic acid	5571226	6101550	6045391	28163290	9923316	22552434	6212666	8358743	9569367	5884643	8370565	8137729	2781964	4402066	4125522	5553861	4132667	5451428	3315479	4677954	6886776	3893788	3980817	6675842	6266676	3607036	4279001	3057632	2706861	3817022	2063371	4037377
beta-Hydroxymyristic acid	30.589	243.179	[M-H]-	ESI_Neg		HMDB0061656	Lipids and lipid-like molecules	Long-chain fatty acids	beta-Hydroxymyristic acid	692529	655339	663997	1809668	1109602	1380011	824266	922574	1834030	2789882	1206781	1908191	1703582	971668	758355	803347	756000	1066189	1068640	704108	1050203	920179	1199705	2019163	1414813	841382	1532063	1862982	902682	1236206	701309	888329
Tridecanedioic acid	29.654	243.142	[M-H]-	ESI_Neg		HMDB0002327	Lipids and lipid-like molecules	Long-chain fatty acids	Tridecanedioic acid	1711495	1648815	1717890	6792719	2485018	3929053	3241888	3210451	3015269	4366244	3131992	2625317	3053827	2574484	2592754	5537863	3265328	2860353	2506395	2389673	5692180	4371312	3926533	5069976	3476751	2742828	4599232	4138394	4515893	3010649	2798390	1853792
Ergosine	30.634	548.275	[M+H]+	ESI_Pos	C09167		Alkaloids and derivatives	Lysergamides	Ergosine	20716122	20177274	20880936	21921300	7759082	14338194	10097259	10262584	9273642	7828210	14376599	9179487	18439566	18962532	10410952	14260059	10709053	23496580	13027973	23195562	3504752	1746332	2744062	7685355	2783580	1594832	4451838	4766152	2272133	17030836	14370731	12529252
1-heptadecanoyl-2-hydroxy-sn-glycero-3-phosphocholine	31.36	510.356	[M+H]+	ESI_Pos		HMDB0012108	Lipids and lipid-like molecules	Lysophosphatidylcholines	1-heptadecanoyl-2-hydroxy-sn-glycero-3-phosphocholine	41389460	43022032	43928828	81596488	19700852	46962432	21312676	20945730	19555304	14235311	19416240	17550840	11901526	12812871	11369569	22514924	17374926	49661268	30918632	39483580	51071476	37143188	27298054	27942430	17273890	19962774	12428595	8940043	8562686	16765413	6971020	15240057
1-pentadecanoyl-2-hydroxy-sn-glycero-3-phosphocholine	30.704	482.325	[M+H]+	ESI_Pos		HMDB0010381	Lipids and lipid-like molecules	Lysophosphatidylcholines	1-pentadecanoyl-2-hydroxy-sn-glycero-3-phosphocholine	16978466	16939676	17142082	49449000	17084458	35851232	15227117	14397574	11364271	7593305	11655514	12392032	9761520	10029137	8414075	12068781	12554864	14806704	14779047	15957453	24344938	23756048	17772106	13019301	13651877	13203625	8737989	8614890	10132639	9200576	4411788	10433781
1-Stearoyl-sn-glycero-3-phosphocholine	31.534	524.372	[M+H]+	ESI_Pos		HMDB0010384	Lipids and lipid-like molecules	Lysophosphatidylcholines	1-Stearoyl-sn-glycero-3-phosphocholine	172931808	164288032	164005856	396278080	75653792	202097776	79683192	91069208	84712312	60407480	90055424	86581912	52190320	64036648	57654780	102334800	77382520	207385296	105138640	181678032	217324912	155719872	121949928	99067816	74625424	87551632	40846044	36762292	27332788	71101384	35944680	66251728
LPC 15:0-d5	31.051	487.361	[M+H]+	ESI_Pos			Lipids and lipid-like molecules	Lysophosphatidylcholines	LPC 15:0-d5	26906888	15944539	27411854	24032896	31941046	23277850	24041470	30793570	20811028	30783020	30568028	20601536	24104324	31232982	19231672	26481264	26568608	33090584	35506900	18864980	35182420	33848832	31694452	31920396	22352064	22679216	19912366	30175984	27732066	23128540	29386352	27028326
LPC 16:0	31.004	496.339	[M+H]+	ESI_Pos			Lipids and lipid-like molecules	Lysophosphatidylcholines	LPC 16:0	3736187392	3621322496	3667395584	5556256768	3018298368	5042536448	2660473088	2668860672	2701385472	1842810240	2933895936	3219300864	2117153792	2274406144	2316856832	2683249152	2496373760	3425338624	3176708864	3626192384	4096538880	3826307584	3759975680	2899198720	2683858176	3048439552	2083645056	1831067520	2208211712	2251343616	1417636224	1924165632
LPC 18:1	31.124	522.356	[M+H]+	ESI_Pos			Lipids and lipid-like molecules	Lysophosphatidylcholines	LPC 18:1	812784832	795532352	819436032	999190912	247445808	786758464	246785872	262847856	149866528	91782976	203143104	198900368	281315392	362277248	376947648	358621344	397520576	930805696	747692672	679198528	698868864	636147776	380248512	232163712	126146176	183668224	104189224	126029392	120040600	413192704	97233320	215799408
LPC 18:2	30.715	520.34	[M+H]+	ESI_Pos			Lipids and lipid-like molecules	Lysophosphatidylcholines	LPC 18:2	1919474560	1882790912	1900440576	989270272	227177440	517416448	375917184	388784256	196513776	183244416	395127520	317747584	1289445888	1414384128	1555671168	1159464832	1609743104	2013252992	1901221248	1769175936	483405728	475922112	292333312	206284592	121415984	113127208	151958496	179317152	195176352	1439738112	397145888	1167315072
LPC 18:3	30.483	518.322	[M+H]+	ESI_Pos			Lipids and lipid-like molecules	Lysophosphatidylcholines	LPC 18:3	15282111	14980764	13404985	18091022	4836514	10872143	5208578	6203509	3466274	3212189	5997348	5223712	9736294	12956280	12580149	8150355	12793823	15824154	13463704	13505754	7630594	7990676	5667450	4765862	2445892	3244759	134879136	3921649	4833660	10403085	2765754	5014284
PC(16:0/0:0)	30.797	496.339	[M+H]+	ESI_Pos			Lipids and lipid-like molecules	Lysophosphatidylcholines	PC(16:0/0:0)	646054016	640753280	685094592	1332581760	395885760	1121089408	321559392	330688032	316638624	178919312	380397664	448029728	238621232	292375360	253286064	309261472	269854176	596881600	382604096	497677088	6229758	615080768	602074816	2501950	2611160	400290304	2069775	201587568	235762592	259687424	2158230	206723696
1-palmitoyl-2-hydroxy-sn-glycero-3-phosphoethanolamine	31.029	454.293	[M+H]+	ESI_Pos		HMDB0011503	Lipids and lipid-like molecules	Lysophosphatidylethanolamines	1-palmitoyl-2-hydroxy-sn-glycero-3-phosphoethanolamine	41488640	40124680	42541684	85845096	60053956	91067944	43702560	41729368	51875288	39943968	49912700	52555188	41241268	46854784	34619292	36906816	40807740	44069452	32415356	41916512	71088640	52025092	70478816	88008776	74256344	73034384	59692164	50891776	47576904	36461584	26044548	32676440
LPE 18:1	31.145	480.308	[M+H]+	ESI_Pos			Lipids and lipid-like molecules	Lysophosphatidylethanolamines	LPE 18:1	29285042	28903502	28570832	48345168	17171564	50403632	18071324	17330462	12538829	7300523	14589334	12181949	15291793	21746254	20796930	15843897	22605182	29910220	18674022	23094450	31064574	26494262	29371488	23794752	16823862	28917800	9242785	11884425	9985986	19859944	5912120	15016135
Matrine	29.73	249.183	[M+H]+	ESI_Pos	C10774		Alkaloids and derivatives	Matrine alkaloids	Matrine	10569712	10322144	7341212	6780346	12319714	12028346	12517412	14330246	17078334	11198945	16621638	13400604	10807291	9505559	21123074	16186823	17717396	9483249	19131838	19985570	19016258	16464897	22058144	10539444	13993457	12402122	15501816	10712943	21164290	12808326	10833787	13754343
AZELAIC ACID	24.21	187.084	[M-H]-	ESI_Neg	C08261	HMDB0000784	Lipids and lipid-like molecules	Medium-chain fatty acids	Azelaic acid	14661	5103	7551	13910039	8563724	8460815	10320321	7844170	150724	11851506	9717154	131882	9907943	8208314	141013	364060	148751	11036865	7576568	8159442	10602599	8999280	8081106	10032963	7641268	10722012	18969708	19641120	16024500	8981203	7501739	6441831
Dodecanedioic acid	29.334	229.128	[M-H]-	ESI_Neg	C02678	HMDB0000623	Lipids and lipid-like molecules	Medium-chain fatty acids	Dodecanedioic acid	624292	608262	587863	1339011	1065256	980547	952647	871038	818005	1347562	923420	943245	1073139	760695	678269	694140	648013	1049410	819149	665752	1250197	1030256	1009958	1409291	1116185	1165147	1360890	1363490	1248840	1089144	855510	717046
Suberic acid	19.424	173.069	[M-H]-	ESI_Neg	C08278	HMDB0000893	Lipids and lipid-like molecules	Medium-chain fatty acids	Suberic acid	1738434	1711316	1693850	3905544	2419958	2270060	2376255	2030856	1909236	2937024	1982992	2046111	2516469	1967453	1800984	1469588	2112720	2751925	1850841	2038870	2706798	2321077	2646354	2909047	2228513	2774008	4414655	4417426	3950552	2201993	1853932	1789628
Undecanedioic acid	28.891	215.113	[M-H]-	ESI_Neg		HMDB0000888	Lipids and lipid-like molecules	Medium-chain fatty acids	Undecanedioic acid	443616	7661	409925	991018	795039	606414	984944	668510	580108	1183873	1019548	678323	724461	689701	525668	5998	494679	973584	652563	532116	1079429	840564	710633	952433	863875	868463	1528884	1402470	1059850	1020683	1295882	528375
10-Hydroxydecanoic acid	29.74	187.12	[M-H]-	ESI_Neg	C02774		Organic acids and derivatives	Medium-chain hydroxy acids and derivatives	10-hydroxy capric acid	1515609	1494497	1529320	3610206	2168922	2552159	1638572	1462460	1277796	2421712	2004032	1525166	3185930	2818153	2620333	1975358	2070426	2360006	1617817	1705031	955096	827678	1594109	1261006	820439	882149	1069950	1363446	1904560	1924686	1136721	2225787
Penicillic Acid	1.686	171.077	[M+H]+	ESI_Pos			Organic acids and derivatives	Medium-chain keto acids and derivatives	Penicillic Acid	635831	678812	615093	3820983	1946292	4427320	1053616	926173	1627118	3964838	2305642	2927103	1420262	1516091	885615	693002	978255	825942	708417	599452	1941667	3703026	3649328	5807846	4737376	6479018	3097686	3532613	2684343	742512	862157	731351
Limonene	20.728	137.133	[M+H]+	ESI_Pos	C06078	HMDB0032473	Lipids and lipid-like molecules	Menthane monoterpenoids	Polylimonene	11605717	11353593	10728661	12870442	12311385	11222931	13232886	11307135	12145726	12915415	11027782	12168853	12262601	11315550	12222621	12092585	11519555	14476459	11552688	11293795	13835764	12791676	11231229	13538983	11890689	11563848	14509414	11376199	11898826	13231806	12130031	11879889
N-Ethyl-4-menthane-3-carboxamide	29.434	212.201	[M+H]+	ESI_Pos		HMDB0037834	Lipids and lipid-like molecules	Menthane monoterpenoids	N-Ethyl-4-menthane-3-carboxamide	22469852	22649142	22629514	24086486	24723708	23527962	23364170	23708666	23981536	24399560	24162626	24913746	23899870	23876452	23538226	24024654	23962044	21400300	22264922	22147158	22484742	23925410	23328024	22659132	24376422	24768566	22665540	24997110	24627946	22851186	24657790	24082682
Heme B	28.801	616.177	[M+H]+	ESI_Pos			Organoheterocyclic compounds	Metalloporphyrins	Heme B	15519949	14441728	14731859	372076064	224580304	313004192	269561344	151114960	87578200	61568236	28441982	15021582	16879254	29226996	49384616	15407871	11808969	25303346	20971858	15852559	363148256	492543072	440103488	299628064	182175856	240844096	67397232	60806080	36649036	58707768	51449792	19629636
Coniferaldehyde	29.909	179.086	[M+H]+	ESI_Pos	C02666	HMDB0141782	Benzenoids	Methoxyphenols	Coniferyl aldehyde	10126831	10806196	10418876	10961977	11227317	10511318	11213688	10432526	10544658	10922832	11049935	11264259	11046216	10020720	11559506	11259009	11558379	10333163	11051212	10443731	10628773	11269863	11709074	10935063	12265977	11538987	10869246	10771069	11532554	11148179	11380548	11378103
NORMETANEPHRINE (IORA)	1.455	184.095	[M+H]+	ESI_Pos	C05589		Benzenoids	Methoxyphenols	Normetanephrine	3171933	3121511	3234286	5972840	2115056	3249919	3843566	4367544	2513704	1699325	2420765	2596264	3544066	3533175	2323246	5402682	3401406	3721416	3198156	4435345	4185502	4146496	2391930	1654979	2356435	1744390	2781815	2363169	3020052	3382916	4629250	3965279
2,6-Di-tert-butyl-1,4-benzoquinone	29.102	221.154	[M+H]+	ESI_Pos		HMDB0013817	Lipids and lipid-like molecules	Monocyclic monoterpenoids	2,6-Di-tert-butyl-1,4-benzoquinone	12913671	12469581	12755368	38086224	16392947	23739214	14102530	16358658	12035178	20135594	17867546	18544642	19521352	25596360	27079170	8236892	21264130	13208224	11687575	16115391	25321930	9066094	19770784	19248374	12597258	16195825	16325338	23218014	22163476	24337496	8017776	13232292
GLUCONOLACTONE (IORA)	1.14	179.06	[M+H]+	ESI_Pos	C00198	HMDB0000150	Organic oxygen compounds	sugars	Gluconolactone	96757	251658	71447	72414	73364	471628	74763	62783	105109	54941	88054	173132	293327	121208	14147	170742	79137	131733	170893	87734	17122	67906	86257	139966	218986	71908	119285	135103	116760	140457	172957	140398
GLUCONATE	1.532	195.037	[M-H]-	ESI_Neg	C00257	HMDB0000625	Organic oxygen compounds	sugars	Gluconic acid	3296199	3265965	3205316	14780318	14386481	17656998	5644168	4672764	7030549	16763584	8447452	8757095	14388819	10096825	10505232	8581087	11023973	4830509	2406722	3625797	29457516	28680636	22756862	28001576	30017164	27525722	16900414	31771254	26609034	11233860	4258690	3768541
Glyceric acid	1.702	105.012	[M-H]-	ESI_Neg	C00258	HMDB0000139	Organic oxygen compounds	sugars	Glyceric acid	3825810	3830960	4148629	10099219	6424324	6502110	6455538	5616488	4345018	6129263	4811938	4646834	4921759	4880544	4833347	4065550	4860722	6179231	5942716	5061209	8425011	6142060	5123595	7700220	6029203	5588938	5239286	5783361	5514689	5031721	4624748	4221910
TARTRATE (IORA)	1.458	149.007	[M-H]-	ESI_Neg	C02107	HMDB0029878	Organic oxygen compounds	sugars	D-Tartaric acid	619837	581835	585427	408598	618401	400622	645142	594786	544260	689201	541642	563976	707093	563422	562069	602063	619144	698906	705007	553988	681982	605511	524269	710733	585809	525749	649344	587113	584782	701354	512201	563073
Morphine	2.133	286.14	[M+H]+	ESI_Pos	C01516	HMDB0014440	Alkaloids and derivatives	Morphinans	Morphine	967019	1145187	1224136	12802964	6411235	9822997	1662693	1997298	2107632	6181036	5900910	5756550	6946328	5344018	3730881	4100342	5732154	910292	860996	1386426	5694984	6915941	6344158	5693674	6182804	5351470	5546003	6633359	7498380	2478565	2510413	3886326
Lidocaine	1.517	235.166	[M+H]+	ESI_Pos	C07073	HMDB0014426	Benzenoids	m-Xylenes	Lidocaine	1153169	1220922	1189839	4543816	7712110	5914373	2631650	1621068	1753876	2453909	2719302	1940490	4134746	5066744	9633706	2386624	4980636	1299124	1090359	988682	2494595	2009838	5209544	11209728	5510273	9497271	3883060	18164622	8087705	4067727	3676292	2615662
Lauryl diethanolamide	30.074	288.254	[M+H]+	ESI_Pos		HMDB0032358	Lipids and lipid-like molecules	N-acyl amines	Lauryl diethanolamide	7427666	7280002	7074251	7849771	7141900	7447014	7567230	7869403	7092086	7408996	6725332	7228860	7288366	7440483	7533435	7021269	7724238	6587917	7765782	7511923	7300632	7691684	7581408	7244147	7329532	7134191	7304675	7379242	7309766	7212385	7247904	7341184
N-Methyl-2-pyrrolidone	6.515	100.076	[M+H]+	ESI_Pos	C11118		Organoheterocyclic compounds	N-alkylpyrrolidines	2-Pyrrolidinone	44065464	45591168	47150988	32573608	28367470	27095266	24300220	24328062	25274920	15903758	16938280	32872610	33386024	23651962	14187621	12705933	16778588	50000568	56293392	63829216	42201156	48327416	68226784	33195132	29298372	29346194	29014368	25211818	34494360	24301776	33239112	37584284
1,5-Naphthalenediamine	8.595	159.092	[M+H]+	ESI_Pos	C19463		Benzenoids	Naphthalenes	1,5-Naphthalenediamine	37298220	37964976	37006164	40978700	21517602	19244308	18756230	27301818	22620948	14973417	22770446	14586186	11588797	8424682	16279193	24863148	23017226	33435796	30818412	38674064	12917035	16538476	8937111	13941150	12592100	9755920	18390888	9416327	18839412	11582051	7079818	22744506
2-Naphthylamine	8.596	144.081	[M+H]+	ESI_Pos	C02227	HMDB0041802	Benzenoids	Naphthalenes	2-Aminonaphthalene	25941806	28064174	26165116	28181854	15035943	13121698	12759848	18364232	15687027	10198312	15461866	10033683	7905459	5686468	11302449	17064268	16015154	22630968	21070096	27718288	8918999	11336482	5967901	9486471	8976407	6514122	12528903	6238852	13036051	7834866	4821115	15509657
2-Naphthalenol	1.785	145.05	[M+H]+	ESI_Pos	C11713	HMDB0012322	Benzenoids	Naphthols and derivatives	2-Naphthol	10311675	14337472	16424346	6169736	7089800	8007590	14509327	6417191	9916683	5526172	7665807	5065580	8176386	3919785	8403787	8633213	9154266	5352004	5081288	13135046	9264080	10703182	9169925	10551668	6610646	6549048	5357760	8003366	8334110	9770388	8229039	5776187
Ortophosphate	1.649	96.9628	[M-H]-	ESI_Neg	C00009	HMDB0002142	Homogeneous non-metal compounds	Non-metal phosphates	Phosphate	160718320	162463152	166295472	180665328	197943744	224848048	132138064	220030416	255304336	132202432	204935504	144224224	154195824	237646336	174206992	148795024	177841184	103522976	145410304	151449408	157722720	238538080	264019984	165289456	241421696	270748320	168103808	232589376	198833456	146694624	144754736	180515296
Isoproturon-didemethyl	28.837	179.107	[M+H]+	ESI_Pos			Benzenoids	N-phenylureas	Isoproturon-didemethyl	3145700	2471992	2492689	4483670	4940190	3942029	5052388	4701622	5155954	6406089	5205910	5677956	3532838	3249533	3982433	3902407	3790345	3901586	4183770	2882394	3241989	3418581	4073659	5003936	5835317	6726732	6330860	7961452	5475123	4479805	5930398	3920621
DEOXYGUANOSINE-MONOPHOSPHATE (IORA)	2.308	348.07	[M+H]+	ESI_Pos	C00362	HMDB0001044	Nucleosides, nucleotides, and analogues	Nucleic acid components	dGMP	815571	865138	816050	1599051	614214	1098078	1076239	899261	476012	8759413	786520	660051	175565	498012	661998	362783	237727	860938	294348	937734	1135907	914324	852035	458298	357774	573847	990808	735203	1561554	392981	507960	445059
Adenosine	4.272	268.105	[M+H]+	ESI_Pos			Nucleosides, nucleotides, and analogues	Nucleic acid components	Adenosine	15553625	15547193	15139976	12801117	4785794	8265197	10616110	7256044	5962795	63462168	9398373	6948302	2566398	5857894	10713606	1399789	4501022	18831054	17973456	19754742	5265757	3814591	4890080	2668495	3340389	2458726	7839336	4132203	7909520	4663744	12225193	8921363
Inosine	5.338	267.054	[M-H]-	ESI_Neg	C00294	HMDB0000195	Nucleosides, nucleotides, and analogues	Nucleic acid components	Inosine	4761380	4687740	4710279	3768367	2050145	1161332	5834319	2352752	3672798	12700947	3676750	1341112	288208	2605639	4428034	1680618	1438488	10873642	2581422	6208130	5964178	1381822	680764	4203576	356158	270853	5218838	424207	2209656	5350168	4080020	2037670
N(6)-OH-Me-Adenosine	1.655	298.101	[M+H]+	ESI_Pos			Nucleosides, nucleotides, and analogues	Nucleic acid components	N(6)-OH-Me-Adenosine	2145320	1990483	1985599	12148086	5322747	4942534	1818634	2329810	2063129	6880721	4308849	5237426	4959860	4170212	5101704	3241897	4934187	3475213	1980523	3192265	3465850	3005760	3490263	6689720	3367576	2430656	7717607	4539526	4667838	4092319	2269860	4448830
ADENOSINE DIPHOSPHATE RIBOSE (IORA)	1.437	560.072	[M+CH3OH+H]+	ESI_Pos	C00301		Nucleosides, nucleotides, and analogues	Nucleic acid components	ADP-ribose	223985	211554	201155	34010	118737	158323	170973	139963	205144	129988	162206	138765	135446	175365	195372	166112	217437	139464	279953	159190	143892	166928	249023	122864	184551	234882	120529	168457	206428	121662	78510	139940
5-Methyluridine	1.834	259.093	[M+H]+	ESI_Pos		HMDB0000884	Nucleosides, nucleotides, and analogues	Nucleic acid components	5-Methyluridine	959767	955842	926829	11946332	5847854	7289910	3340164	2726902	1932719	4440992	2848950	2199706	3723660	3306973	1931312	1031224	1931270	1824135	1234110	1126382	7565278	7047702	10724578	13033914	20172592	30651842	6280874	11793136	6707742	1720636	2204190	1630552
CYTIDINE	2.004	244.093	[M+H]+	ESI_Pos	C00475	HMDB0000089	Nucleosides, nucleotides, and analogues	Nucleic acid components	Cytidine	2692014	2519516	2467509	11824721	5817864	8986998	3742998	4760435	5807906	12264188	8911206	7785987	7747548	5408195	4310064	4567303	4384588	4337844	3137173	4088196	5051824	5616556	6608748	8736165	7324160	4217878	10477937	9694324	9913776	4880158	4728733	3067982
Uridine	3.905	243.045	[M-H]-	ESI_Neg	C00299	HMDB0000296	Nucleosides, nucleotides, and analogues	Nucleic acid components	Uridine	2226684	2174246	2263719	5364880	2751681	3120542	2829219	3407800	2356913	4450736	4260544	4696512	2793796	2957428	3375038	2888209	2675487	4177390	2900172	3088098	3983235	2494618	2358145	5410768	2350779	1162775	4537920	3268914	3618170	4120610	2999074	2844722
URIDINE 5'-DIPHOSPHATE (IORA)	1.925	203.003	[M+2H]2+	ESI_Pos	C00015	HMDB0000295	Nucleosides, nucleotides, and analogues	Nucleic acid components	Uridine 5'-diphosphate	227828	186458	200408	495677	347489	434134	160956	237500	166807	668850	226669	125214	379644	182115	224607	190303	301897	345707	306187	175279	460030	324242	377517	483018	341301	761935	266336	253019	374598	361284	121129	44064
Thymine	6.482	127.05	[M+H]+	ESI_Pos	C00178	HMDB0000262	Organoheterocyclic compounds	Nucleic acid components	Thymine	5301680	5263620	5072208	12347970	6532482	6444328	8178016	7172262	12170782	8024318	11837448	11282897	8207284	5663924	7605610	6003132	8011022	5618796	3296629	8546768	4805552	4643655	7407076	12027098	9807051	9592496	6681636	14886862	9454100	5588140	4036907	6295684
Guanine	1.977	152.057	[M+H]+	ESI_Pos	C00242	HMDB0000132	Organoheterocyclic compounds	Nucleic acid components	Guanine	382098	385548	400712	225315	121510	156373	401461	165944	269323	5125072	186955	482401	164920	184164	154077	144258	647470	535135	190016	236428	230073	158343	810340	194692	144219	621375	8684955	12025453	4850648	184700	190249	112381
Orotic acid	1.923	157.013	[M+H]+	ESI_Pos	C00295	HMDB0000226	Organoheterocyclic compounds	Nucleic acid components	Orotic acid	2099573	2162587	2050354	9354750	5402506	9816186	2631020	3190025	3656242	7111538	2871952	2169118	3520648	2688869	2829129	2824280	3202478	3035815	2755614	2165942	8209780	7048910	5506218	7429879	7397246	14225173	3637793	3784159	4662294	3431752	1865363	1714875
4-Methylpyrimidine	1.696	95.0608	[M+H]+	ESI_Pos			Organoheterocyclic compounds	Nucleic acid components	4-Methylpyrimidine	1027880	787409	943991	3844982	2423852	3934189	1470004	1273046	1235960	1700806	1734740	2209335	1195149	1336662	1059190	761671	995022	801369	612601	928840	2358075	3012777	3661619	5123084	9400611	12471513	3364315	5539373	3499651	568740	777802	1100127
Pseudouridine	2.461	243.045	[M-H]-	ESI_Neg	C02067	HMDB0000767	Nucleosides, nucleotides, and analogues	Nucleoside and nucleotide analogues	Pseudouridine	12703846	11639064	10987936	29521690	15875202	18646732	20164758	15815778	14476857	41217428	22814474	22683912	13774745	12129214	7088272	9686439	7961370	27691464	19883828	18601212	28763614	17709182	16461102	47387328	44255740	25818428	67036320	36097980	32715382	14435318	12229012	7313848
Sambucinol	29.47	267.157	[M+H]+	ESI_Pos			Organoheterocyclic compounds	Oxepanes	Sambucinol	3644882	3249348	3620883	10777699	4987898	7560302	5752588	6189212	4965393	7573730	6432450	5689868	5191560	5153095	5226156	11432613	6826252	3800892	4533797	3724917	7515350	7761969	6279080	7153190	5072272	5607256	5754650	7457130	9323907	4634692	5430131	4291795
gamma-Glutamylleucine	10.94	261.145	[M+H]+	ESI_Pos			Organic acids and derivatives	Peptides	gamma-Glutamylleucine	27672370	27550292	27352602	80239688	44648772	43477192	20035096	24424734	19660104	46969952	31225922	29700374	30108122	28102462	35459708	40474816	43766200	31643730	16085312	28973626	52016392	44851020	46855688	54919436	29467734	52186508	32210048	32753356	36006376	33112268	11484081	28291716
gamma-Glutamylmethionine	6.068	279.102	[M+H]+	ESI_Pos		HMDB0034367	Organic acids and derivatives	Peptides	gamma-Glutamylmethionine	17758708	18197702	18386044	38404696	21891120	16777314	10767147	10042765	6585458	14050389	13571200	11825895	13108318	13364824	23208438	20701706	22638438	20512822	9870302	20784896	19085060	13836357	14002993	8112752	9855701	13227634	12606718	11602876	14844675	18036664	6259904	18399136
Glu-Gln	1.66	276.12	[M+H]+	ESI_Pos			Organic acids and derivatives	Peptides	Glu-Gln	10725085	10401505	10543146	34923228	23889838	20451460	8024560	10197066	10643555	26305926	18969390	22465906	20717704	16788938	23398200	15698257	22804856	15682197	8670089	13274662	15892634	13094931	15410055	29004060	15526464	12937437	32437656	19115948	19578404	19198984	12280933	20047098
Glutamylphenylalanine (isomer of 1503)	11.818	295.129	[M+H]+	ESI_Pos			Organic acids and derivatives	Peptides	Glutamylphenylalanine (isomer of 1503)	14360744	14427070	13998389	39883320	20128716	23482166	12087204	12584178	10368396	25150716	15301312	15299148	15243619	14122514	21209686	19712040	25041336	15200052	8007122	16135599	22908596	22965996	19881054	25578924	19960646	23241806	17149680	22543804	24980602	15925969	7823236	13293630
Glutathione	2.552	308.092	[M+H]+	ESI_Pos	C00051	HMDB0000125	Organic acids and derivatives	Peptides	Glutathione	4835276	4673098	4609317	15670629	24633426	18531240	15951673	12872251	11161210	20998254	7511108	8925853	8305588	6089363	6759204	4912187	3901520	10363551	4410085	6292864	31112504	35012460	44341284	306007	28689672	23740520	30163774	20029216	11572680	15973536	10111923	6252600
Glu-Thr	1.952	249.109	[M+H]+	ESI_Pos		HMDB0028829	Organic acids and derivatives	Peptides	Glu-Thr	5761534	5517109	5527136	18770340	15927778	6283116	6091385	6792994	4084792	7275523	5991074	7042059	6692552	5016340	4147458	10433620	10383396	7140112	6073760	7062944	15605059	6891456	9391323	14464780	8640462	11982703	6172492	17604566	12475868	10740113	3964947	5438338
Glycyl-glycine	1.212	132.998	[M+H]+	ESI_Pos	C02037	HMDB0011733	Organic acids and derivatives	Peptides	Glycyl-glycine	52143884	51472172	54372576	82574808	72198456	69151560	59729240	57525444	63727524	73862288	59027784	57815768	53791924	52913384	49081060	55196996	52364652	57397468	43723824	53377756	87645248	76825360	72055912	79799888	83494184	79714488	82187656	74007104	76116352	55228020	47068484	58686620
Glycyl-L-proline	2.085	173.092	[M+H]+	ESI_Pos			Organic acids and derivatives	Peptides	Glycyl-L-proline	1527719	1988976	1717494	9058507	5581294	3883632	3193719	2544172	1655722	5923106	12115863	4600192	2044240	5205881	5881216	4364498	3634434	2485123	1239720	3015940	6358217	2576878	1924276	7120363	2020141	3174480	5533408	3727173	4120203	2408866	1499675	2180780
H-Pro-Hyp-OH	1.838	229.119	[M+H]+	ESI_Pos		HMDB0006695	Organic acids and derivatives	Peptides	H-Pro-Hyp-OH	4063436	3808376	3712779	44200144	22874334	25473100	8075110	7316000	5109144	37063976	17683536	14104826	24776880	15849634	9884115	11033726	13865554	7960015	4295824	5106702	41374448	35793956	22598996	32673314	33555428	34587096	28338410	31713372	25667014	10044515	7780532	9112028
Leupeptin	32.733	427.282	[M+H]+	ESI_Pos			Organic acids and derivatives	Peptides	Leupeptin	14380581	11351739	13853383	32554274	21273986	10030241	14302905	32690604	15641762	17702356	17593604	16748421	5687860	16273428	10288314	14187022	11924265	18848374	14366098	19257356	4584783	13031657	20068752	16453524	19992006	15470925	11477896	9537654	10839532	20705130	7445744	12943050
OPHTHALMIC ACID	3.175	290.135	[M+H]+	ESI_Pos		HMDB0005765	Organic acids and derivatives	Peptides	Ophthalmic acid	2869724	2729438	2826091	127373880	50493560	61126604	2592314	2214627	5727432	232163312	66972320	88494824	20873740	18142512	14035563	19978172	20579586	2882658	1374974	3114365	16875482	3706474	132448000	52264800	15182167	41022520	10585841	87730432	95128968	11008910	16340725	5193782
9,10-Phenanthrenedione	2.236	209.056	[M+H]+	ESI_Pos	C03243		Benzenoids	Phenanthraquinones	9,10-Phenanthrenedione	12855602	13036110	12602202	24135712	10124378	15927303	10380236	10990947	10953845	23716900	15920168	20984376	7429008	8111642	5937370	7803326	7275234	12552769	14740238	17764700	14076967	12969186	15000967	21213014	25376948	18681982	35441616	23425358	29523950	6788261	7527816	6419532
NPE_325.1547_12.8	29.684	325.144	[M+H]+	ESI_Pos			Organoheterocyclic compounds	Pheniramines	NPE_325.1547_12.8	11089051	11380258	11494874	14464292	13859055	13057173	15101539	13139989	12580228	14858090	13514632	12751142	13963065	13156551	12175640	12309431	12198552	13972769	13869885	12089732	14540030	13846834	13128108	15658419	14105697	13041652	14819009	13871091	12355436	14938083	13770099	12496516
Methiocarb-sulfoxide	7.772	242.1	[M+H]+	ESI_Pos			Benzenoids	Phenyl methylcarbamates	Methiocarb-sulfoxide	7530566	7457900	7333431	15214982	5494956	9154261	5096092	6046330	3001764	11918777	9600829	6584112	5313918	6039038	7412158	4204457	4182304	7795455	5398914	8896622	2532950	2334438	6505419	5050116	4347930	4178197	3291709	3279443	11981088	3393215	5379152	6041376
2-Phenylacetamide	3.325	136.076	[M+H]+	ESI_Pos	C02505	HMDB0010715	Benzenoids	Phenylacetamides	2-Phenylacetamide	218655312	220601216	222790464	263869488	139301888	150214976	100238608	124475144	93392968	116579224	124147120	95658688	175951424	211722160	238659424	223901360	232851280	206357216	131072368	239074224	112459320	197218752	144722208	107680984	88044016	118973760	78180440	77494968	107862832	177080416	108511568	196805488
Verapamil	33.88	455.314	[M+H]+	ESI_Pos	C07188	HMDB0001850	Benzenoids	Phenylbutylamines	Verapamil	32394376	32635080	36839536	38062860	35577068	70580784	29263686	28357874	46369556	32425576	27455390	33307798	35359872	19919786	32090632	24921578	28446476	19837184	47403224	23635132	35819784	19126100	58092392	24430646	37838396	16162274	42994176	44919096	14360379	38862428	33921300	21767854
Benzalkonium chloride (C12)	28.993	304.3	[M]+	ESI_Pos			Benzenoids	Phenylmethylamines	Benzalkonium chloride (C12)	6336677	6678703	7002787	10197413	10603476	8924492	11951225	10523522	10149030	12312608	10473044	10109884	10972437	10637296	9651083	10006564	7474210	8268802	9019205	7761195	10382668	9979506	10184351	11847837	13244412	11871951	13118093	15373730	11912201	10451952	12322116	8912191
Diphenylphosphine oxide	1.472	203.053	[M+H]+	ESI_Pos			Benzenoids	Phenylphosphines and derivatives	Diphenylphosphine oxide	1736670464	1770913920	1761719552	2755866624	1576919296	1948589568	1376794880	1604138368	1232588800	1397983360	1655574400	1739743360	1697239296	1593569920	1708497408	1750322944	1678322048	1934376064	1588964864	1985208320	1810940672	1543478912	1723347200	1590089344	1540619392	1313701248	1451203840	1449740288	1560225792	1523202304	1180377728	1636158592
Triphenylphosphine oxide	29.68	279.102	[M+H]+	ESI_Pos			Benzenoids	Phenylphosphines and derivatives	Triphenylphosphine oxide	5355060	5531214	5029789	5266646	5644384	5979107	6070844	5875808	5291872	6160838	5914614	5896096	5745442	5327706	5290928	5427041	5374981	5071136	5821284	5209422	5489021	5723822	5450508	5414870	6181882	5585334	5394889	5661268	5317795	5529510	6240088	5496680
Dropropizine	29.624	237.147	[M+H]+	ESI_Pos	D07393		Organoheterocyclic compounds	Phenylpiperazines	Dropropizine	2453005	3156817	3249780	4094482	5268340	6629112	2820757	2852167	8332164	19832438	5825526	12489816	5429588	1931168	1642334	4327810	1785960	3648855	5536622	3555951	1441399	1933428	3090200	7489112	6109581	4862442	6834821	9834984	5204328	4069177	1105898	2118218
Anileridine	29.28	353.23	[M+H]+	ESI_Pos	D02941	HMDB0015049	Organoheterocyclic compounds	Phenylpiperidines	Anileridine	7936122	7819073	7989568	11924666	10045220	9332224	9794653	9608709	9159997	9980390	9320025	8704045	9997955	9218162	9386009	9138140	9510260	8054317	7600564	8481364	9357164	9586167	8832436	6870892	9002412	9565419	8357588	9240796	9548303	9162728	9301087	9070224
Benzethonium	31.448	413.324	[M+H]+	ESI_Pos			Benzenoids	Phenylpropanes	Benzethonium	8349156	8311830	8215854	16294714	11180013	9636647	11883644	10014755	10121811	14868829	10746862	9763271	15507447	13968799	8578503	8904853	9030876	15424236	14500435	10401355	12147633	11695588	10376300	15828090	15259461	10498666	11529578	14272242	12028429	14887609	14165165	9495478
DL-p-Hydroxyphenyllactic acid	10.2	181.037	[M-H]-	ESI_Neg	C03672	HMDB0000755	Phenylpropanoids and polyketides	Phenylpropanoic acids	Hydroxyphenyllactic acid	2369381	2422304	2340823	8255614	3506911	4284140	2085720	2092701	2137189	3529318	2700516	2448608	3722615	3281964	2727245	1748657	2811867	3860975	2288448	2936589	4310846	7222173	6688399	7261012	6570422	11335647	4114866	4737690	3905346	2449084	1981398	2510441
Pinoxaden	30.07	401.267	[M+H]+	ESI_Pos			Organoheterocyclic compounds	Phenylpyrazoles	Pinoxaden	430085	406275	572974	22851642	5923100	4339776	2956108	1319146	2306334	6186968	1831750	514733	2658438	4335110	9105848	236437	3955142	344768	833146	519358	306555	1006191	1049502	868848	293683	60960	1911534	401225	2012464	661412	2471704	4102423
PHIP	30.248	223.081	[M-H]-	ESI_Neg	C16038	HMDB0041008	Organoheterocyclic compounds	Phenylpyridines	1-Methyl-6-phenyl-1H-imidazo[4,5-b]pyridin-2-amine	1066357	1080920	966792	1645568	1042339	372437	1165000	1112826	475962	681773	116524	21230	896861	2088525	1788883	5176	1441270	1650520	226582	1339776	1835281	251791	925591	832027	1401018	589500	189247	1191628	286158	425432	26595	944296
SB 205607	32.002	345.21	[M+H]+	ESI_Pos	C20168		Organoheterocyclic compounds	Phenylquinolines	SB 205607	1475046	1304275	1327226	5591894	2219834	4287722	1303984	1960094	2031215	1772105	1664731	2185627	1084561	1268401	1544425	1522027	1127456	1322049	209300	1049136	2835830	1574401	1344639	2340846	2756371	1690907	1458163	1232602	864256	1069661	374771	1272826
Phenol sulfate	13.479	172.979	[M-H]-	ESI_Neg	C00850	HMDB0060015	Organic acids and derivatives	Phenylsulfates	Phenol sulfate	9586226	2712027	13451009	25454956	8195850	15309817	3396600	980491	10169787	4218108	4659520	10630738	3003723	288291	36164664	870093	388741	6626994	2023721	1207840	6943956	8498454	8082318	569687	2451132	2790756	1868931	13537512	5231699	1027998	3282098	1811464
PC(16:0/18:1(9Z))	31.692	760.585	[M+H]+	ESI_Pos		HMDB0007972	Lipids and lipid-like molecules	Phosphatidylcholines	PC(16:0/16:0)	10108771	19963746	20877728	170458	265517	2915070	11204	552425	875231	454053	2111250	7075779	611742	514100	4480721	3786524	9603214	0	329334	2734190	0	458274	1595578	0	7886184	5785204	229456	1568931	8328373	851000	198601	690968
PI 17:0-16:1-d5	33.451	828.552	[M+H]+	ESI_Pos			Lipids and lipid-like molecules	Phosphatidylinositols	PI 17:0-16:1-d5	2057099	1401717	2344673	6595304	586872	15753	2528072	333672	2268698	2214230	863632	666684	1589688	1027032	1187529	864462	1176423	758	1219020	760907	3052818	2225608	782390	11306946	2094681	14345	715278	282450	1077264	1474042	101720	45988
Sphingosine-1-Phosphate (d18:1)	30.522	380.257	[M+H]+	ESI_Pos	C06124		Lipids and lipid-like molecules	Phosphosphingolipids	Sphingosine 1-phosphate	8004733	8141164	7813514	47232836	20380688	26730436	11021488	10210845	9555976	16311363	14412723	7773308	29026510	18251246	12790404	12651138	15610985	19327060	11439748	12207375	23081624	13179068	17227576	24749798	12147328	9856056	15992621	11354976	11514386	16670497	8316820	11562251
Phthalic anhydride	1.699	149.024	[M+H]+	ESI_Pos			Organoheterocyclic compounds	Phthalic anhydrides	Phthalic anhydride	8182118	13283593	13753903	6306259	2066789	11933911	7820279	15261581	12266877	12551452	19120616	13816439	11585816	12046594	11610734	19799660	10787513	4722324	4720028	13090328	8984634	10461205	10472537	18513626	5451229	15052980	17822896	11879354	10402247	7268632	12260106	10273152
Piperazine	1.21	86.9929	[M+H]+	ESI_Pos	C07973	HMDB0014730	Organoheterocyclic compounds	Piperazines	Piperazine	217803520	233885408	271618560	405538336	374908192	344434848	285407936	262686320	167907200	337753728	274638560	267193728	272650688	245397168	131522840	163797808	232267136	136286992	190530256	238731568	418542848	371677952	368711808	368810880	394285440	392678880	395283360	391948896	346340896	254251840	214941904	298043008
4-Hydroxy-1-(2-hydroxyethyl)-2,2,6,6-tetramethylpiperidine	3.123	202.18	[M+H]+	ESI_Pos			Organoheterocyclic compounds	Piperidines	4-Hydroxy-1-(2-hydroxyethyl)-2,2,6,6-tetramethylpiperidine	6118118	5944472	5984912	219322	208593	149776	129401	223202	113995	580376	222441	277969	177370	188093	163997	156655	154461	6696120	1068963	13188628	591237	192994	360339	153260	323370	156878	475301	639258	264484	328964	238520	164396
Piperidine	3.973	86.0967	[M+H]+	ESI_Pos	C01746	HMDB0034301	Organoheterocyclic compounds	Piperidines	Piperidine	340604032	336860960	333794912	584931776	328125440	331071104	341702336	344218048	290340128	296259264	291419904	215220560	330938688	297613472	312636768	439056128	366259136	357248736	285061536	350755776	324012992	440008448	340443104	325021248	257012368	322115936	276103872	232858864	268174672	306586464	211146704	320800480
Tabersonine	30.137	337.178	[M+H]+	ESI_Pos	C09244		Alkaloids and derivatives	Plumeran-type alkaloids	Tabersonine	1941382	1813930	1987317	3316080	1864932	3841914	11179643	12969722	7225294	2380078	2284998	2755361	4427308	7893782	8494284	3013428	3853556	1531048	2588202	2184664	2830409	1841178	2060641	1806977	1397313	2085972	2286245	2734286	5985516	1996638	1634540	2732526
2,3-Butanediol	3.325	91.0546	[M+H]+	ESI_Pos		HMDB0003156	Organic oxygen compounds	Polyols	2,3-Butanediol	21009888	21296316	21651388	25858802	13521695	14914722	10292184	12589705	9794135	11949596	12468866	10003221	17315756	20205874	23281194	21977462	22435510	19820944	12848148	22576914	11349148	19119390	13999053	10911689	9436314	11995709	8173962	7739714	10677382	17281894	10719129	18959598
3-METHYLHISTAMINE (IORA)	1.183	126.103	[M+H]+	ESI_Pos			Organic nitrogen compounds	Primary amines	3-METHYLHISTAMINE (IORA)	7373	10877	60057	9299	22853	211045	13652	15765	58044	0	25495	7512	4360	10951	22974	0	0	0	10006	0	96018	244681	734125	153221	397477	1111587	23358	159687	123645	20362	0	0
Hexylamine	2.361	102.128	[M+H]+	ESI_Pos	C08306	HMDB0032323	Organic nitrogen compounds	Primary amines	Hexylamine	53219308	53380484	53685400	4101007	19043340	15893825	9975119	13425443	94195824	11348245	5143217	15267483	25747618	8141293	2348912	3139602	3108437	57987240	85171872	35968308	37514060	45528276	108432576	58930136	39859396	40599956	29589120	20888352	13131592	13036375	23251070	8790839
HYPOXANTHINE	2.666	137.046	[M+H]+	ESI_Pos	C00262	HMDB0000157	Organoheterocyclic compounds	Nucleic acid components	Hypoxanthine	1158576	1183632	1170949	2466227	3753522	3339583	3472840	2243988	15108012	13424453	1627599	1430067	1033399	789930	1217670	833318	1075655	2659829	2932592	1335344	3479780	4907036	4570514	32113234	1924140	1181921	4139711	1659065	2990791	3071095	1936801	823117
pongaflavone	30.054	335.125	[M+H]+	ESI_Pos			Phenylpropanoids and polyketides	Pyranoflavonoids	pongaflavone	8770214	9190818	8889456	8135890	8636829	7961518	9194820	9129958	8149288	8566091	7597256	7818896	8298393	10042116	8881053	7804203	7923953	8953018	8730551	8224688	8285328	8262288	8652797	8896763	8409412	8020244	10313010	7977918	8621098	7816654	7936594	8027968
2-Methyl-6-phenyl-4H-pyran-4-one	1.696	187.058	[M+H]+	ESI_Pos			Organoheterocyclic compounds		2-Methyl-6-phenyl-4H-pyran-4-one	12074473	11997911	11775425	26392304	10883594	8075234	18112488	12399692	6469382	7399392	4744616	5772358	13350440	14658830	3411101	19789908	8511949	28047794	17864672	13337384	23799062	17855402	4161994	11521717	4368254	7327128	17061686	5643076	5109318	22633802	8843360	3396232
4-Hydroxy-6-methyl-2-pyrone	31.205	127.035	[M+H]+	ESI_Pos	C02752		Organoheterocyclic compounds	Pyranones and derivatives	4-Hydroxy-6-methyl-2-pyrone	30680266	28292606	32100800	38472276	28229920	41566904	18789448	14811714	35183620	15667876	15526742	28082644	27165528	19110802	13896507	14970734	14847383	16357154	16200594	22309282	24438810	13999514	11975259	26204846	13017696	26746546	42491800	24502294	9611370	15021262	21691596	16226172
Maltol	34.073	127.035	[M+H]+	ESI_Pos	C11918	HMDB0030776	Organoheterocyclic compounds	Pyranones and derivatives	Maltol	308379488	143470400	225834640	184639040	171133216	141409040	121645248	319866784	292727616	210748896	277622496	144247856	402303488	215985040	174428080	127399448	432914848	114522384	387527616	333641856	105645888	278629312	128607504	85348576	323559008	227085168	130252400	315323040	261996384	174462704	379053344	176051680
Methyl pyrazine 2-carboxylate	34.136	139.055	[M+H]+	ESI_Pos			Organoheterocyclic compounds	Pyrazine carboxylic acids and derivatives	Methyl pyrazine 2-carboxylate	41230512	25201942	34214140	30001856	29873908	18998546	23640952	49408836	28421142	33687672	39048488	26064972	31444234	33871236	28884320	24079512	31523482	14117426	34450696	35660140	17672978	28460976	24768260	16533394	39123312	35494124	21974490	43697360	33530304	21533564	32711150	21738470
Isonicotinamide	34.097	123.004	[M+H]+	ESI_Pos	C02421		Organoheterocyclic compounds	Pyridinecarboxamides	Isonicotinamide	22494206	17538648	14554753	29066380	17414310	9160015	21613674	31938640	19844474	28050014	10717835	25164004	21522768	14825292	17426880	23095272	16290797	23397630	22978136	16241158	23172974	25413250	17430716	20785024	12461224	19540582	26969010	15016670	15257417	39391232	19950408	22502450
N1-Methyl-4-pyridone-3-carboxamide	4.321	153.066	[M+H]+	ESI_Pos	C05843	HMDB0004194	Organoheterocyclic compounds	Pyridinecarboxamides	N1-Methyl-4-pyridone-3-carboxamide	1920147	1763819	1921914	6715800	2595660	5860774	4059091	4372784	5962693	9779029	5815752	6297076	2997985	3169928	1505803	3757006	1658527	2344874	2882051	3005465	2507642	6923777	4183907	10479398	21326450	11746595	30263898	16570206	10642728	1977612	1943786	1545446
Niacinamide	2.584	123.056	[M+H]+	ESI_Pos	C00153	HMDB0001406	Organoheterocyclic compounds	Pyridinecarboxamides	Niacinamide	36900232	36533420	36954580	147439376	121669936	143974928	106470304	131676128	132202352	66247224	67460464	56752020	48452536	64603980	26752382	64051020	47670264	39475220	26856492	41093616	147996144	195029568	151736992	226401616	244592096	218327456	139513376	200286704	83742672	45585024	27744940	36287656
Nudifloramide	4.505	153.066	[M+H]+	ESI_Pos	C05842	HMDB0004193	Organoheterocyclic compounds	Pyridinecarboxamides	N1-Methyl-2-pyridone-5-carboxamide	3073686	3074303	3425718	12053952	5367774	10891457	8141638	8744776	10647281	20289070	12660633	13736309	5373907	6527302	2807561	5660998	2908511	4078766	4776198	5103386	4701812	12992075	8556679	23451918	44633224	21718150	51228576	34196580	21719346	3327673	3789485	3028010
4-PYRIDOXATE (IORA)	3.194	184.058	[M+H]+	ESI_Pos	C00847	HMDB0000017	Organoheterocyclic compounds	Pyridinecarboxylic acids	4-Pyridoxic acid	105510	122485	82341	790251	397061	397038	189810	203772	50661	519025	311547	148452	325047	19517	205620	197934	10522	228990	111055	138659	514915	520158	371137	309829	738764	752793	248883	566591	376514	235096	136674	152533
Nicotinic acid	2.076	124.04	[M+H]+	ESI_Pos	C00253	HMDB0001488	Organoheterocyclic compounds	Pyridinecarboxylic acids	Nicotinic acid	1929062	1235488	1196272	4057644	3018402	2936459	1061204	1295185	917787	2381936	2319828	938102	1224955	2833212	2365541	2226510	3634942	1237598	1318814	1000655	1399463	2690582	4350024	2361762	5965360	4529990	2145177	4449968	2533048	1359382	1415524	779961
2-HYDROXYPYRIDINE (IORA)	2.586	96.0447	[M+H]+	ESI_Pos	C02502	HMDB0013751	Organoheterocyclic compounds	Pyridinones	2-Hydroxypyridine	653017	581619	559601	1096678	1328286	1446600	1543208	1407102	1521816	1152240	1083074	902924	1054281	1123853	1105571	815641	902325	1043983	907353	781758	1489333	1667595	1673429	1958044	1775311	1932377	1497263	1755348	997838	1100347	527170	734646
Pyridoxamine	1.372	169.095	[M+H]+	ESI_Pos	C00534	HMDB0001431	Organoheterocyclic compounds	Pyridoxamine 5'-phosphates	Pyridoxamine	12476103	12684167	11808419	15122195	14110565	12247752	14747114	15448232	13586839	14768378	17254142	15403491	16199392	13607356	13598995	13448872	13711329	14937407	13097490	14256645	12779052	11146916	11587743	17218152	15516759	14094514	14217911	13773433	12409308	15725510	14514817	12830276
2',2'-Difluoro-2'-deoxyuridine	6.482	265.08	[M+H]+	ESI_Pos			Nucleosides, nucleotides, and analogues	Pyrimidine 2'-deoxyribonucleosides	2',2'-Difluoro-2'-deoxyuridine	1947942	1921018	1924735	5330178	2562664	2349687	3363062	2810382	5216844	3144766	4967250	4650513	3157527	2077217	3238283	2233480	3221748	2173831	1156057	3292198	2027330	1614201	2755287	5341519	3887686	3849563	2684958	6020232	3809993	2163871	1395010	2386283
5,6-Dihydrouracil	2.257	115.051	[M+H]+	ESI_Pos	C00429	HMDB0000076	Organoheterocyclic compounds	Nucleic acid components	Dihydrouracil	6909220	7042860	6512144	14952311	7133312	8105875	7639592	6984646	6466088	11983535	9209386	9863122	7251784	7557121	4965030	5633310	5154435	8129205	8003022	9552728	8913131	9288554	10352467	11408441	13274758	11010201	13151597	13329221	12733622	5507850	6028343	4962236
CYTOSINE	2.004	112.051	[M+H]+	ESI_Pos	C00380	HMDB0000630	Organoheterocyclic compounds	Nucleic acid components	Cytosine	13911461	13705304	13578304	50873624	25520604	40847236	16770466	23614034	31075584	56381204	44318460	42467704	35753608	27435654	24489802	23948142	24269194	18167688	15352257	19465686	19694622	23637040	27850338	36169324	31730690	19423702	47633216	44356784	44162524	21946226	24647070	16629656
Uracil	4.256	113.035	[M+H]+	ESI_Pos	C00106	HMDB0000300	Organoheterocyclic compounds	Nucleic acid components	Uracil	4546159	4097658	4127267	8687535	5395846	5546462	4750301	5610410	5954166	5797760	6820398	6616696	6719210	5290452	6683519	4753240	6547572	5057844	3530744	6119376	4221382	3472367	4858965	7071772	5615686	5829845	5419746	8229385	6614145	4613138	3421726	5009590
2-QUINOLINECARBOXYLATE (IORA)	5.443	174.055	[M+H]+	ESI_Pos	C06325	HMDB0000842	Organoheterocyclic compounds	Quinoline carboxylic acids	Quinaldic acid	1465780	1463479	1527399	1477430	880704	999951	717462	703966	1231429	1198729	1650121	1334383	556364	414191	426687	652743	1229103	1322121	827478	1550067	772237	584334	346020	1030942	1262534	1075561	1754440	1295105	909644	510378	304402	668524
Huperzin A	29.732	243.136	[M+H]+	ESI_Pos			Organoheterocyclic compounds	Quinolones and derivatives	Huperzin A	3998515	3820175	3783781	15936765	13181653	11648625	14379167	10907628	7020404	9414144	7406064	5302954	7569754	7097418	5518108	4716364	4481542	4024809	7764194	5848339	20466256	16204335	13047406	18557368	13261651	11163211	9122574	9202099	6419284	10075751	9114593	5430663
Pyocyanin	22.875	211.094	[M+H]+	ESI_Pos			Organoheterocyclic compounds	Quinoxalines	Pyocyanin	6661272	6494064	6233562	8204323	5439221	6426134	6048910	5234462	6000619	6958520	6831425	6118666	5738566	5873168	6367290	5631862	7402606	7146842	4979044	5901012	7131408	5995628	6409045	6791782	5493888	8196516	12794793	12113111	12123923	6510930	4790928	5274134
Bexarotene	31.586	349.212	[M+H]+	ESI_Pos	D03106	HMDB0014452	Lipids and lipid-like molecules	Retinoids	Bexarotene	7046193	6734464	6535748	21967752	13087008	21768686	8841168	12028394	14271216	9451660	11604105	10798221	4786161	6879542	6236826	7748026	5836261	5854752	5370192	6333573	8029478	5676669	6063150	8914508	10001981	5226570	6172648	5340068	4676659	5499748	3612729	6859456
D-PANTOTHENIC ACID	7.772	220.118	[M+H]+	ESI_Pos	C00864		Organic oxygen compounds	Secondary alcohols	Pantothenic acid	25770068	25406336	25139964	52998160	20246284	31341484	19437346	22603308	11140309	42961528	33780820	22699576	19777830	21177478	25065688	15331770	15191026	26846438	20972766	31001814	9217838	9572456	23102468	18845716	17095420	15315528	12827756	13592558	41256192	12533745	20438420	21593916
Spermidine	1.191	146.166	[M+H]+	ESI_Pos	C00315	HMDB0001257	Organic nitrogen compounds	Secondary amines	Spermidine	10827983	12198302	13648930	8353690	16698696	38515072	12901774	14231036	21875840	35617744	24967386	19371764	12507479	23147088	19107152	16524869	15315961	14823599	7702268	15163284	48063224	45030380	43116912	26082820	29068384	29416478	25528080	9410796	21334508	24274498	19157572	11811019
SPERMINE (IORA)	1.174	203.223	[M+H]+	ESI_Pos	C00750	HMDB0001256	Organic nitrogen compounds	Secondary amines	Spermine	840910	924799	905590	4613792	922418	3763262	1205626	788692	1494488	3352493	750212	636554	474183	1348787	979575	906541	892063	1717307	324252	637961	6990999	5494766	3626321	2018248	2561138	1889564	2476768	488092	1400370	2328116	892640	265962
5-HYDROXYTRYPTOPHAN (IORA)	3.569	221.093	[M+H]+	ESI_Pos	C01017	HMDB0000472	Organoheterocyclic compounds	Serotonins	5-Hydroxytryptophan	818780	852607	904388	1230678	688878	691077	903459	917291	602308	430521	472597	394845	335585	296511	429745	495760	462929	511913	706175	657213	912485	967463	506975	732443	782400	667498	598602	393013	552335	356799	279324	362685
(+)-Costunolide	3.903	233.15	[M+H]+	ESI_Pos	C09382		Lipids and lipid-like molecules	Sesquiterpene lactones	Costunolide	42271	14835	35951	152253	148091	87592	76478	94566	85986	161721	244825	116223	123560	94120	145808	131461	163208	50197	18721	52907	92028	105997	127336	130211	192822	272646	65583	296556	180846	107650	39596	77732
E-Resveratrol trimethyl ether	3.733	271.141	[M+H]+	ESI_Pos			Phenylpropanoids and polyketides	Stilbenes	E-Resveratrol trimethyl ether	340445	363400	390311	5091703	3351890	4416494	582404	1277219	656875	747663	694455	250604	2116720	1985051	1266495	2122060	1908285	415869	319937	411873	4394212	3846498	3768590	2259901	2209088	2946320	348325	1669128	1678810	2117709	429796	817571
Butanoate	3.2	87.0027	[M-H]-	ESI_Neg	C00246	HMDB0000039	Lipids and lipid-like molecules	Straight chain fatty acids	Butyric acid	195585952	191759424	198041872	172389760	228827840	245654352	187699888	220441328	189816832	219618928	159118768	225990416	216311376	239226752	211256864	206547680	205850912	198542784	219175824	244028592	219169856	213995552	98000344	209094320	209457344	205175936	139108208	227893200	237080464	187324912	195995312	204676560
DEOXYCARNITINE	1.538	146.118	[M+H]+	ESI_Pos		HMDB0006831	Lipids and lipid-like molecules	Straight chain fatty acids	4-Trimethylammoniobutanoic acid	14446122	14675115	14344647	12299012	9066743	9854984	12383859	14916873	17164282	16428072	11464173	12616810	16434109	11019093	8031537	16043794	11916796	14745786	15068885	15775532	11409516	25083208	10390784	6832817	13971088	7156623	13304833	6638914	6575240	9739796	13037050	20360342
Vincanidine	31.456	309.151	[M+H]+	ESI_Pos			Alkaloids and derivatives	Strychnos alkaloids	Vincanidine	1650191	1668080	1599439	1657804	2452106	3122604	608823	1626502	6063301	1691043	1701564	5298902	1277659	1625446	1959476	1826934	2188017	561923	1232000	1017070	1022242	1199462	2068638	2064232	2516147	2166511	1533969	1924317	2177635	773907	431409	2637083
4-Imidazoleacetic acid	1.83	127.05	[M+H]+	ESI_Pos	C02835	HMDB0002024	Organoheterocyclic compounds	Substituted imidazoles	Imidazoleacetic acid	688455	710606	773624	3145467	1782657	2293994	1194235	1202481	1012529	1416604	1161485	940913	1302052	1173689	976181	910903	1006500	707590	666502	586037	2031781	2082528	3118299	3599945	5529018	8965358	1814103	3284746	2460614	748856	920323	834402
Methylimidazoleacetic acid	1.696	141.066	[M+H]+	ESI_Pos	C05828	HMDB0002820	Organoheterocyclic compounds	Substituted imidazoles	Methylimidazoleacetic acid	2703254	2653360	2642809	11917198	7193686	10992273	4418736	3880410	3680512	5364098	5265660	6448152	3951650	4265156	3183280	1924455	3226270	2732439	2250964	2628026	7304682	9023951	10226169	15601005	27318350	34649476	10198507	15945500	10206759	2252402	2723942	3733577
Urocanic acid	2.109	139.05	[M+H]+	ESI_Pos	C00785	HMDB0000301	Organoheterocyclic compounds	Substituted imidazoles	Urocanic acid	26809970	26662556	23175052	36257928	20058170	36051832	26050474	33893428	23863754	47893644	30057542	29460016	23834296	32981122	24000024	28165922	27498074	26559010	22310646	30127522	30175880	49611456	32639900	35453008	37154960	38467076	28210738	26872690	37164052	23712710	31247410	19704382
Threonic acid	1.624	135.02	[M-H]-	ESI_Neg		HMDB0000943	Organic oxygen compounds	sugars	Threonic acid	15599526	16079929	15903569	43417424	31509588	43214156	29290268	25081010	27726242	29218644	25390904	20664094	19618928	56548108	32563362	27342574	31900254	14657343	9709360	13943672	43174276	44774492	36188592	34934876	48709348	37971416	29488564	37004472	36457588	26267134	17122098	23526136
GALACTITOL (IORA)	0.583	183.085	[M+H]+	ESI_Pos	C01697	HMDB0000107	Organic oxygen compounds	sugars	Galactitol	176862	107310	147859	149677	192822	151037	191866	125915	171045	172516	221369	186640	139976	97736	179686	118422	276531	48349	251397	157837	80760	95114	86560	99491	265290	163153	115387	167881	148887	102417	98369	149958
MALATE	2.021	133.005	[M-H]-	ESI_Neg	C00497	HMDB0031518	Organic acids and derivatives	TCA	D-Malic acid	16662425	16314728	15945103	59881896	29488998	45770816	11856935	19427686	14254249	66352852	19524378	12228703	32345784	14678977	20212566	16262845	25459038	28517360	24127628	15268852	22701438	29391530	34133468	34946348	12412138	18626306	23038740	25381342	38592288	30348778	8510417	8855016
Succinic acid	3.829	117.011	[M-H]-	ESI_Neg	C00042	HMDB0000254	Organic acids and derivatives	TCA	Succinic acid	8264630	7935736	8114886	26361432	14194955	40319008	4114162	6991523	13429264	43673324	12473857	7672994	24188328	13124093	15426210	14129641	17691734	11829480	11942428	8172318	9919049	11979212	22110254	15651312	6113611	7494422	10791524	11068225	14370199	24545472	7457450	8669790
2-Oxoglutarate	2.705	145.004	[M-H]-	ESI_Neg	C00026	HMDB0000208	Organic acids and derivatives	TCA	Oxoglutaric acid	1487801	2568102	2709540	22733312	8569146	10780842	3818051	6878780	2644742	27816008	4900620	2159789	3780048	3274569	4890725	862355	3152038	8616406	9692087	2025636	5206342	5588639	5733791	11641718	2474388	3826901	4601764	3447499	8956049	4570799	1324798	949694
Dimethyl sulfoxide	6.077	79.0216	[M+H]+	ESI_Pos	C11143	HMDB0002151	Organosulfur compounds	Sulfoxides	Dimethyl sulfoxide	4565566	3595080	5342457	4730562	1731344	4263928	3050045	3473350	3460451	3064452	1710758	5801896	5107309	2128199	2437079	2562370	4870499	5812802	9636979	7928037	9877190	6886550	7662132	5395026	3506045	1969609	3134369	3249386	2954774	2214752	4451970	5294431
N,N-Dimethylsulfamide	34.155	125.039	[M+H]+	ESI_Pos			Organic acids and derivatives	Sulfuric acid diamides	N,N-Dimethylsulfamide	75640088	67820424	70227280	52670152	52487324	70206072	62995020	64838404	81195096	53127548	73754872	80802488	48322884	67394616	79457136	56994188	57424920	29087732	64352504	70675664	31855372	57004444	78037448	31659824	56370376	69077568	39230032	56995572	76419000	30303016	61556736	62511060
C12-AE1S (TENTATIVE)	30.214	309.184	[M-H]-	ESI_Neg			Organic acids and derivatives	Sulfuric acid monoesters	C12-AE1S (TENTATIVE)	1133828	987319	938956	5704267	2855874	2856447	1752919	2095344	1292466	2433090	1889383	1201112	2163938	1836912	1888068	279896	1977342	2282918	1248352	1221962	885432	554589	1782628	2455794	1481792	979830	1894724	2324372	1748040	998815	651593	1606469
Umbelliprenin	30.328	367.246	[M+H]+	ESI_Pos		HMDB0030597	Lipids and lipid-like molecules	Terpene lactones	Umbelliprenin	37880068	37838096	37942612	42696560	41992720	39412644	42434496	39552600	40666324	43995948	41756984	38972404	41145980	40469128	39727408	38214232	38420936	40928464	42815540	41785672	44218788	41260288	41119496	41179764	40506068	36578664	41436536	42466664	39577120	42861276	40760804	41010244
Methyl-2-hydroxyisobutyric acid	9.035	117.048	[M-H]-	ESI_Neg			Organic oxygen compounds	Tertiary alcohols	Methyl-2-hydroxyisobutyric acid	7632374	7589162	7698292	15786853	6290292	7701935	5814654	5914654	5535355	6726672	8305931	9233941	16733124	27239344	17969452	33957428	18286816	10666595	11760136	11029722	12698911	8980213	8076476	12890937	10584141	13931179	8669344	14068022	10656189	17934830	5506206	7794730
Timolol	31.233	317.179	[M+H]+	ESI_Pos		HMDB0014517	Organic nitrogen compounds	Tertiary amines	Timolol	3224520	2990192	2828459	8296858	5982152	5421974	3178974	4719278	6916400	6718188	4209744	6077596	4918075	5069992	4815752	4631462	4793013	3856123	3603387	3687582	7203082	3040478	1628704	7461642	6773000	4846262	5158186	4736153	3724815	5509878	1828423	5392662
Praziquantel	30.143	313.189	[M+H]+	ESI_Pos	C07367	HMDB0015191	Organoheterocyclic compounds	Tetrahydroisoquinolines	Praziquantel	42374360	42916532	43098140	43060612	48309036	45226180	50954360	48453884	44810572	50375680	48358480	42778600	49276148	47506608	43134108	49294076	45003064	48505464	48403048	45189648	49641860	48987752	49211092	49982384	47585408	47404264	49428168	47129416	45636796	50192480	49760688	47304120
Terbuthylazine-TP MT24 (LM1)	3.401	129.018	[M+H]+	ESI_Pos	C08734		Organoheterocyclic compounds	Triazinones	Ammelide	33774980	34000652	35104364	30074588	26076856	34050300	22690842	24970464	30172760	24827202	27560842	36809224	19147404	29328016	31582462	31494896	34011884	15349439	26041270	28677712	21686148	9621735	26775266	10737284	21449310	29095564	22846440	20078406	32117970	10329746	23432252	29249858
cis-Aconitic acid	4.643	172.997	[M-H]-	ESI_Neg	C00417	HMDB0000072	Organic acids and derivatives	TCA	cis-Aconitic acid	126844	111660	136854	17919956	42763548	4574467	52346156	31743630	379494	28327198	11633219	254465	10198865	4438168	85934	142872	570674	6411310	4389903	5304568	259572272	56634028	2500635	247621376	59726860	6094942	32057088	19399212	1774923	12822408	6693457	117306
CITRATE	3.199	191.006	[M-H]-	ESI_Neg			Organic acids and derivatives	TCA	Citric acid	12419831808	12466006016	12179576832	14557267968	16484620288	17013636096	15706402816	16173097984	12844705792	18825517056	16258862080	15233424384	18166784000	17012409344	13783797760	13089893376	13979873280	21221277696	18208346112	16540784640	20837535744	17505697792	16564420608	20068003840	16892759040	14843905024	19761774592	17325674496	16356111360	17786916864	14447367168	14269360128
ISOCITRATE	2.1	191.006	[M-H]-	ESI_Neg	C00311	HMDB0000193	Organic acids and derivatives	TCA	Isocitric acid	17402146	16305700	16196237	92794840	83346936	138581712	60596596	40125648	68395168	71523744	34585672	35630136	31251350	39895556	31530664	38387648	28724074	29723844	20057008	21265820	225919968	152692208	79571336	172632928	170134016	283351840	73735464	61547548	55087112	43851688	28738572	22359220
Homatropine	1.574	276.156	[M+H]+	ESI_Pos			Alkaloids and derivatives	Tropane alkaloids	Homatropine	327579	308981	321038	8116925	3805852	2346216	315241	453009	410620	3397498	3387191	4404988	3508365	1449370	1188454	902856	2795352	345676	285176	429812	2852164	2637894	4842788	5509272	3859620	4565058	3368017	3726461	3588072	1581349	1407980	1554784
Dicyclohexylurea	29.477	225.196	[M+H]+	ESI_Pos			Organic acids and derivatives	Ureas	Dicyclohexylurea	10183626	10679048	10075294	10884585	10209668	10624960	10350734	10094022	10338958	10681067	11044935	10613856	10962540	10429101	10446026	10646059	10472269	10490452	11543167	9927463	10586941	10714869	11239329	10901312	10640095	10521132	10202568	11643229	11560949	10404901	10484153	10895219
Theobromine	1.494	181.058	[M+H]+	ESI_Pos	C07480	HMDB0002825	Organoheterocyclic compounds	Xanthines	Theobromine	638050	562984	631258	428588	534560	532038	683926	765922	702044	495908	555861	519015	539428	594063	450110	742196	701684	588762	591122	595127	704449	749469	753625	532175	704919	829514	547112	645499	728887	655980	616828	589460
Uric acid	2.424	169.036	[M+H]+	ESI_Pos	C00366	HMDB0000289	Organoheterocyclic compounds	Nucleic acid components	Uric acid	41397020	39679204	38788636	130159672	61856228	162658864	37076232	44078248	55714252	97197480	64365912	56369100	64147808	48353104	41979768	52493108	54387000	60449540	23146868	52641440	74122168	101172376	110965200	6473491	66772124	66151788	99917264	89997176	89402272	53573216	43944924	35985460
Xanthine	3.073	153.041	[M+H]+	ESI_Pos	C00385	HMDB0000292	Organoheterocyclic compounds	Nucleic acid components	Xanthine	2754752	2604052	2743340	20998104	16604313	23219596	10725536	7717708	40880184	23139574	4884384	3957016	984564	2573333	4632045	1427861	2552367	2775289	3989346	2502947	15495515	26255950	20064558	21708974	5878216	3150068	14075953	4585868	11239180	4084956	3895920	1250941
Yohimbine	29.2	355.188	[M+H]+	ESI_Pos	C09256	HMDB0015464	Alkaloids and derivatives	Yohimbine alkaloids	Yohimbine	5408190	5194646	5251804	27119136	5301362	11702458	24643170	34673260	14686743	4986358	6154692	6841166	11116819	16657622	29841662	2244695	8398113	5509448	8892549	4545356	3832245	4123548	7198720	20222790	7568682	8062393	20421268	11214640	12797814	3429994	2059065	13429821
Proline	1.648	116.071	[M+H]+	ESI_Pos			#N/A	#N/A	#N/A	149170192	144710912	145613792	312071424	125795752	134417072	152646432	109435016	54638748	92320376	94632992	69928688	222222352	210664816	236472048	180894944	261898608	216968896	143894336	172069152	180918912	109208640	118846168	94377592	68220864	84374496	77354408	88348344	111372104	233635152	110815840	167304800
Pyridoxal	2.213	150.055	[M+H-H2O]+	ESI_Pos	C00250	HMDB0001545	#N/A	#N/A	#N/A	7614099	8229552	7648447	15358969	7332370	13026308	6122352	6147078	5120592	11520969	10720357	7856618	7164490	6806334	9431825	2420978	6218576	7034538	7847743	7344020	2867168	2643577	7833469	5361692	4762988	4237145	5296640	4381600	9728209	3595214	4626985	7558460
Thymidine	30.908	127.035	[M+H]+	ESI_Pos	C00214	HMDB0000273	#N/A	#N/A	#N/A	22276688	21856158	21729128	17464758	24271120	23744712	22316140	28063516	25234404	24741972	23732118	22728478	17928376	26638738	24827596	25303142	9897512	16661007	13604409	22815394	21488628	20045192	22765726	23090920	25367848	23845592	22561252	28890002	25059798	22195122	15838558	24096992

## Sheet: DE_analysis
Metabolite	log2(FC)	raw.pval	KEGG	HMDB	Comparision	direction	Venome	Time
2-HYDROXYBUTYRATE	0.74702	0.0022657	C05984	HMDB0000008	BA_1hr	unchanged	Bothrops	1hr
2-HYDROXYBUTYRATE	0.67929	0.0015716	C05984	HMDB0000008	BA_24hr	unchanged	Bothrops	24hr
2-HYDROXYBUTYRATE	0.3438	0.24602	C05984	HMDB0000008	BA_3hr	unchanged	Bothrops	3hr
2-HYDROXYBUTYRATE	1.3457	0.027284	C05984	HMDB0000008	BA_6hr	increased	Bothrops	6hr
2-HYDROXYBUTYRATE	0.060852	0.70275	C05984	HMDB0000008	DR_1hr	unchanged	Daboia	1hr
2-HYDROXYBUTYRATE	0.0070743	0.97461	C05984	HMDB0000008	DR_24hr	unchanged	Daboia	24hr
2-HYDROXYBUTYRATE	0.70726	0.01711	C05984	HMDB0000008	DR_3hr	unchanged	Daboia	3hr
2-HYDROXYBUTYRATE	0.61224	0.049079	C05984	HMDB0000008	DR_6hr	unchanged	Daboia	6hr
3-HYDROXYBUTANOIC ACID	1.6974	0.0027627	C01089	HMDB0000011	BA_1hr	increased	Bothrops	1hr
3-HYDROXYBUTANOIC ACID	0.80168	0.063808	C01089	HMDB0000011	BA_24hr	unchanged	Bothrops	24hr
3-HYDROXYBUTANOIC ACID	1.1055	0.36844	C01089	HMDB0000011	BA_3hr	unchanged	Bothrops	3hr
3-HYDROXYBUTANOIC ACID	2.8062	0.057399	C01089	HMDB0000011	BA_6hr	unchanged	Bothrops	6hr
3-HYDROXYBUTANOIC ACID	0.99384	0.039392	C01089	HMDB0000011	DR_1hr	unchanged	Daboia	1hr
3-HYDROXYBUTANOIC ACID	0.56808	0.0058182	C01089	HMDB0000011	DR_24hr	unchanged	Daboia	24hr
3-HYDROXYBUTANOIC ACID	2.3695	0.011181	C01089	HMDB0000011	DR_3hr	increased	Daboia	3hr
3-HYDROXYBUTANOIC ACID	2.2784	0.061593	C01089	HMDB0000011	DR_6hr	unchanged	Daboia	6hr
4-PYRIDOXATE	1.5981	0.0035922	C00847	HMDB0000017	BA_1hr	increased	Bothrops	1hr
4-PYRIDOXATE	0.33915	0.69666	C00847	HMDB0000017	BA_24hr	unchanged	Bothrops	24hr
4-PYRIDOXATE	0.28697	0.61703	C00847	HMDB0000017	BA_3hr	unchanged	Bothrops	3hr
4-PYRIDOXATE	1.2413	0.12036	C00847	HMDB0000017	BA_6hr	unchanged	Bothrops	6hr
4-PYRIDOXATE	1.2982	0.014884	C00847	HMDB0000017	DR_1hr	increased	Daboia	1hr
4-PYRIDOXATE	0.26184	0.47732	C00847	HMDB0000017	DR_24hr	unchanged	Daboia	24hr
4-PYRIDOXATE	1.5961	0.065956	C00847	HMDB0000017	DR_3hr	unchanged	Daboia	3hr
4-PYRIDOXATE	0.96164	0.14755	C00847	HMDB0000017	DR_6hr	unchanged	Daboia	6hr
Biotin	1.9422	0.16907	C00120	HMDB0000030	BA_1hr	unchanged	Bothrops	1hr
Biotin	0.84633	0.12366	C00120	HMDB0000030	BA_24hr	unchanged	Bothrops	24hr
Biotin	0.84575	8.19e-06	C00120	HMDB0000030	BA_3hr	unchanged	Bothrops	3hr
Biotin	1.0824	0.0046049	C00120	HMDB0000030	BA_6hr	increased	Bothrops	6hr
Biotin	1.3398	0.013052	C00120	HMDB0000030	DR_1hr	increased	Daboia	1hr
Biotin	0.32962	0.19654	C00120	HMDB0000030	DR_24hr	unchanged	Daboia	24hr
Biotin	1.6546	0.0021211	C00120	HMDB0000030	DR_3hr	increased	Daboia	3hr
Biotin	1.9782	0.033403	C00120	HMDB0000030	DR_6hr	increased	Daboia	6hr
Epiandrosterone	1.2316	0.59598	C07635	HMDB0000031	BA_1hr	unchanged	Bothrops	1hr
Epiandrosterone	0.4182	0.7975	C07635	HMDB0000031	BA_24hr	unchanged	Bothrops	24hr
Epiandrosterone	1.1706	0.35382	C07635	HMDB0000031	BA_3hr	unchanged	Bothrops	3hr
Epiandrosterone	0.84701	0.67251	C07635	HMDB0000031	BA_6hr	unchanged	Bothrops	6hr
Epiandrosterone	-1.126	0.59869	C07635	HMDB0000031	DR_1hr	unchanged	Daboia	1hr
Epiandrosterone	1.7756	0.51331	C07635	HMDB0000031	DR_24hr	unchanged	Daboia	24hr
Epiandrosterone	1.8081	0.41297	C07635	HMDB0000031	DR_3hr	unchanged	Daboia	3hr
Epiandrosterone	-3.4435	0.3572	C07635	HMDB0000031	DR_6hr	unchanged	Daboia	6hr
Adenine	-1.4323	3.4e-05	C00147	HMDB0000034	BA_1hr	decreased	Bothrops	1hr
Adenine	-1.4551	0.00040758	C00147	HMDB0000034	BA_24hr	decreased	Bothrops	24hr
Adenine	-0.91357	0.0023253	C00147	HMDB0000034	BA_3hr	unchanged	Bothrops	3hr
Adenine	0.20718	0.82635	C00147	HMDB0000034	BA_6hr	unchanged	Bothrops	6hr
Adenine	-1.6349	7.71e-05	C00147	HMDB0000034	DR_1hr	decreased	Daboia	1hr
Adenine	-0.6791	0.061064	C00147	HMDB0000034	DR_24hr	unchanged	Daboia	24hr
Adenine	-1.625	0.0016332	C00147	HMDB0000034	DR_3hr	decreased	Daboia	3hr
Adenine	-1.1036	0.0079515	C00147	HMDB0000034	DR_6hr	decreased	Daboia	6hr
7,8-Dihydrobiopterin	1.513	0.024623	C02953	HMDB0000038	BA_1hr	increased	Bothrops	1hr
7,8-Dihydrobiopterin	0.93829	0.00051311	C02953	HMDB0000038	BA_24hr	unchanged	Bothrops	24hr
7,8-Dihydrobiopterin	0.35437	0.36333	C02953	HMDB0000038	BA_3hr	unchanged	Bothrops	3hr
7,8-Dihydrobiopterin	1.411	0.0057315	C02953	HMDB0000038	BA_6hr	increased	Bothrops	6hr
7,8-Dihydrobiopterin	0.65562	0.070692	C02953	HMDB0000038	DR_1hr	unchanged	Daboia	1hr
7,8-Dihydrobiopterin	-0.069422	0.87715	C02953	HMDB0000038	DR_24hr	unchanged	Daboia	24hr
7,8-Dihydrobiopterin	0.18697	0.82308	C02953	HMDB0000038	DR_3hr	unchanged	Daboia	3hr
7,8-Dihydrobiopterin	0.76055	0.04589	C02953	HMDB0000038	DR_6hr	unchanged	Daboia	6hr
Butanoate	-0.47452	0.14202	C00246	HMDB0000039	BA_1hr	unchanged	Bothrops	1hr
Butanoate	-0.018957	0.84785	C00246	HMDB0000039	BA_24hr	unchanged	Bothrops	24hr
Butanoate	-0.16973	0.046126	C00246	HMDB0000039	BA_3hr	unchanged	Bothrops	3hr
Butanoate	-0.33117	0.061681	C00246	HMDB0000039	BA_6hr	unchanged	Bothrops	6hr
Butanoate	-0.5867	0.12483	C00246	HMDB0000039	DR_1hr	unchanged	Daboia	1hr
Butanoate	-0.033504	0.84699	C00246	HMDB0000039	DR_24hr	unchanged	Daboia	24hr
Butanoate	-0.43699	0.023922	C00246	HMDB0000039	DR_3hr	unchanged	Daboia	3hr
Butanoate	-0.51343	0.09135	C00246	HMDB0000039	DR_6hr	unchanged	Daboia	6hr
Betaine	-0.44547	0.092334	C00719	HMDB0000043	BA_1hr	unchanged	Bothrops	1hr
Betaine	-0.12984	0.54146	C00719	HMDB0000043	BA_24hr	unchanged	Bothrops	24hr
Betaine	-0.075544	0.64488	C00719	HMDB0000043	BA_3hr	unchanged	Bothrops	3hr
Betaine	-0.21858	0.26	C00719	HMDB0000043	BA_6hr	unchanged	Bothrops	6hr
Betaine	0.32178	0.57205	C00719	HMDB0000043	DR_1hr	unchanged	Daboia	1hr
Betaine	0.41959	0.39504	C00719	HMDB0000043	DR_24hr	unchanged	Daboia	24hr
Betaine	0.13476	0.7092	C00719	HMDB0000043	DR_3hr	unchanged	Daboia	3hr
Betaine	-0.60611	0.1547	C00719	HMDB0000043	DR_6hr	unchanged	Daboia	6hr
Adenosine	-1.6047	0.00019398	C00212	HMDB0000050	BA_1hr	decreased	Bothrops	1hr
Adenosine	-1.8177	0.00091269	C00212	HMDB0000050	BA_24hr	decreased	Bothrops	24hr
Adenosine	-1.1639	0.0017912	C00212	HMDB0000050	BA_3hr	decreased	Bothrops	3hr
Adenosine	0.32071	0.77706	C00212	HMDB0000050	BA_6hr	unchanged	Bothrops	6hr
Adenosine	-2.299	2.06e-05	C00212	HMDB0000050	DR_1hr	decreased	Daboia	1hr
Adenosine	-0.94247	0.05025	C00212	HMDB0000050	DR_24hr	unchanged	Daboia	24hr
Adenosine	-3.0924	9.06e-06	C00212	HMDB0000050	DR_3hr	decreased	Daboia	3hr
Adenosine	-1.9034	0.00018294	C00212	HMDB0000050	DR_6hr	decreased	Daboia	6hr
beta-Alanine	-0.051286	0.84045	C00099	HMDB0000056	BA_1hr	unchanged	Bothrops	1hr
beta-Alanine	-0.45576	0.048297	C00099	HMDB0000056	BA_24hr	unchanged	Bothrops	24hr
beta-Alanine	-0.26911	0.037767	C00099	HMDB0000056	BA_3hr	unchanged	Bothrops	3hr
beta-Alanine	-0.015237	0.89401	C00099	HMDB0000056	BA_6hr	unchanged	Bothrops	6hr
beta-Alanine	-0.26353	0.07071	C00099	HMDB0000056	DR_1hr	unchanged	Daboia	1hr
beta-Alanine	-0.22334	0.27791	C00099	HMDB0000056	DR_24hr	unchanged	Daboia	24hr
beta-Alanine	-0.14524	0.37084	C00099	HMDB0000056	DR_3hr	unchanged	Daboia	3hr
beta-Alanine	0.14223	0.19418	C00099	HMDB0000056	DR_6hr	unchanged	Daboia	6hr
Hydrocortisone	2.4351	0.0077731	C00735	HMDB0000063	BA_1hr	increased	Bothrops	1hr
Hydrocortisone	-1.04	0.0035665	C00735	HMDB0000063	BA_24hr	decreased	Bothrops	24hr
Hydrocortisone	1.1487	0.17517	C00735	HMDB0000063	BA_3hr	unchanged	Bothrops	3hr
Hydrocortisone	0.85997	0.26524	C00735	HMDB0000063	BA_6hr	unchanged	Bothrops	6hr
Hydrocortisone	1.6367	0.015818	C00735	HMDB0000063	DR_1hr	increased	Daboia	1hr
Hydrocortisone	-1.1611	0.14977	C00735	HMDB0000063	DR_24hr	unchanged	Daboia	24hr
Hydrocortisone	1.1826	0.01769	C00735	HMDB0000063	DR_3hr	increased	Daboia	3hr
Hydrocortisone	1.5625	0.0040456	C00735	HMDB0000063	DR_6hr	increased	Daboia	6hr
Creatine	0.075656	0.80357	C00300	HMDB0000064	BA_1hr	unchanged	Bothrops	1hr
Creatine	-0.46711	0.056294	C00300	HMDB0000064	BA_24hr	unchanged	Bothrops	24hr
Creatine	-0.13038	0.2314	C00300	HMDB0000064	BA_3hr	unchanged	Bothrops	3hr
Creatine	0.12698	0.33706	C00300	HMDB0000064	BA_6hr	unchanged	Bothrops	6hr
Creatine	-0.18213	0.24683	C00300	HMDB0000064	DR_1hr	unchanged	Daboia	1hr
Creatine	-0.26692	0.25569	C00300	HMDB0000064	DR_24hr	unchanged	Daboia	24hr
Creatine	-0.05501	0.72102	C00300	HMDB0000064	DR_3hr	unchanged	Daboia	3hr
Creatine	0.22545	0.23162	C00300	HMDB0000064	DR_6hr	unchanged	Daboia	6hr
Pipecolic acid	1.3043	0.079117	C00408	HMDB0000070	BA_1hr	unchanged	Bothrops	1hr
Pipecolic acid	1.5709	0.048964	C00408	HMDB0000070	BA_24hr	increased	Bothrops	24hr
Pipecolic acid	0.53759	0.12869	C00408	HMDB0000070	BA_3hr	unchanged	Bothrops	3hr
Pipecolic acid	1.7377	0.016086	C00408	HMDB0000070	BA_6hr	increased	Bothrops	6hr
Pipecolic acid	1.8801	0.010749	C00408	HMDB0000070	DR_1hr	increased	Daboia	1hr
Pipecolic acid	1.8314	0.12492	C00408	HMDB0000070	DR_24hr	unchanged	Daboia	24hr
Pipecolic acid	2.1418	0.0020547	C00408	HMDB0000070	DR_3hr	increased	Daboia	3hr
Pipecolic acid	2.1757	0.070879	C00408	HMDB0000070	DR_6hr	unchanged	Daboia	6hr
cis-Aconitic acid	6.8961	0.187	C00417	HMDB0000072	BA_1hr	unchanged	Bothrops	1hr
cis-Aconitic acid	4.3655	0.28373	C00417	HMDB0000072	BA_24hr	unchanged	Bothrops	24hr
cis-Aconitic acid	7.5795	0.1381	C00417	HMDB0000072	BA_3hr	unchanged	Bothrops	3hr
cis-Aconitic acid	6.299	0.16291	C00417	HMDB0000072	BA_6hr	unchanged	Bothrops	6hr
cis-Aconitic acid	4.0566	0.26984	C00417	HMDB0000072	DR_1hr	unchanged	Daboia	1hr
cis-Aconitic acid	0.44137	0.6418	C00417	HMDB0000072	DR_24hr	unchanged	Daboia	24hr
cis-Aconitic acid	3.8887	0.24928	C00417	HMDB0000072	DR_3hr	unchanged	Daboia	3hr
cis-Aconitic acid	1.3486	0.2801	C00417	HMDB0000072	DR_6hr	unchanged	Daboia	6hr
5,6-Dihydrouracil	-0.19124	0.22671	C00429	HMDB0000076	BA_1hr	unchanged	Bothrops	1hr
5,6-Dihydrouracil	-0.32791	0.085984	C00429	HMDB0000076	BA_24hr	unchanged	Bothrops	24hr
5,6-Dihydrouracil	-0.15895	0.095973	C00429	HMDB0000076	BA_3hr	unchanged	Bothrops	3hr
5,6-Dihydrouracil	0.21797	0.043674	C00429	HMDB0000076	BA_6hr	unchanged	Bothrops	6hr
5,6-Dihydrouracil	-0.1267	0.17856	C00429	HMDB0000076	DR_1hr	unchanged	Daboia	1hr
5,6-Dihydrouracil	-0.48516	0.058503	C00429	HMDB0000076	DR_24hr	unchanged	Daboia	24hr
5,6-Dihydrouracil	0.12578	0.28013	C00429	HMDB0000076	DR_3hr	unchanged	Daboia	3hr
5,6-Dihydrouracil	0.22858	0.039315	C00429	HMDB0000076	DR_6hr	unchanged	Daboia	6hr
sn-Glycero-3-phosphocholine	-1.7514	0.0045723	C00670	HMDB0000086	BA_1hr	decreased	Bothrops	1hr
sn-Glycero-3-phosphocholine	-0.58163	0.030761	C00670	HMDB0000086	BA_24hr	unchanged	Bothrops	24hr
sn-Glycero-3-phosphocholine	-0.4037	0.0056467	C00670	HMDB0000086	BA_3hr	unchanged	Bothrops	3hr
sn-Glycero-3-phosphocholine	-1.5643	4.01e-05	C00670	HMDB0000086	BA_6hr	decreased	Bothrops	6hr
sn-Glycero-3-phosphocholine	-0.3977	0.2235	C00670	HMDB0000086	DR_1hr	unchanged	Daboia	1hr
sn-Glycero-3-phosphocholine	0.41397	0.090196	C00670	HMDB0000086	DR_24hr	unchanged	Daboia	24hr
sn-Glycero-3-phosphocholine	-1.2246	0.011273	C00670	HMDB0000086	DR_3hr	decreased	Daboia	3hr
sn-Glycero-3-phosphocholine	-1.5515	0.0065306	C00670	HMDB0000086	DR_6hr	decreased	Daboia	6hr
CYTIDINE	1.061	0.0031684	C00475	HMDB0000089	BA_1hr	increased	Bothrops	1hr
CYTIDINE	0.86284	0.011825	C00475	HMDB0000089	BA_24hr	unchanged	Bothrops	24hr
CYTIDINE	0.70751	0.063255	C00475	HMDB0000089	BA_3hr	unchanged	Bothrops	3hr
CYTIDINE	1.5245	0.0021576	C00475	HMDB0000089	BA_6hr	increased	Bothrops	6hr
CYTIDINE	0.30665	0.063877	C00475	HMDB0000089	DR_1hr	unchanged	Daboia	1hr
CYTIDINE	0.29781	0.3854	C00475	HMDB0000089	DR_24hr	unchanged	Daboia	24hr
CYTIDINE	0.4539	0.20037	C00475	HMDB0000089	DR_3hr	unchanged	Daboia	3hr
CYTIDINE	1.0043	6.59e-05	C00475	HMDB0000089	DR_6hr	increased	Daboia	6hr
CITRATE	-0.2629	0.31633	C00158	HMDB0000094	BA_1hr	unchanged	Bothrops	1hr
CITRATE	0.12555	0.29068	C00158	HMDB0000094	BA_24hr	unchanged	Bothrops	24hr
CITRATE	0.06656	0.40432	C00158	HMDB0000094	BA_3hr	unchanged	Bothrops	3hr
CITRATE	0.060323	0.26467	C00158	HMDB0000094	BA_6hr	unchanged	Bothrops	6hr
CITRATE	-0.30787	0.146	C00158	HMDB0000094	DR_1hr	unchanged	Daboia	1hr
CITRATE	-0.13869	0.45369	C00158	HMDB0000094	DR_24hr	unchanged	Daboia	24hr
CITRATE	-0.47068	0.04196	C00158	HMDB0000094	DR_3hr	unchanged	Daboia	3hr
CITRATE	-0.45516	0.04232	C00158	HMDB0000094	DR_6hr	unchanged	Daboia	6hr
Choline	0.41527	0.093148	C00114	HMDB0000097	BA_1hr	unchanged	Bothrops	1hr
Choline	0.39334	0.083776	C00114	HMDB0000097	BA_24hr	unchanged	Bothrops	24hr
Choline	0.41282	0.237	C00114	HMDB0000097	BA_3hr	unchanged	Bothrops	3hr
Choline	0.49738	0.0080057	C00114	HMDB0000097	BA_6hr	unchanged	Bothrops	6hr
Choline	0.6065	0.019756	C00114	HMDB0000097	DR_1hr	unchanged	Daboia	1hr
Choline	0.31061	0.22563	C00114	HMDB0000097	DR_24hr	unchanged	Daboia	24hr
Choline	0.53543	0.0056677	C00114	HMDB0000097	DR_3hr	unchanged	Daboia	3hr
Choline	0.57565	0.0040141	C00114	HMDB0000097	DR_6hr	unchanged	Daboia	6hr
GALACTITOL	-0.43073	0.28829	C01697	HMDB0000107	BA_1hr	unchanged	Bothrops	1hr
GALACTITOL	0.0028256	0.99462	C01697	HMDB0000107	BA_24hr	unchanged	Bothrops	24hr
GALACTITOL	-0.014587	0.9596	C01697	HMDB0000107	BA_3hr	unchanged	Bothrops	3hr
GALACTITOL	0.063612	0.81423	C01697	HMDB0000107	BA_6hr	unchanged	Bothrops	6hr
GALACTITOL	-1.1296	0.2721	C01697	HMDB0000107	DR_1hr	unchanged	Daboia	1hr
GALACTITOL	-0.31375	0.67601	C01697	HMDB0000107	DR_24hr	unchanged	Daboia	24hr
GALACTITOL	-0.18835	0.81435	C01697	HMDB0000107	DR_3hr	unchanged	Daboia	3hr
GALACTITOL	-0.51078	0.53039	C01697	HMDB0000107	DR_6hr	unchanged	Daboia	6hr
D-Glucose	1.1815	0.28488	C00031	HMDB0000122	BA_1hr	unchanged	Bothrops	1hr
D-Glucose	-0.042834	0.80278	C00031	HMDB0000122	BA_24hr	unchanged	Bothrops	24hr
D-Glucose	-0.41732	0.14971	C00031	HMDB0000122	BA_3hr	unchanged	Bothrops	3hr
D-Glucose	-0.33676	0.045115	C00031	HMDB0000122	BA_6hr	unchanged	Bothrops	6hr
D-Glucose	-0.31405	0.62168	C00031	HMDB0000122	DR_1hr	unchanged	Daboia	1hr
D-Glucose	-0.30332	0.66337	C00031	HMDB0000122	DR_24hr	unchanged	Daboia	24hr
D-Glucose	-0.65716	0.33267	C00031	HMDB0000122	DR_3hr	unchanged	Daboia	3hr
D-Glucose	-0.68222	0.28066	C00031	HMDB0000122	DR_6hr	unchanged	Daboia	6hr
Glutathione	1.4562	0.073377	C00051	HMDB0000125	BA_1hr	unchanged	Bothrops	1hr
Glutathione	0.16112	0.44329	C00051	HMDB0000125	BA_24hr	unchanged	Bothrops	24hr
Glutathione	1.2973	0.0026461	C00051	HMDB0000125	BA_3hr	increased	Bothrops	3hr
Glutathione	0.98861	0.16425	C00051	HMDB0000125	BA_6hr	unchanged	Bothrops	6hr
Glutathione	2.1285	0.0016569	C00051	HMDB0000125	DR_1hr	increased	Daboia	1hr
Glutathione	0.77433	0.21117	C00051	HMDB0000125	DR_24hr	unchanged	Daboia	24hr
Glutathione	1.0234	0.37239	C00051	HMDB0000125	DR_3hr	unchanged	Daboia	3hr
Glutathione	1.187	0.10793	C00051	HMDB0000125	DR_6hr	unchanged	Daboia	6hr
Guanine	-1.9427	3.87e-07	C00242	HMDB0000132	BA_1hr	decreased	Bothrops	1hr
Guanine	-0.74825	0.22972	C00242	HMDB0000132	BA_24hr	unchanged	Bothrops	24hr
Guanine	-0.67856	0.067028	C00242	HMDB0000132	BA_3hr	unchanged	Bothrops	3hr
Guanine	1.8254	0.42332	C00242	HMDB0000132	BA_6hr	unchanged	Bothrops	6hr
Guanine	0.033539	0.97054	C00242	HMDB0000132	DR_1hr	unchanged	Daboia	1hr
Guanine	-0.79576	0.2761	C00242	HMDB0000132	DR_24hr	unchanged	Daboia	24hr
Guanine	-0.28765	0.74468	C00242	HMDB0000132	DR_3hr	unchanged	Daboia	3hr
Guanine	4.3822	0.021595	C00242	HMDB0000132	DR_6hr	increased	Daboia	6hr
Glyceric acid	0.25125	0.022313	C00258	HMDB0000139	BA_1hr	unchanged	Bothrops	1hr
Glyceric acid	0.089984	0.15073	C00258	HMDB0000139	BA_24hr	unchanged	Bothrops	24hr
Glyceric acid	0.27052	0.13647	C00258	HMDB0000139	BA_3hr	unchanged	Bothrops	3hr
Glyceric acid	0.017958	0.79167	C00258	HMDB0000139	BA_6hr	unchanged	Bothrops	6hr
Glyceric acid	-0.08532	0.76081	C00258	HMDB0000139	DR_1hr	unchanged	Daboia	1hr
Glyceric acid	-0.17573	0.41693	C00258	HMDB0000139	DR_24hr	unchanged	Daboia	24hr
Glyceric acid	-0.19471	0.3269	C00258	HMDB0000139	DR_3hr	unchanged	Daboia	3hr
Glyceric acid	-0.44551	0.055022	C00258	HMDB0000139	DR_6hr	unchanged	Daboia	6hr
D-Galactose	0.53539	0.15871	C00984	HMDB0000143	BA_1hr	unchanged	Bothrops	1hr
D-Galactose	0.28554	0.25189	C00984	HMDB0000143	BA_24hr	unchanged	Bothrops	24hr
D-Galactose	0.32129	0.24962	C00984	HMDB0000143	BA_3hr	unchanged	Bothrops	3hr
D-Galactose	0.19872	0.23984	C00984	HMDB0000143	BA_6hr	unchanged	Bothrops	6hr
D-Galactose	-0.11461	0.76508	C00984	HMDB0000143	DR_1hr	unchanged	Daboia	1hr
D-Galactose	-0.25819	0.50948	C00984	HMDB0000143	DR_24hr	unchanged	Daboia	24hr
D-Galactose	-0.40969	0.26779	C00984	HMDB0000143	DR_3hr	unchanged	Daboia	3hr
D-Galactose	-0.48776	0.19804	C00984	HMDB0000143	DR_6hr	unchanged	Daboia	6hr
Estrone	1.133	0.018646	C00468	HMDB0000145	BA_1hr	increased	Bothrops	1hr
Estrone	0.82692	0.1703	C00468	HMDB0000145	BA_24hr	unchanged	Bothrops	24hr
Estrone	0.26813	0.14062	C00468	HMDB0000145	BA_3hr	unchanged	Bothrops	3hr
Estrone	0.81011	0.01899	C00468	HMDB0000145	BA_6hr	unchanged	Bothrops	6hr
Estrone	-0.46813	0.39801	C00468	HMDB0000145	DR_1hr	unchanged	Daboia	1hr
Estrone	-0.4849	0.1103	C00468	HMDB0000145	DR_24hr	unchanged	Daboia	24hr
Estrone	0.15418	0.6267	C00468	HMDB0000145	DR_3hr	unchanged	Daboia	3hr
Estrone	0.38857	0.1435	C00468	HMDB0000145	DR_6hr	unchanged	Daboia	6hr
GLUCONOLACTONE	-0.073459	0.95068	C00198	HMDB0000150	BA_1hr	unchanged	Bothrops	1hr
GLUCONOLACTONE	-0.23837	0.75758	C00198	HMDB0000150	BA_24hr	unchanged	Bothrops	24hr
GLUCONOLACTONE	-0.99149	0.30683	C00198	HMDB0000150	BA_3hr	unchanged	Bothrops	3hr
GLUCONOLACTONE	-0.76577	0.4256	C00198	HMDB0000150	BA_6hr	unchanged	Bothrops	6hr
GLUCONOLACTONE	-1.5073	0.070521	C00198	HMDB0000150	DR_1hr	unchanged	Daboia	1hr
GLUCONOLACTONE	0.34553	0.43266	C00198	HMDB0000150	DR_24hr	unchanged	Daboia	24hr
GLUCONOLACTONE	-0.2533	0.65502	C00198	HMDB0000150	DR_3hr	unchanged	Daboia	3hr
GLUCONOLACTONE	-0.48336	0.29842	C00198	HMDB0000150	DR_6hr	unchanged	Daboia	6hr
beta-Estradiol	1.4269	0.0023696	C00951	HMDB0000151	BA_1hr	increased	Bothrops	1hr
beta-Estradiol	0.70056	0.32672	C00951	HMDB0000151	BA_24hr	unchanged	Bothrops	24hr
beta-Estradiol	0.83129	0.035445	C00951	HMDB0000151	BA_3hr	unchanged	Bothrops	3hr
beta-Estradiol	0.86505	0.095606	C00951	HMDB0000151	BA_6hr	unchanged	Bothrops	6hr
beta-Estradiol	-0.5883	0.43777	C00951	HMDB0000151	DR_1hr	unchanged	Daboia	1hr
beta-Estradiol	-0.95215	0.058095	C00951	HMDB0000151	DR_24hr	unchanged	Daboia	24hr
beta-Estradiol	0.013749	0.87268	C00951	HMDB0000151	DR_3hr	unchanged	Daboia	3hr
beta-Estradiol	0.8042	0.03666	C00951	HMDB0000151	DR_6hr	unchanged	Daboia	6hr
HYPOXANTHINE	0.83841	0.14395	C00262	HMDB0000157	BA_1hr	unchanged	Bothrops	1hr
HYPOXANTHINE	-0.42011	0.0064395	C00262	HMDB0000157	BA_24hr	unchanged	Bothrops	24hr
HYPOXANTHINE	2.4165	0.2564	C00262	HMDB0000157	BA_3hr	unchanged	Bothrops	3hr
HYPOXANTHINE	1.7596	0.36406	C00262	HMDB0000157	BA_6hr	unchanged	Bothrops	6hr
HYPOXANTHINE	0.59712	0.15394	C00262	HMDB0000157	DR_1hr	unchanged	Daboia	1hr
HYPOXANTHINE	-0.13368	0.82812	C00262	HMDB0000157	DR_24hr	unchanged	Daboia	24hr
HYPOXANTHINE	1.9127	0.4428	C00262	HMDB0000157	DR_3hr	unchanged	Daboia	3hr
HYPOXANTHINE	-0.08068	0.87718	C00262	HMDB0000157	DR_6hr	unchanged	Daboia	6hr
Tyrosine	-0.83215	0.0023054	C00082	HMDB0000158	BA_1hr	unchanged	Bothrops	1hr
Tyrosine	-0.1164	0.31689	C00082	HMDB0000158	BA_24hr	unchanged	Bothrops	24hr
Tyrosine	-1.1635	9.37e-05	C00082	HMDB0000158	BA_3hr	decreased	Bothrops	3hr
Tyrosine	-1.2512	0.00010724	C00082	HMDB0000158	BA_6hr	decreased	Bothrops	6hr
Tyrosine	-0.62424	0.099352	C00082	HMDB0000158	DR_1hr	unchanged	Daboia	1hr
Tyrosine	-0.19665	0.4478	C00082	HMDB0000158	DR_24hr	unchanged	Daboia	24hr
Tyrosine	-1.2411	0.012308	C00082	HMDB0000158	DR_3hr	decreased	Daboia	3hr
Tyrosine	-1.5506	0.0071046	C00082	HMDB0000158	DR_6hr	decreased	Daboia	6hr
L-Phenylalanine	-0.3291	0.067418	C00079	HMDB0000159	BA_1hr	unchanged	Bothrops	1hr
L-Phenylalanine	-0.06106	0.72956	C00079	HMDB0000159	BA_24hr	unchanged	Bothrops	24hr
L-Phenylalanine	-0.19196	0.023665	C00079	HMDB0000159	BA_3hr	unchanged	Bothrops	3hr
L-Phenylalanine	-0.55802	0.0044595	C00079	HMDB0000159	BA_6hr	unchanged	Bothrops	6hr
L-Phenylalanine	-0.38848	0.072588	C00079	HMDB0000159	DR_1hr	unchanged	Daboia	1hr
L-Phenylalanine	-0.20371	0.16256	C00079	HMDB0000159	DR_24hr	unchanged	Daboia	24hr
L-Phenylalanine	-0.48284	0.010678	C00079	HMDB0000159	DR_3hr	unchanged	Daboia	3hr
L-Phenylalanine	-0.4288	0.017702	C00079	HMDB0000159	DR_6hr	unchanged	Daboia	6hr
PROLINE	-1.2511	0.13254	C00148	HMDB0000162	BA_1hr	unchanged	Bothrops	1hr
Proline	-0.39839	0.12492	C00148	HMDB0000162	BA_1hr	unchanged	Bothrops	1hr
PROLINE	-0.080756	0.8646	C00148	HMDB0000162	BA_24hr	unchanged	Bothrops	24hr
Proline	0.42983	0.011412	C00148	HMDB0000162	BA_24hr	unchanged	Bothrops	24hr
Proline	-0.68963	0.074222	C00148	HMDB0000162	BA_3hr	unchanged	Bothrops	3hr
PROLINE	-0.60803	0.30473	C00148	HMDB0000162	BA_3hr	unchanged	Bothrops	3hr
PROLINE	-1.2992	0.057777	C00148	HMDB0000162	BA_6hr	unchanged	Bothrops	6hr
Proline	-1.152	0.00022914	C00148	HMDB0000162	BA_6hr	decreased	Bothrops	6hr
Proline	-0.64975	0.061743	C00148	HMDB0000162	DR_1hr	unchanged	Daboia	1hr
PROLINE	0.02135	0.97282	C00148	HMDB0000162	DR_1hr	unchanged	Daboia	1hr
Proline	0.047834	0.86229	C00148	HMDB0000162	DR_24hr	unchanged	Daboia	24hr
PROLINE	0.65773	0.20388	C00148	HMDB0000162	DR_24hr	unchanged	Daboia	24hr
Proline	-1.4497	0.0026921	C00148	HMDB0000162	DR_3hr	decreased	Daboia	3hr
PROLINE	-0.62854	0.33267	C00148	HMDB0000162	DR_3hr	unchanged	Daboia	3hr
Proline	-1.3188	0.0038017	C00148	HMDB0000162	DR_6hr	decreased	Daboia	6hr
PROLINE	-0.0072636	0.99112	C00148	HMDB0000162	DR_6hr	unchanged	Daboia	6hr
Asparagine	1.7883	0.020605	C00152	HMDB0000168	BA_1hr	increased	Bothrops	1hr
Asparagine	1.1595	0.10804	C00152	HMDB0000168	BA_24hr	unchanged	Bothrops	24hr
Asparagine	-0.56798	0.53762	C00152	HMDB0000168	BA_3hr	unchanged	Bothrops	3hr
Asparagine	1.7841	0.0062166	C00152	HMDB0000168	BA_6hr	increased	Bothrops	6hr
Asparagine	1.8606	0.11396	C00152	HMDB0000168	DR_1hr	unchanged	Daboia	1hr
Asparagine	-0.46911	0.70057	C00152	HMDB0000168	DR_24hr	unchanged	Daboia	24hr
Asparagine	1.7751	0.0082829	C00152	HMDB0000168	DR_3hr	increased	Daboia	3hr
Asparagine	2.1183	0.035836	C00152	HMDB0000168	DR_6hr	increased	Daboia	6hr
L-Isoleucine	-0.28645	0.099075	C00407	HMDB0000172	BA_1hr	unchanged	Bothrops	1hr
L-Isoleucine	-0.038311	0.84669	C00407	HMDB0000172	BA_24hr	unchanged	Bothrops	24hr
L-Isoleucine	-0.14975	0.14632	C00407	HMDB0000172	BA_3hr	unchanged	Bothrops	3hr
L-Isoleucine	-0.61993	0.0083539	C00407	HMDB0000172	BA_6hr	unchanged	Bothrops	6hr
L-Isoleucine	-0.14414	0.47334	C00407	HMDB0000172	DR_1hr	unchanged	Daboia	1hr
L-Isoleucine	-0.20691	0.21359	C00407	HMDB0000172	DR_24hr	unchanged	Daboia	24hr
L-Isoleucine	-0.50988	0.032054	C00407	HMDB0000172	DR_3hr	unchanged	Daboia	3hr
L-Isoleucine	-0.79282	0.0058533	C00407	HMDB0000172	DR_6hr	unchanged	Daboia	6hr
L-DOPA	0.89942	0.01739	C00355	HMDB0000181	BA_1hr	unchanged	Bothrops	1hr
L-DOPA	0.57123	0.035051	C00355	HMDB0000181	BA_24hr	unchanged	Bothrops	24hr
L-DOPA	0.78996	0.18212	C00355	HMDB0000181	BA_3hr	unchanged	Bothrops	3hr
L-DOPA	1.5738	0.11369	C00355	HMDB0000181	BA_6hr	unchanged	Bothrops	6hr
L-DOPA	1.5292	0.030562	C00355	HMDB0000181	DR_1hr	increased	Daboia	1hr
L-DOPA	-0.63359	0.22755	C00355	HMDB0000181	DR_24hr	unchanged	Daboia	24hr
L-DOPA	1.2716	0.016801	C00355	HMDB0000181	DR_3hr	increased	Daboia	3hr
L-DOPA	0.80926	0.011599	C00355	HMDB0000181	DR_6hr	unchanged	Daboia	6hr
ISOCITRATE	2.0027	0.022789	C00311	HMDB0000193	BA_1hr	increased	Bothrops	1hr
ISOCITRATE	0.87494	0.013609	C00311	HMDB0000193	BA_24hr	unchanged	Bothrops	24hr
ISOCITRATE	1.5717	0.018182	C00311	HMDB0000193	BA_3hr	increased	Bothrops	3hr
ISOCITRATE	1.0992	0.060039	C00311	HMDB0000193	BA_6hr	unchanged	Bothrops	6hr
ISOCITRATE	2.4276	0.04651	C00311	HMDB0000193	DR_1hr	increased	Daboia	1hr
ISOCITRATE	0.55439	0.1867	C00311	HMDB0000193	DR_24hr	unchanged	Daboia	24hr
ISOCITRATE	2.8128	0.01575	C00311	HMDB0000193	DR_3hr	increased	Daboia	3hr
ISOCITRATE	1.0425	0.0058924	C00311	HMDB0000193	DR_6hr	increased	Daboia	6hr
Inosine	-1.7765	0.00046175	C00294	HMDB0000195	BA_1hr	decreased	Bothrops	1hr
Inosine	-1.3384	0.010261	C00294	HMDB0000195	BA_24hr	decreased	Bothrops	24hr
Inosine	-0.45452	0.21505	C00294	HMDB0000195	BA_3hr	unchanged	Bothrops	3hr
Inosine	-0.12615	0.87525	C00294	HMDB0000195	BA_6hr	unchanged	Bothrops	6hr
Inosine	-1.5175	0.18576	C00294	HMDB0000195	DR_1hr	unchanged	Daboia	1hr
Inosine	-0.58843	0.43424	C00294	HMDB0000195	DR_24hr	unchanged	Daboia	24hr
Inosine	-2.3876	0.09847	C00294	HMDB0000195	DR_3hr	unchanged	Daboia	3hr
Inosine	-1.6952	0.14439	C00294	HMDB0000195	DR_6hr	unchanged	Daboia	6hr
Acetyl-L-Carnitine	2.1598	0.042173	C02571	HMDB0000201	BA_1hr	increased	Bothrops	1hr
Acetyl-L-Carnitine	1.1322	0.030057	C02571	HMDB0000201	BA_24hr	increased	Bothrops	24hr
Acetyl-L-Carnitine	1.5051	0.015936	C02571	HMDB0000201	BA_3hr	increased	Bothrops	3hr
Acetyl-L-Carnitine	2.4392	0.00031453	C02571	HMDB0000201	BA_6hr	increased	Bothrops	6hr
Acetyl-L-Carnitine	2.6653	0.035693	C02571	HMDB0000201	DR_1hr	increased	Daboia	1hr
Acetyl-L-Carnitine	0.97941	0.23479	C02571	HMDB0000201	DR_24hr	unchanged	Daboia	24hr
Acetyl-L-Carnitine	3.5285	0.012495	C02571	HMDB0000201	DR_3hr	increased	Daboia	3hr
Acetyl-L-Carnitine	3.2493	0.0095459	C02571	HMDB0000201	DR_6hr	increased	Daboia	6hr
N-epsilon-Acetyllysine	0.44887	0.025771	C02727	HMDB0000206	BA_1hr	unchanged	Bothrops	1hr
N-epsilon-Acetyllysine	0.44889	0.0050113	C02727	HMDB0000206	BA_24hr	unchanged	Bothrops	24hr
N-epsilon-Acetyllysine	-0.21212	0.0066568	C02727	HMDB0000206	BA_3hr	unchanged	Bothrops	3hr
N-epsilon-Acetyllysine	0.14991	0.16805	C02727	HMDB0000206	BA_6hr	unchanged	Bothrops	6hr
N-epsilon-Acetyllysine	0.47764	0.025948	C02727	HMDB0000206	DR_1hr	unchanged	Daboia	1hr
N-epsilon-Acetyllysine	0.23342	0.24094	C02727	HMDB0000206	DR_24hr	unchanged	Daboia	24hr
N-epsilon-Acetyllysine	0.24592	0.044925	C02727	HMDB0000206	DR_3hr	unchanged	Daboia	3hr
N-epsilon-Acetyllysine	0.10332	0.48825	C02727	HMDB0000206	DR_6hr	unchanged	Daboia	6hr
2-Oxoglutarate	1.8579	0.011411	C00026	HMDB0000208	BA_1hr	increased	Bothrops	1hr
2-Oxoglutarate	0.29493	0.5211	C00026	HMDB0000208	BA_24hr	unchanged	Bothrops	24hr
2-Oxoglutarate	0.76512	0.21811	C00026	HMDB0000208	BA_3hr	unchanged	Bothrops	3hr
2-Oxoglutarate	1.9016	0.33372	C00026	HMDB0000208	BA_6hr	unchanged	Bothrops	6hr
2-Oxoglutarate	-0.61911	0.40803	C00026	HMDB0000208	DR_1hr	unchanged	Daboia	1hr
2-Oxoglutarate	-1.5204	0.1876	C00026	HMDB0000208	DR_24hr	unchanged	Daboia	24hr
2-Oxoglutarate	-0.59571	0.52193	C00026	HMDB0000208	DR_3hr	unchanged	Daboia	3hr
2-Oxoglutarate	-0.69184	0.41289	C00026	HMDB0000208	DR_6hr	unchanged	Daboia	6hr
D-PANTOTHENIC ACID	-0.31405	0.14168	C00864	HMDB0000210	BA_1hr	unchanged	Bothrops	1hr
D-PANTOTHENIC ACID	-0.57624	0.0040416	C00864	HMDB0000210	BA_24hr	unchanged	Bothrops	24hr
D-PANTOTHENIC ACID	-0.73533	0.018866	C00864	HMDB0000210	BA_3hr	unchanged	Bothrops	3hr
D-PANTOTHENIC ACID	-0.010021	0.96344	C00864	HMDB0000210	BA_6hr	unchanged	Bothrops	6hr
D-PANTOTHENIC ACID	-1.1965	0.019369	C00864	HMDB0000210	DR_1hr	decreased	Daboia	1hr
D-PANTOTHENIC ACID	-0.36461	0.2529	C00864	HMDB0000210	DR_24hr	unchanged	Daboia	24hr
D-PANTOTHENIC ACID	-0.96241	0.0019881	C00864	HMDB0000210	DR_3hr	unchanged	Daboia	3hr
D-PANTOTHENIC ACID	-0.60042	0.28505	C00864	HMDB0000210	DR_6hr	unchanged	Daboia	6hr
Palmitoylcarnitine	-0.63304	0.10135	C02990	HMDB0000222	BA_1hr	unchanged	Bothrops	1hr
Palmitoylcarnitine	-1.3953	1.69e-07	C02990	HMDB0000222	BA_24hr	decreased	Bothrops	24hr
Palmitoylcarnitine	-1.3024	0.013376	C02990	HMDB0000222	BA_3hr	decreased	Bothrops	3hr
Palmitoylcarnitine	-0.48352	0.10245	C02990	HMDB0000222	BA_6hr	unchanged	Bothrops	6hr
Palmitoylcarnitine	-0.66786	0.0075382	C02990	HMDB0000222	DR_1hr	unchanged	Daboia	1hr
Palmitoylcarnitine	-1.5911	0.00026053	C02990	HMDB0000222	DR_24hr	decreased	Daboia	24hr
Palmitoylcarnitine	-0.60365	0.023773	C02990	HMDB0000222	DR_3hr	unchanged	Daboia	3hr
Palmitoylcarnitine	-1.1721	0.00091936	C02990	HMDB0000222	DR_6hr	decreased	Daboia	6hr
Orotic acid	1.2567	0.01664	C00295	HMDB0000226	BA_1hr	increased	Bothrops	1hr
Orotic acid	0.34521	0.0085963	C00295	HMDB0000226	BA_24hr	unchanged	Bothrops	24hr
Orotic acid	0.39311	0.11892	C00295	HMDB0000226	BA_3hr	unchanged	Bothrops	3hr
Orotic acid	0.52159	0.41176	C00295	HMDB0000226	BA_6hr	unchanged	Bothrops	6hr
Orotic acid	1.1015	0.018131	C00295	HMDB0000226	DR_1hr	increased	Daboia	1hr
Orotic acid	-0.074506	0.83426	C00295	HMDB0000226	DR_24hr	unchanged	Daboia	24hr
Orotic acid	1.5318	0.073446	C00295	HMDB0000226	DR_3hr	unchanged	Daboia	3hr
Orotic acid	0.20918	0.35033	C00295	HMDB0000226	DR_6hr	unchanged	Daboia	6hr
Succinic acid	1.0432	0.16118	C00042	HMDB0000254	BA_1hr	unchanged	Bothrops	1hr
Succinic acid	0.87581	0.0065672	C00042	HMDB0000254	BA_24hr	unchanged	Bothrops	24hr
Succinic acid	-0.16032	0.76379	C00042	HMDB0000254	BA_3hr	unchanged	Bothrops	3hr
Succinic acid	0.94927	0.37673	C00042	HMDB0000254	BA_6hr	unchanged	Bothrops	6hr
Succinic acid	0.15528	0.72714	C00042	HMDB0000254	DR_1hr	unchanged	Daboia	1hr
Succinic acid	0.4198	0.54414	C00042	HMDB0000254	DR_24hr	unchanged	Daboia	24hr
Succinic acid	-0.50663	0.30089	C00042	HMDB0000254	DR_3hr	unchanged	Daboia	3hr
Succinic acid	-0.21883	0.45393	C00042	HMDB0000254	DR_6hr	unchanged	Daboia	6hr
Thymine	-0.046731	0.74174	C00178	HMDB0000262	BA_1hr	unchanged	Bothrops	1hr
Thymine	0.26661	0.055474	C00178	HMDB0000262	BA_24hr	unchanged	Bothrops	24hr
Thymine	0.63011	0.14814	C00178	HMDB0000262	BA_3hr	unchanged	Bothrops	3hr
Thymine	0.63598	0.082009	C00178	HMDB0000262	BA_6hr	unchanged	Bothrops	6hr
Thymine	-0.30707	0.48658	C00178	HMDB0000262	DR_1hr	unchanged	Daboia	1hr
Thymine	0.0080193	0.98191	C00178	HMDB0000262	DR_24hr	unchanged	Daboia	24hr
Thymine	0.52573	0.13655	C00178	HMDB0000262	DR_3hr	unchanged	Daboia	3hr
Thymine	0.48957	0.39107	C00178	HMDB0000262	DR_6hr	unchanged	Daboia	6hr
PYROGLUTAMATE	0.60083	0.10177	C01879	HMDB0000267	BA_1hr	unchanged	Bothrops	1hr
PYROGLUTAMATE	0.95466	0.0080496	C01879	HMDB0000267	BA_24hr	unchanged	Bothrops	24hr
PYROGLUTAMATE	-0.39755	0.013241	C01879	HMDB0000267	BA_3hr	unchanged	Bothrops	3hr
PYROGLUTAMATE	1.1522	0.0011688	C01879	HMDB0000267	BA_6hr	increased	Bothrops	6hr
PYROGLUTAMATE	0.64604	0.25127	C01879	HMDB0000267	DR_1hr	unchanged	Daboia	1hr
PYROGLUTAMATE	0.50461	0.0167	C01879	HMDB0000267	DR_24hr	unchanged	Daboia	24hr
PYROGLUTAMATE	0.037929	0.80745	C01879	HMDB0000267	DR_3hr	unchanged	Daboia	3hr
PYROGLUTAMATE	0.76974	0.20543	C01879	HMDB0000267	DR_6hr	unchanged	Daboia	6hr
Thymidine	-0.62335	0.072279	C00214	HMDB0000273	BA_1hr	unchanged	Bothrops	1hr
Thymidine	-0.22383	0.4858	C00214	HMDB0000273	BA_24hr	unchanged	Bothrops	24hr
Thymidine	0.00010427	0.99923	C00214	HMDB0000273	BA_3hr	unchanged	Bothrops	3hr
Thymidine	-0.26276	0.005748	C00214	HMDB0000273	BA_6hr	unchanged	Bothrops	6hr
Thymidine	0.010972	0.9506	C00214	HMDB0000273	DR_1hr	unchanged	Daboia	1hr
Thymidine	0.3527	0.099785	C00214	HMDB0000273	DR_24hr	unchanged	Daboia	24hr
Thymidine	0.11282	0.54448	C00214	HMDB0000273	DR_3hr	unchanged	Daboia	3hr
Thymidine	0.16258	0.48112	C00214	HMDB0000273	DR_6hr	unchanged	Daboia	6hr
Sphingosine-1-Phosphate (d18:1)	1.2174	0.005295	C06124	HMDB0000277	BA_1hr	increased	Bothrops	1hr
Sphingosine-1-Phosphate (d18:1)	0.95277	0.037932	C06124	HMDB0000277	BA_24hr	unchanged	Bothrops	24hr
Sphingosine-1-Phosphate (d18:1)	0.16029	0.043163	C06124	HMDB0000277	BA_3hr	unchanged	Bothrops	3hr
Sphingosine-1-Phosphate (d18:1)	0.29374	0.36712	C06124	HMDB0000277	BA_6hr	unchanged	Bothrops	6hr
Sphingosine-1-Phosphate (d18:1)	0.045097	0.89571	C06124	HMDB0000277	DR_1hr	unchanged	Daboia	1hr
Sphingosine-1-Phosphate (d18:1)	-0.12323	0.70889	C06124	HMDB0000277	DR_24hr	unchanged	Daboia	24hr
Sphingosine-1-Phosphate (d18:1)	-0.23935	0.60968	C06124	HMDB0000277	DR_3hr	unchanged	Daboia	3hr
Sphingosine-1-Phosphate (d18:1)	-0.52422	0.14651	C06124	HMDB0000277	DR_6hr	unchanged	Daboia	6hr
Uric acid	0.85514	0.14895	C00366	HMDB0000289	BA_1hr	unchanged	Bothrops	1hr
Uric acid	0.21841	0.18013	C00366	HMDB0000289	BA_24hr	unchanged	Bothrops	24hr
Uric acid	0.0010941	0.9962	C00366	HMDB0000289	BA_3hr	unchanged	Bothrops	3hr
Uric acid	0.46739	0.09009	C00366	HMDB0000289	BA_6hr	unchanged	Bothrops	6hr
Uric acid	0.82179	0.056076	C00366	HMDB0000289	DR_1hr	unchanged	Daboia	1hr
Uric acid	0.14281	0.71207	C00366	HMDB0000289	DR_24hr	unchanged	Daboia	24hr
Uric acid	-0.25531	0.72218	C00366	HMDB0000289	DR_3hr	unchanged	Daboia	3hr
Uric acid	0.6835	0.053165	C00366	HMDB0000289	DR_6hr	unchanged	Daboia	6hr
Xanthine	2.2351	0.0032071	C00385	HMDB0000292	BA_1hr	increased	Bothrops	1hr
Xanthine	-0.32546	0.46309	C00385	HMDB0000292	BA_24hr	unchanged	Bothrops	24hr
Xanthine	2.7175	0.20542	C00385	HMDB0000292	BA_3hr	unchanged	Bothrops	3hr
Xanthine	1.5301	0.29476	C00385	HMDB0000292	BA_6hr	unchanged	Bothrops	6hr
Xanthine	2.4349	0.0078302	C00385	HMDB0000292	DR_1hr	increased	Daboia	1hr
Xanthine	0.14206	0.81559	C00385	HMDB0000292	DR_24hr	unchanged	Daboia	24hr
Xanthine	1.3136	0.34027	C00385	HMDB0000292	DR_3hr	unchanged	Daboia	3hr
Xanthine	1.2635	0.10817	C00385	HMDB0000292	DR_6hr	unchanged	Daboia	6hr
URIDINE 5'-DIPHOSPHATE	0.36263	0.043137	C00015	HMDB0000295	BA_1hr	unchanged	Bothrops	1hr
URIDINE 5'-DIPHOSPHATE	0.12947	0.61058	C00015	HMDB0000295	BA_24hr	unchanged	Bothrops	24hr
URIDINE 5'-DIPHOSPHATE	-0.32477	0.13976	C00015	HMDB0000295	BA_3hr	unchanged	Bothrops	3hr
URIDINE 5'-DIPHOSPHATE	0.295	0.70042	C00015	HMDB0000295	BA_6hr	unchanged	Bothrops	6hr
URIDINE 5'-DIPHOSPHATE	0.19565	0.5719	C00015	HMDB0000295	DR_1hr	unchanged	Daboia	1hr
URIDINE 5'-DIPHOSPHATE	-0.56174	0.46028	C00015	HMDB0000295	DR_24hr	unchanged	Daboia	24hr
URIDINE 5'-DIPHOSPHATE	0.59327	0.31912	C00015	HMDB0000295	DR_3hr	unchanged	Daboia	3hr
URIDINE 5'-DIPHOSPHATE	-0.29056	0.46619	C00015	HMDB0000295	DR_6hr	unchanged	Daboia	6hr
Uridine	0.013512	0.89172	C00299	HMDB0000296	BA_1hr	unchanged	Bothrops	1hr
Uridine	0.23748	0.067715	C00299	HMDB0000296	BA_24hr	unchanged	Bothrops	24hr
Uridine	0.16112	0.27097	C00299	HMDB0000296	BA_3hr	unchanged	Bothrops	3hr
Uridine	0.63683	0.0030212	C00299	HMDB0000296	BA_6hr	unchanged	Bothrops	6hr
Uridine	-0.47186	0.16563	C00299	HMDB0000296	DR_1hr	unchanged	Daboia	1hr
Uridine	0.10537	0.64617	C00299	HMDB0000296	DR_24hr	unchanged	Daboia	24hr
Uridine	-0.56475	0.32661	C00299	HMDB0000296	DR_3hr	unchanged	Daboia	3hr
Uridine	-0.21453	0.31778	C00299	HMDB0000296	DR_6hr	unchanged	Daboia	6hr
Uracil	-0.096627	0.2966	C00106	HMDB0000300	BA_1hr	unchanged	Bothrops	1hr
Uracil	0.31532	0.014297	C00106	HMDB0000300	BA_24hr	unchanged	Bothrops	24hr
Uracil	0.15812	0.33151	C00106	HMDB0000300	BA_3hr	unchanged	Bothrops	3hr
Uracil	0.22459	0.21295	C00106	HMDB0000300	BA_6hr	unchanged	Bothrops	6hr
Uracil	-0.49413	0.078164	C00106	HMDB0000300	DR_1hr	unchanged	Daboia	1hr
Uracil	-0.04162	0.81838	C00106	HMDB0000300	DR_24hr	unchanged	Daboia	24hr
Uracil	-0.0018273	0.99236	C00106	HMDB0000300	DR_3hr	unchanged	Daboia	3hr
Uracil	0.10314	0.71151	C00106	HMDB0000300	DR_6hr	unchanged	Daboia	6hr
Urocanic acid	-0.44231	0.086161	C00785	HMDB0000301	BA_1hr	unchanged	Bothrops	1hr
Urocanic acid	-0.06138	0.75181	C00785	HMDB0000301	BA_24hr	unchanged	Bothrops	24hr
Urocanic acid	-0.078174	0.63732	C00785	HMDB0000301	BA_3hr	unchanged	Bothrops	3hr
Urocanic acid	0.090228	0.66637	C00785	HMDB0000301	BA_6hr	unchanged	Bothrops	6hr
Urocanic acid	0.24368	0.43713	C00785	HMDB0000301	DR_1hr	unchanged	Daboia	1hr
Urocanic acid	0.098025	0.78634	C00785	HMDB0000301	DR_24hr	unchanged	Daboia	24hr
Urocanic acid	0.15348	0.20246	C00785	HMDB0000301	DR_3hr	unchanged	Daboia	3hr
Urocanic acid	-0.15505	0.34992	C00785	HMDB0000301	DR_6hr	unchanged	Daboia	6hr
3-HYDROXYMETHYLGLUTARATE	-0.69994	0.21015	C03761	HMDB0000355	BA_1hr	unchanged	Bothrops	1hr
3-HYDROXYMETHYLGLUTARATE	0.10911	0.68259	C03761	HMDB0000355	BA_24hr	unchanged	Bothrops	24hr
3-HYDROXYMETHYLGLUTARATE	-0.46924	0.45999	C03761	HMDB0000355	BA_3hr	unchanged	Bothrops	3hr
3-HYDROXYMETHYLGLUTARATE	-0.16683	0.5194	C03761	HMDB0000355	BA_6hr	unchanged	Bothrops	6hr
3-HYDROXYMETHYLGLUTARATE	0.33056	0.38201	C03761	HMDB0000355	DR_1hr	unchanged	Daboia	1hr
3-HYDROXYMETHYLGLUTARATE	0.13743	0.7796	C03761	HMDB0000355	DR_24hr	unchanged	Daboia	24hr
3-HYDROXYMETHYLGLUTARATE	-0.71398	0.024115	C03761	HMDB0000355	DR_3hr	unchanged	Daboia	3hr
3-HYDROXYMETHYLGLUTARATE	-0.64869	0.057263	C03761	HMDB0000355	DR_6hr	unchanged	Daboia	6hr
Citramalic acid	-0.63266	0.054561	C00815	HMDB0000426	BA_1hr	unchanged	Bothrops	1hr
Citramalic acid	-0.13019	0.63813	C00815	HMDB0000426	BA_24hr	unchanged	Bothrops	24hr
Citramalic acid	-0.23233	0.38277	C00815	HMDB0000426	BA_3hr	unchanged	Bothrops	3hr
Citramalic acid	-0.27709	0.3294	C00815	HMDB0000426	BA_6hr	unchanged	Bothrops	6hr
Citramalic acid	-0.46852	0.35006	C00815	HMDB0000426	DR_1hr	unchanged	Daboia	1hr
Citramalic acid	0.027632	0.91875	C00815	HMDB0000426	DR_24hr	unchanged	Daboia	24hr
Citramalic acid	-0.29339	0.33364	C00815	HMDB0000426	DR_3hr	unchanged	Daboia	3hr
Citramalic acid	-0.27633	0.35797	C00815	HMDB0000426	DR_6hr	unchanged	Daboia	6hr
5-HYDROXYLYSINE	-0.45173	0.6403	C16741	HMDB0000450	BA_1hr	unchanged	Bothrops	1hr
5-HYDROXYLYSINE	-0.45096	0.48682	C16741	HMDB0000450	BA_24hr	unchanged	Bothrops	24hr
5-HYDROXYLYSINE	-1.2513	0.21369	C16741	HMDB0000450	BA_3hr	unchanged	Bothrops	3hr
5-HYDROXYLYSINE	-1.1157	0.24409	C16741	HMDB0000450	BA_6hr	unchanged	Bothrops	6hr
5-HYDROXYLYSINE	-1.1304	0.20118	C16741	HMDB0000450	DR_1hr	unchanged	Daboia	1hr
5-HYDROXYLYSINE	-0.19726	0.76697	C16741	HMDB0000450	DR_24hr	unchanged	Daboia	24hr
5-HYDROXYLYSINE	-0.76456	0.32222	C16741	HMDB0000450	DR_3hr	unchanged	Daboia	3hr
5-HYDROXYLYSINE	-0.64488	0.37541	C16741	HMDB0000450	DR_6hr	unchanged	Daboia	6hr
ALLANTOIN	0.76042	0.0018871	C01551	HMDB0000462	BA_1hr	unchanged	Bothrops	1hr
ALLANTOIN	0.53703	0.028551	C01551	HMDB0000462	BA_24hr	unchanged	Bothrops	24hr
ALLANTOIN	0.3796	0.020097	C01551	HMDB0000462	BA_3hr	unchanged	Bothrops	3hr
ALLANTOIN	1.1693	0.01402	C01551	HMDB0000462	BA_6hr	increased	Bothrops	6hr
ALLANTOIN	0.87469	0.0096097	C01551	HMDB0000462	DR_1hr	unchanged	Daboia	1hr
ALLANTOIN	0.13912	0.59245	C01551	HMDB0000462	DR_24hr	unchanged	Daboia	24hr
ALLANTOIN	1.4042	0.00038897	C01551	HMDB0000462	DR_3hr	increased	Daboia	3hr
ALLANTOIN	1.0807	0.015853	C01551	HMDB0000462	DR_6hr	increased	Daboia	6hr
5-HYDROXYTRYPTOPHAN	-0.71234	0.0010764	C01017	HMDB0000472	BA_1hr	unchanged	Bothrops	1hr
5-HYDROXYTRYPTOPHAN	-1.2395	0.00018568	C01017	HMDB0000472	BA_24hr	decreased	Bothrops	24hr
5-HYDROXYTRYPTOPHAN	-0.29602	0.098536	C01017	HMDB0000472	BA_3hr	unchanged	Bothrops	3hr
5-HYDROXYTRYPTOPHAN	-1.3597	6.19e-05	C01017	HMDB0000472	BA_6hr	decreased	Bothrops	6hr
5-HYDROXYTRYPTOPHAN	0.066324	0.85766	C01017	HMDB0000472	DR_1hr	unchanged	Daboia	1hr
5-HYDROXYTRYPTOPHAN	-0.80184	0.033424	C01017	HMDB0000472	DR_24hr	unchanged	Daboia	24hr
5-HYDROXYTRYPTOPHAN	-0.14565	0.52114	C01017	HMDB0000472	DR_3hr	unchanged	Daboia	3hr
5-HYDROXYTRYPTOPHAN	-0.6843	0.063957	C01017	HMDB0000472	DR_6hr	unchanged	Daboia	6hr
1-METHYL-L-HISTIDINE	-0.95179	0.094843	C01152	HMDB0000479	BA_1hr	unchanged	Bothrops	1hr
1-METHYL-L-HISTIDINE	0.033147	0.94653	C01152	HMDB0000479	BA_24hr	unchanged	Bothrops	24hr
1-METHYL-L-HISTIDINE	0.056145	0.93462	C01152	HMDB0000479	BA_3hr	unchanged	Bothrops	3hr
1-METHYL-L-HISTIDINE	-0.45097	0.37388	C01152	HMDB0000479	BA_6hr	unchanged	Bothrops	6hr
1-METHYL-L-HISTIDINE	-1.1326	0.16266	C01152	HMDB0000479	DR_1hr	unchanged	Daboia	1hr
1-METHYL-L-HISTIDINE	-0.32166	0.66292	C01152	HMDB0000479	DR_24hr	unchanged	Daboia	24hr
1-METHYL-L-HISTIDINE	-1.0733	0.18444	C01152	HMDB0000479	DR_3hr	unchanged	Daboia	3hr
1-METHYL-L-HISTIDINE	-0.64245	0.37629	C01152	HMDB0000479	DR_6hr	unchanged	Daboia	6hr
N-ACETYLPHENYLALANINE	0.31762	0.38228	C03519	HMDB0000512	BA_1hr	unchanged	Bothrops	1hr
N-ACETYLPHENYLALANINE	0.16582	0.079832	C03519	HMDB0000512	BA_24hr	unchanged	Bothrops	24hr
N-ACETYLPHENYLALANINE	0.26623	0.34897	C03519	HMDB0000512	BA_3hr	unchanged	Bothrops	3hr
N-ACETYLPHENYLALANINE	-0.071171	0.83138	C03519	HMDB0000512	BA_6hr	unchanged	Bothrops	6hr
N-ACETYLPHENYLALANINE	0.97209	0.068038	C03519	HMDB0000512	DR_1hr	unchanged	Daboia	1hr
N-ACETYLPHENYLALANINE	-0.86998	0.062015	C03519	HMDB0000512	DR_24hr	unchanged	Daboia	24hr
N-ACETYLPHENYLALANINE	0.57681	0.056125	C03519	HMDB0000512	DR_3hr	unchanged	Daboia	3hr
N-ACETYLPHENYLALANINE	-0.019749	0.93743	C03519	HMDB0000512	DR_6hr	unchanged	Daboia	6hr
L(+)-Arginine	0.83872	0.22021	C00062	HMDB0000517	BA_1hr	unchanged	Bothrops	1hr
L(+)-Arginine	0.75755	0.044404	C00062	HMDB0000517	BA_24hr	unchanged	Bothrops	24hr
L(+)-Arginine	0.39655	0.39526	C00062	HMDB0000517	BA_3hr	unchanged	Bothrops	3hr
L(+)-Arginine	1.3912	0.00084046	C00062	HMDB0000517	BA_6hr	increased	Bothrops	6hr
L(+)-Arginine	1.2636	0.048119	C00062	HMDB0000517	DR_1hr	increased	Daboia	1hr
L(+)-Arginine	0.87434	0.0074337	C00062	HMDB0000517	DR_24hr	unchanged	Daboia	24hr
L(+)-Arginine	1.8849	6.2e-05	C00062	HMDB0000517	DR_3hr	increased	Daboia	3hr
L(+)-Arginine	1.2718	0.34021	C00062	HMDB0000517	DR_6hr	unchanged	Daboia	6hr
Arginine	-1.0771	0.0037145	C02385	HMDB0000517	BA_1hr	decreased	Bothrops	1hr
Arginine	-0.029571	0.87231	C02385	HMDB0000517	BA_24hr	unchanged	Bothrops	24hr
Arginine	-0.40191	0.00068872	C02385	HMDB0000517	BA_3hr	unchanged	Bothrops	3hr
Arginine	-1.0722	0.00027016	C02385	HMDB0000517	BA_6hr	decreased	Bothrops	6hr
Arginine	-0.73732	0.0048218	C02385	HMDB0000517	DR_1hr	unchanged	Daboia	1hr
Arginine	0.10442	0.45772	C02385	HMDB0000517	DR_24hr	unchanged	Daboia	24hr
Arginine	-1.0711	0.0057705	C02385	HMDB0000517	DR_3hr	decreased	Daboia	3hr
Arginine	-1.2733	0.00067741	C02385	HMDB0000517	DR_6hr	decreased	Daboia	6hr
3-METHYLGLUTACONATE	-0.6107	0.077368		HMDB0000522	BA_24hr	unchanged	Bothrops	24hr
3-METHYLGLUTACONATE	-0.66748	0.11389		HMDB0000522	BA_3hr	unchanged	Bothrops	3hr
3-METHYLGLUTACONATE	-0.1114	0.75573		HMDB0000522	BA_6hr	unchanged	Bothrops	6hr
3-METHYLGLUTACONATE	-0.15285	0.79848		HMDB0000522	DR_1hr	unchanged	Daboia	1hr
3-METHYLGLUTACONATE	-0.0094599	0.98264		HMDB0000522	DR_24hr	unchanged	Daboia	24hr
3-METHYLGLUTACONATE	0.036703	0.92625		HMDB0000522	DR_3hr	unchanged	Daboia	3hr
3-METHYLGLUTACONATE	-0.06849	0.86365		HMDB0000522	DR_6hr	unchanged	Daboia	6hr
3-METHYLGLUTACONATE	-0.70052	0.15233		HMDB0000522	BA_1hr	unchanged	Bothrops	1hr
N-Acetylglycine	0.90038	0.002406		HMDB0000532	BA_24hr	unchanged	Bothrops	24hr
N-Acetylglycine	0.52474	0.23995		HMDB0000532	BA_3hr	unchanged	Bothrops	3hr
N-Acetylglycine	1.8144	0.0070134		HMDB0000532	BA_6hr	increased	Bothrops	6hr
N-Acetylglycine	0.7907	0.070944		HMDB0000532	DR_1hr	unchanged	Daboia	1hr
N-Acetylglycine	0.18276	0.44216		HMDB0000532	DR_24hr	unchanged	Daboia	24hr
N-Acetylglycine	1.2974	0.0042127		HMDB0000532	DR_3hr	increased	Daboia	3hr
N-Acetylglycine	1.2352	0.044359		HMDB0000532	DR_6hr	increased	Daboia	6hr
N-Acetylglycine	1.0066	0.00077896		HMDB0000532	BA_1hr	increased	Bothrops	1hr
Creatinine	-0.058156	0.81541	C00791	HMDB0000562	BA_1hr	unchanged	Bothrops	1hr
Creatinine	-0.10614	0.60019	C00791	HMDB0000562	BA_24hr	unchanged	Bothrops	24hr
Creatinine	-0.18528	0.058769	C00791	HMDB0000562	BA_3hr	unchanged	Bothrops	3hr
Creatinine	-0.75865	0.0018666	C00791	HMDB0000562	BA_6hr	unchanged	Bothrops	6hr
Creatinine	0.54338	0.10875	C00791	HMDB0000562	DR_1hr	unchanged	Daboia	1hr
Creatinine	-0.037904	0.66776	C00791	HMDB0000562	DR_24hr	unchanged	Daboia	24hr
Creatinine	0.23439	0.52272	C00791	HMDB0000562	DR_3hr	unchanged	Daboia	3hr
Creatinine	-0.31302	0.17278	C00791	HMDB0000562	DR_6hr	unchanged	Daboia	6hr
Cholic acid	-0.056859	0.95313	C00695	HMDB0000619	BA_1hr	unchanged	Bothrops	1hr
Cholic acid	-0.70244	0.22721	C00695	HMDB0000619	BA_24hr	unchanged	Bothrops	24hr
Cholic acid	-0.36688	0.52365	C00695	HMDB0000619	BA_3hr	unchanged	Bothrops	3hr
Cholic acid	-0.16797	0.7664	C00695	HMDB0000619	BA_6hr	unchanged	Bothrops	6hr
Cholic acid	-1.0985	0.079095	C00695	HMDB0000619	DR_1hr	unchanged	Daboia	1hr
Cholic acid	-0.042603	0.9647	C00695	HMDB0000619	DR_24hr	unchanged	Daboia	24hr
Cholic acid	-1.4223	0.00083628	C00695	HMDB0000619	DR_3hr	decreased	Daboia	3hr
Cholic acid	-0.63787	0.4136	C00695	HMDB0000619	DR_6hr	unchanged	Daboia	6hr
ETHYLMALONATE	0.96683	0.014354		HMDB0000622	BA_24hr	unchanged	Bothrops	24hr
ETHYLMALONATE	0.34934	0.10492		HMDB0000622	BA_3hr	unchanged	Bothrops	3hr
ETHYLMALONATE	0.67766	0.20888		HMDB0000622	BA_6hr	unchanged	Bothrops	6hr
ETHYLMALONATE	0.1783	0.77263		HMDB0000622	DR_1hr	unchanged	Daboia	1hr
ETHYLMALONATE	-0.16359	0.86935		HMDB0000622	DR_24hr	unchanged	Daboia	24hr
ETHYLMALONATE	0.25005	0.68132		HMDB0000622	DR_3hr	unchanged	Daboia	3hr
ETHYLMALONATE	-0.18219	0.78195		HMDB0000622	DR_6hr	unchanged	Daboia	6hr
ETHYLMALONATE	1.7187	0.00046		HMDB0000622	BA_1hr	increased	Bothrops	1hr
Dodecanedioic acid	0.20934	0.21847	C02678	HMDB0000623	BA_1hr	unchanged	Bothrops	1hr
Dodecanedioic acid	0.16488	0.32399	C02678	HMDB0000623	BA_24hr	unchanged	Bothrops	24hr
Dodecanedioic acid	0.33562	0.0058747	C02678	HMDB0000623	BA_3hr	unchanged	Bothrops	3hr
Dodecanedioic acid	0.43027	0.034218	C02678	HMDB0000623	BA_6hr	unchanged	Bothrops	6hr
Dodecanedioic acid	0.095572	0.68861	C02678	HMDB0000623	DR_1hr	unchanged	Daboia	1hr
Dodecanedioic acid	0.20336	0.49565	C02678	HMDB0000623	DR_24hr	unchanged	Daboia	24hr
Dodecanedioic acid	0.18624	0.41038	C02678	HMDB0000623	DR_3hr	unchanged	Daboia	3hr
Dodecanedioic acid	0.26165	0.23679	C02678	HMDB0000623	DR_6hr	unchanged	Daboia	6hr
GLUCONATE	1.609	0.011148	C00257	HMDB0000625	BA_1hr	increased	Bothrops	1hr
GLUCONATE	1.5622	6.91e-05	C00257	HMDB0000625	BA_24hr	increased	Bothrops	24hr
GLUCONATE	0.63919	0.072178	C00257	HMDB0000625	BA_3hr	unchanged	Bothrops	3hr
GLUCONATE	1.3936	0.030213	C00257	HMDB0000625	BA_6hr	increased	Bothrops	6hr
GLUCONATE	2.6421	0.0010407	C00257	HMDB0000625	DR_1hr	increased	Daboia	1hr
GLUCONATE	0.94683	0.23493	C00257	HMDB0000625	DR_24hr	unchanged	Daboia	24hr
GLUCONATE	2.648	3.01e-05	C00257	HMDB0000625	DR_3hr	increased	Daboia	3hr
GLUCONATE	2.4374	0.013265	C00257	HMDB0000625	DR_6hr	increased	Daboia	6hr
CYTOSINE	0.78061	0.0095757	C00380	HMDB0000630	BA_1hr	unchanged	Bothrops	1hr
CYTOSINE	0.80685	0.0012657	C00380	HMDB0000630	BA_24hr	unchanged	Bothrops	24hr
CYTOSINE	0.60764	0.16007	C00380	HMDB0000630	BA_3hr	unchanged	Bothrops	3hr
CYTOSINE	1.4127	0.00014173	C00380	HMDB0000630	BA_6hr	increased	Bothrops	6hr
CYTOSINE	0.14912	0.32245	C00380	HMDB0000630	DR_1hr	unchanged	Daboia	1hr
CYTOSINE	0.42212	0.24821	C00380	HMDB0000630	DR_24hr	unchanged	Daboia	24hr
CYTOSINE	0.36295	0.20515	C00380	HMDB0000630	DR_3hr	unchanged	Daboia	3hr
CYTOSINE	0.98297	3e-05	C00380	HMDB0000630	DR_6hr	unchanged	Daboia	6hr
L-Glutamine	-0.65409	0.06651	C00064	HMDB0000641	BA_1hr	unchanged	Bothrops	1hr
L-Glutamine	0.17007	0.025286	C00064	HMDB0000641	BA_24hr	unchanged	Bothrops	24hr
L-Glutamine	-0.060417	0.73123	C00064	HMDB0000641	BA_3hr	unchanged	Bothrops	3hr
L-Glutamine	-0.11446	0.34582	C00064	HMDB0000641	BA_6hr	unchanged	Bothrops	6hr
L-Glutamine	-0.72403	0.0045658	C00064	HMDB0000641	DR_1hr	unchanged	Daboia	1hr
L-Glutamine	0.69813	0.14786	C00064	HMDB0000641	DR_24hr	unchanged	Daboia	24hr
L-Glutamine	-0.62177	0.012134	C00064	HMDB0000641	DR_3hr	unchanged	Daboia	3hr
L-Glutamine	-0.44359	0.052873	C00064	HMDB0000641	DR_6hr	unchanged	Daboia	6hr
Homoarginine	0.38375	0.14603	C01924	HMDB0000670	BA_1hr	unchanged	Bothrops	1hr
Homoarginine	0.35435	0.07202	C01924	HMDB0000670	BA_24hr	unchanged	Bothrops	24hr
Homoarginine	0.29993	0.56575	C01924	HMDB0000670	BA_3hr	unchanged	Bothrops	3hr
Homoarginine	0.93116	0.0035526	C01924	HMDB0000670	BA_6hr	unchanged	Bothrops	6hr
Homoarginine	0.28211	0.11302	C01924	HMDB0000670	DR_1hr	unchanged	Daboia	1hr
Homoarginine	0.4807	0.006652	C01924	HMDB0000670	DR_24hr	unchanged	Daboia	24hr
Homoarginine	0.69505	0.0027055	C01924	HMDB0000670	DR_3hr	unchanged	Daboia	3hr
Homoarginine	0.81181	0.020315	C01924	HMDB0000670	DR_6hr	unchanged	Daboia	6hr
Indolelactic acid	0.19587	0.51763	C02043	HMDB0000671	BA_1hr	unchanged	Bothrops	1hr
Indolelactic acid	-0.042722	0.85181	C02043	HMDB0000671	BA_24hr	unchanged	Bothrops	24hr
Indolelactic acid	0.23078	0.024157	C02043	HMDB0000671	BA_3hr	unchanged	Bothrops	3hr
Indolelactic acid	0.15905	0.45245	C02043	HMDB0000671	BA_6hr	unchanged	Bothrops	6hr
Indolelactic acid	0.032681	0.87247	C02043	HMDB0000671	DR_1hr	unchanged	Daboia	1hr
Indolelactic acid	-0.37484	0.35274	C02043	HMDB0000671	DR_24hr	unchanged	Daboia	24hr
Indolelactic acid	1.4976	0.002769	C02043	HMDB0000671	DR_3hr	increased	Daboia	3hr
Indolelactic acid	1.2172	0.025762	C02043	HMDB0000671	DR_6hr	increased	Daboia	6hr
Homocitrulline	1.2646	0.0024945	C02427	HMDB0000679	BA_1hr	increased	Bothrops	1hr
Homocitrulline	1.3465	0.06081	C02427	HMDB0000679	BA_24hr	unchanged	Bothrops	24hr
Homocitrulline	0.26336	0.29126	C02427	HMDB0000679	BA_3hr	unchanged	Bothrops	3hr
Homocitrulline	1.373	0.010841	C02427	HMDB0000679	BA_6hr	increased	Bothrops	6hr
Homocitrulline	0.036754	0.94224	C02427	HMDB0000679	DR_1hr	unchanged	Daboia	1hr
Homocitrulline	0.64465	0.49494	C02427	HMDB0000679	DR_24hr	unchanged	Daboia	24hr
Homocitrulline	0.12538	0.76935	C02427	HMDB0000679	DR_3hr	unchanged	Daboia	3hr
Homocitrulline	0.31425	0.51027	C02427	HMDB0000679	DR_6hr	unchanged	Daboia	6hr
INDOXYL SULFATE	1.8063	0.017741		HMDB0000682	BA_24hr	increased	Bothrops	24hr
INDOXYL SULFATE	1.9385	0.071957		HMDB0000682	BA_3hr	unchanged	Bothrops	3hr
INDOXYL SULFATE	1.918	0.3328		HMDB0000682	BA_6hr	unchanged	Bothrops	6hr
INDOXYL SULFATE	0.63577	0.51345		HMDB0000682	DR_1hr	unchanged	Daboia	1hr
INDOXYL SULFATE	1.0744	0.51887		HMDB0000682	DR_24hr	unchanged	Daboia	24hr
INDOXYL SULFATE	2.2012	0.067861		HMDB0000682	DR_3hr	unchanged	Daboia	3hr
INDOXYL SULFATE	2.5069	0.38493		HMDB0000682	DR_6hr	unchanged	Daboia	6hr
INDOXYL SULFATE	1.8206	0.014745		HMDB0000682	BA_1hr	increased	Bothrops	1hr
KYNURENINE	-0.8837	4.66e-05	C00328	HMDB0000684	BA_1hr	unchanged	Bothrops	1hr
KYNURENINE	-1.2199	0.0032091	C00328	HMDB0000684	BA_24hr	decreased	Bothrops	24hr
KYNURENINE	-0.73299	0.020058	C00328	HMDB0000684	BA_3hr	unchanged	Bothrops	3hr
KYNURENINE	-0.33442	0.14102	C00328	HMDB0000684	BA_6hr	unchanged	Bothrops	6hr
KYNURENINE	-1.4096	0.010772	C00328	HMDB0000684	DR_1hr	decreased	Daboia	1hr
KYNURENINE	-1.232	0.010132	C00328	HMDB0000684	DR_24hr	decreased	Daboia	24hr
KYNURENINE	-0.52459	0.054841	C00328	HMDB0000684	DR_3hr	unchanged	Daboia	3hr
KYNURENINE	-0.3258	0.35028	C00328	HMDB0000684	DR_6hr	unchanged	Daboia	6hr
L-Methionine	-0.7913	0.0024752	C00073	HMDB0000696	BA_1hr	unchanged	Bothrops	1hr
L-Methionine	-0.28113	0.14044	C00073	HMDB0000696	BA_24hr	unchanged	Bothrops	24hr
L-Methionine	-0.78258	0.013898	C00073	HMDB0000696	BA_3hr	unchanged	Bothrops	3hr
L-Methionine	-1.1827	0.0002337	C00073	HMDB0000696	BA_6hr	decreased	Bothrops	6hr
L-Methionine	-1.0417	0.00090635	C00073	HMDB0000696	DR_1hr	decreased	Daboia	1hr
L-Methionine	-0.43833	0.01213	C00073	HMDB0000696	DR_24hr	unchanged	Daboia	24hr
L-Methionine	-1.7801	8.67e-05	C00073	HMDB0000696	DR_3hr	decreased	Daboia	3hr
L-Methionine	-1.4577	6.29e-05	C00073	HMDB0000696	DR_6hr	decreased	Daboia	6hr
HIPPURATE	3.5699	0.00054581	C01586	HMDB0000714	BA_1hr	increased	Bothrops	1hr
HIPPURATE	1.5078	0.066931	C01586	HMDB0000714	BA_24hr	unchanged	Bothrops	24hr
HIPPURATE	1.4967	0.0066513	C01586	HMDB0000714	BA_3hr	increased	Bothrops	3hr
HIPPURATE	1.7531	0.050509	C01586	HMDB0000714	BA_6hr	unchanged	Bothrops	6hr
HIPPURATE	3.2907	0.078702	C01586	HMDB0000714	DR_1hr	unchanged	Daboia	1hr
HIPPURATE	1.7421	0.13697	C01586	HMDB0000714	DR_24hr	unchanged	Daboia	24hr
HIPPURATE	2.4671	0.15741	C01586	HMDB0000714	DR_3hr	unchanged	Daboia	3hr
HIPPURATE	2.4794	0.20133	C01586	HMDB0000714	DR_6hr	unchanged	Daboia	6hr
PIPECOLATE	-0.41068	0.11525	C00408	HMDB0000716	BA_1hr	unchanged	Bothrops	1hr
PIPECOLATE	0.24116	0.25692	C00408	HMDB0000716	BA_24hr	unchanged	Bothrops	24hr
PIPECOLATE	0.038418	0.73093	C00408	HMDB0000716	BA_3hr	unchanged	Bothrops	3hr
PIPECOLATE	-0.051439	0.82655	C00408	HMDB0000716	BA_6hr	unchanged	Bothrops	6hr
PIPECOLATE	-0.36266	0.035079	C00408	HMDB0000716	DR_1hr	unchanged	Daboia	1hr
PIPECOLATE	0.41265	0.027881	C00408	HMDB0000716	DR_24hr	unchanged	Daboia	24hr
PIPECOLATE	-0.046024	0.70957	C00408	HMDB0000716	DR_3hr	unchanged	Daboia	3hr
PIPECOLATE	-0.28556	0.071849	C00408	HMDB0000716	DR_6hr	unchanged	Daboia	6hr
3-Methylbutanoate	0.71546	0.2571	C08262	HMDB0000718	BA_1hr	unchanged	Bothrops	1hr
3-Methylbutanoate	-0.42549	0.36882	C08262	HMDB0000718	BA_24hr	unchanged	Bothrops	24hr
3-Methylbutanoate	-0.2628	0.46686	C08262	HMDB0000718	BA_3hr	unchanged	Bothrops	3hr
3-Methylbutanoate	0.93988	0.48574	C08262	HMDB0000718	BA_6hr	unchanged	Bothrops	6hr
3-Methylbutanoate	-0.50929	0.25478	C08262	HMDB0000718	DR_1hr	unchanged	Daboia	1hr
3-Methylbutanoate	-1.4317	0.070551	C08262	HMDB0000718	DR_24hr	unchanged	Daboia	24hr
3-Methylbutanoate	-0.38934	0.52429	C08262	HMDB0000718	DR_3hr	unchanged	Daboia	3hr
3-Methylbutanoate	-0.3083	0.43732	C08262	HMDB0000718	DR_6hr	unchanged	Daboia	6hr
Glycyl-L-proline	1.1236	0.048421		HMDB0000721	BA_24hr	increased	Bothrops	24hr
Glycyl-L-proline	0.28587	0.36651		HMDB0000721	BA_3hr	unchanged	Bothrops	3hr
Glycyl-L-proline	1.7538	0.10263		HMDB0000721	BA_6hr	unchanged	Bothrops	6hr
Glycyl-L-proline	0.44971	0.55294		HMDB0000721	DR_1hr	unchanged	Daboia	1hr
Glycyl-L-proline	-0.007545	0.98116		HMDB0000721	DR_24hr	unchanged	Daboia	24hr
Glycyl-L-proline	0.53404	0.45969		HMDB0000721	DR_3hr	unchanged	Daboia	3hr
Glycyl-L-proline	0.63126	0.10091		HMDB0000721	DR_6hr	unchanged	Daboia	6hr
Glycyl-L-proline	1.0914	0.029389		HMDB0000721	BA_1hr	increased	Bothrops	1hr
N-Isobutyrylglycine	2.2618	0.017301		HMDB0000730	BA_24hr	increased	Bothrops	24hr
N-Isobutyrylglycine	2.2089	0.18765		HMDB0000730	BA_3hr	unchanged	Bothrops	3hr
N-Isobutyrylglycine	3.8029	0.039786		HMDB0000730	BA_6hr	increased	Bothrops	6hr
N-Isobutyrylglycine	2.4172	0.023307		HMDB0000730	DR_1hr	increased	Daboia	1hr
N-Isobutyrylglycine	1.0396	0.01604		HMDB0000730	DR_24hr	increased	Daboia	24hr
N-Isobutyrylglycine	2.9702	0.0017867		HMDB0000730	DR_3hr	increased	Daboia	3hr
N-Isobutyrylglycine	2.8695	0.002258		HMDB0000730	DR_6hr	increased	Daboia	6hr
N-Isobutyrylglycine	3.7426	0.00032193		HMDB0000730	BA_1hr	increased	Bothrops	1hr
3-Indoleacrylic acid	-1.3203	0.0025008		HMDB0000734	BA_24hr	decreased	Bothrops	24hr
3-Indoleacrylic acid	-0.94406	0.00096515		HMDB0000734	BA_3hr	unchanged	Bothrops	3hr
3-Indoleacrylic acid	-1.4867	0.00068703		HMDB0000734	BA_6hr	decreased	Bothrops	6hr
3-Indoleacrylic acid	-1.7427	0.0003654		HMDB0000734	DR_1hr	decreased	Daboia	1hr
3-Indoleacrylic acid	-1.2894	0.0077559		HMDB0000734	DR_24hr	decreased	Daboia	24hr
3-Indoleacrylic acid	-1.9069	2.74e-05		HMDB0000734	DR_3hr	decreased	Daboia	3hr
3-Indoleacrylic acid	-1.6054	0.00053896		HMDB0000734	DR_6hr	decreased	Daboia	6hr
3-Indoleacrylic acid	-1.1628	0.00090795		HMDB0000734	BA_1hr	decreased	Bothrops	1hr
Butyryl carnitine	0.28	0.12811		HMDB0000736	BA_24hr	unchanged	Bothrops	24hr
Butyryl carnitine	0.26042	0.56057		HMDB0000736	BA_3hr	unchanged	Bothrops	3hr
Butyryl carnitine	-0.14603	0.51414		HMDB0000736	BA_6hr	unchanged	Bothrops	6hr
Butyryl carnitine	-0.91001	0.068013		HMDB0000736	DR_1hr	unchanged	Daboia	1hr
Butyryl carnitine	-0.20574	0.31696		HMDB0000736	DR_24hr	unchanged	Daboia	24hr
Butyryl carnitine	-1.3956	0.0023516		HMDB0000736	DR_3hr	decreased	Daboia	3hr
Butyryl carnitine	-0.17088	0.49345		HMDB0000736	DR_6hr	unchanged	Daboia	6hr
Butyryl carnitine	0.31414	0.51652		HMDB0000736	BA_1hr	unchanged	Bothrops	1hr
DL-p-Hydroxyphenyllactic acid	0.40425	0.11033	C03672	HMDB0000755	BA_1hr	unchanged	Bothrops	1hr
DL-p-Hydroxyphenyllactic acid	0.077968	0.68349	C03672	HMDB0000755	BA_24hr	unchanged	Bothrops	24hr
DL-p-Hydroxyphenyllactic acid	-0.37368	0.0036197	C03672	HMDB0000755	BA_3hr	unchanged	Bothrops	3hr
DL-p-Hydroxyphenyllactic acid	-0.10419	0.35199	C03672	HMDB0000755	BA_6hr	unchanged	Bothrops	6hr
DL-p-Hydroxyphenyllactic acid	0.73722	0.071637	C03672	HMDB0000755	DR_1hr	unchanged	Daboia	1hr
DL-p-Hydroxyphenyllactic acid	-0.25319	0.24813	C03672	HMDB0000755	DR_24hr	unchanged	Daboia	24hr
DL-p-Hydroxyphenyllactic acid	1.1495	0.064342	C03672	HMDB0000755	DR_3hr	unchanged	Daboia	3hr
DL-p-Hydroxyphenyllactic acid	0.12209	0.57903	C03672	HMDB0000755	DR_6hr	unchanged	Daboia	6hr
Hexanoyl-L-Carnitine	1.3121	0.064097		HMDB0000756	BA_24hr	unchanged	Bothrops	24hr
Hexanoyl-L-Carnitine	1.7824	0.23476		HMDB0000756	BA_3hr	unchanged	Bothrops	3hr
Hexanoyl-L-Carnitine	2.3633	0.036061		HMDB0000756	BA_6hr	increased	Bothrops	6hr
Hexanoyl-L-Carnitine	0.059315	0.88892		HMDB0000756	DR_1hr	unchanged	Daboia	1hr
Hexanoyl-L-Carnitine	0.71963	0.074842		HMDB0000756	DR_24hr	unchanged	Daboia	24hr
Hexanoyl-L-Carnitine	0.79511	0.22187		HMDB0000756	DR_3hr	unchanged	Daboia	3hr
Hexanoyl-L-Carnitine	1.3148	0.13373		HMDB0000756	DR_6hr	unchanged	Daboia	6hr
Hexanoyl-L-Carnitine	1.6229	0.064582		HMDB0000756	BA_1hr	unchanged	Bothrops	1hr
5-HYDROXYINDOLEACETATE	-0.99014	5.36e-06	C05635	HMDB0000763	BA_1hr	unchanged	Bothrops	1hr
5-HYDROXYINDOLEACETATE	-1.2369	0.0038555	C05635	HMDB0000763	BA_24hr	decreased	Bothrops	24hr
5-HYDROXYINDOLEACETATE	-0.81629	0.0192	C05635	HMDB0000763	BA_3hr	unchanged	Bothrops	3hr
5-HYDROXYINDOLEACETATE	-0.4064	0.080914	C05635	HMDB0000763	BA_6hr	unchanged	Bothrops	6hr
5-HYDROXYINDOLEACETATE	-1.4079	0.0092675	C05635	HMDB0000763	DR_1hr	decreased	Daboia	1hr
5-HYDROXYINDOLEACETATE	-1.169	0.01248	C05635	HMDB0000763	DR_24hr	decreased	Daboia	24hr
5-HYDROXYINDOLEACETATE	-0.48558	0.072553	C05635	HMDB0000763	DR_3hr	unchanged	Daboia	3hr
5-HYDROXYINDOLEACETATE	-0.28308	0.36599	C05635	HMDB0000763	DR_6hr	unchanged	Daboia	6hr
Pseudouridine	0.12481	0.25742	C02067	HMDB0000767	BA_1hr	unchanged	Bothrops	1hr
Pseudouridine	-0.39016	0.10352	C02067	HMDB0000767	BA_24hr	unchanged	Bothrops	24hr
Pseudouridine	0.30975	0.11856	C02067	HMDB0000767	BA_3hr	unchanged	Bothrops	3hr
Pseudouridine	0.89373	0.047437	C02067	HMDB0000767	BA_6hr	unchanged	Bothrops	6hr
Pseudouridine	-0.34561	0.33282	C02067	HMDB0000767	DR_1hr	unchanged	Daboia	1hr
Pseudouridine	-0.80914	0.063551	C02067	HMDB0000767	DR_24hr	unchanged	Daboia	24hr
Pseudouridine	0.46556	0.18071	C02067	HMDB0000767	DR_3hr	unchanged	Daboia	3hr
Pseudouridine	0.64786	0.20733	C02067	HMDB0000767	DR_6hr	unchanged	Daboia	6hr
AZELAIC ACID	9.4267	4.76e-05	C08261	HMDB0000784	BA_1hr	increased	Bothrops	1hr
AZELAIC ACID	8.4583	0.23974	C08261	HMDB0000784	BA_24hr	unchanged	Bothrops	24hr
AZELAIC ACID	9.1523	0.11746	C08261	HMDB0000784	BA_3hr	unchanged	Bothrops	3hr
AZELAIC ACID	9.2205	0.1117	C08261	HMDB0000784	BA_6hr	unchanged	Bothrops	6hr
AZELAIC ACID	-0.22179	0.32173	C08261	HMDB0000784	DR_1hr	unchanged	Daboia	1hr
AZELAIC ACID	-0.079518	0.73616	C08261	HMDB0000784	DR_24hr	unchanged	Daboia	24hr
AZELAIC ACID	-0.2533	0.31154	C08261	HMDB0000784	DR_3hr	unchanged	Daboia	3hr
AZELAIC ACID	0.65299	0.019663	C08261	HMDB0000784	DR_6hr	unchanged	Daboia	6hr
NORMETANEPHRINE	-0.52852	0.045614	C05589	HMDB0000819	BA_1hr	unchanged	Bothrops	1hr
NORMETANEPHRINE	0.05848	0.8717	C05589	HMDB0000819	BA_24hr	unchanged	Bothrops	24hr
NORMETANEPHRINE	-0.039708	0.84179	C05589	HMDB0000819	BA_3hr	unchanged	Bothrops	3hr
NORMETANEPHRINE	-0.86065	0.0070914	C05589	HMDB0000819	BA_6hr	unchanged	Bothrops	6hr
NORMETANEPHRINE	-0.34384	0.23546	C05589	HMDB0000819	DR_1hr	unchanged	Daboia	1hr
NORMETANEPHRINE	0.24459	0.43349	C05589	HMDB0000819	DR_24hr	unchanged	Daboia	24hr
NORMETANEPHRINE	-1.3215	0.0010618	C05589	HMDB0000819	DR_3hr	decreased	Daboia	3hr
NORMETANEPHRINE	-0.85474	0.0020331	C05589	HMDB0000819	DR_6hr	unchanged	Daboia	6hr
Phenylacetylglycine	1.1141	0.19176	C05598	HMDB0000821	BA_1hr	unchanged	Bothrops	1hr
Phenylacetylglycine	0.020338	0.94811	C05598	HMDB0000821	BA_24hr	unchanged	Bothrops	24hr
Phenylacetylglycine	0.67327	0.26321	C05598	HMDB0000821	BA_3hr	unchanged	Bothrops	3hr
Phenylacetylglycine	1.06	0.00093983	C05598	HMDB0000821	BA_6hr	increased	Bothrops	6hr
Phenylacetylglycine	0.98614	0.2517	C05598	HMDB0000821	DR_1hr	unchanged	Daboia	1hr
Phenylacetylglycine	0.65441	0.53227	C05598	HMDB0000821	DR_24hr	unchanged	Daboia	24hr
Phenylacetylglycine	0.39984	0.16164	C05598	HMDB0000821	DR_3hr	unchanged	Daboia	3hr
Phenylacetylglycine	1.4674	0.030119	C05598	HMDB0000821	DR_6hr	increased	Daboia	6hr
Propionylcarnitine	0.31578	0.42232	C03017	HMDB0000824	BA_1hr	unchanged	Bothrops	1hr
Propionylcarnitine	0.52754	0.20377	C03017	HMDB0000824	BA_24hr	unchanged	Bothrops	24hr
Propionylcarnitine	0.36898	0.00012515	C03017	HMDB0000824	BA_3hr	unchanged	Bothrops	3hr
Propionylcarnitine	-0.2007	0.36672	C03017	HMDB0000824	BA_6hr	unchanged	Bothrops	6hr
Propionylcarnitine	-0.30819	0.21691	C03017	HMDB0000824	DR_1hr	unchanged	Daboia	1hr
Propionylcarnitine	0.50509	0.25816	C03017	HMDB0000824	DR_24hr	unchanged	Daboia	24hr
Propionylcarnitine	-0.91124	0.00095073	C03017	HMDB0000824	DR_3hr	unchanged	Daboia	3hr
Propionylcarnitine	-0.28604	0.034915	C03017	HMDB0000824	DR_6hr	unchanged	Daboia	6hr
2-QUINOLINECARBOXYLATE	-1.1265	2.79e-07	C06325	HMDB0000842	BA_1hr	decreased	Bothrops	1hr
2-QUINOLINECARBOXYLATE	-1.3331	0.0030559	C06325	HMDB0000842	BA_24hr	decreased	Bothrops	24hr
2-QUINOLINECARBOXYLATE	-0.93031	0.016431	C06325	HMDB0000842	BA_3hr	unchanged	Bothrops	3hr
2-QUINOLINECARBOXYLATE	-0.45374	0.048206	C06325	HMDB0000842	BA_6hr	unchanged	Bothrops	6hr
2-QUINOLINECARBOXYLATE	-1.3671	0.01777	C06325	HMDB0000842	DR_1hr	decreased	Daboia	1hr
2-QUINOLINECARBOXYLATE	-1.2055	0.018005	C06325	HMDB0000842	DR_24hr	decreased	Daboia	24hr
2-QUINOLINECARBOXYLATE	-0.46192	0.1204	C06325	HMDB0000842	DR_3hr	unchanged	Daboia	3hr
2-QUINOLINECARBOXYLATE	-0.26615	0.44283	C06325	HMDB0000842	DR_6hr	unchanged	Daboia	6hr
TRIGONELLINE	0.2864	0.064231	C01004	HMDB0000875	BA_1hr	unchanged	Bothrops	1hr
TRIGONELLINE	0.69049	0.0059944	C01004	HMDB0000875	BA_24hr	unchanged	Bothrops	24hr
TRIGONELLINE	-0.22132	0.043164	C01004	HMDB0000875	BA_3hr	unchanged	Bothrops	3hr
TRIGONELLINE	0.062327	0.77672	C01004	HMDB0000875	BA_6hr	unchanged	Bothrops	6hr
TRIGONELLINE	1.1207	0.00080764	C01004	HMDB0000875	DR_1hr	increased	Daboia	1hr
TRIGONELLINE	0.3544	0.29128	C01004	HMDB0000875	DR_24hr	unchanged	Daboia	24hr
TRIGONELLINE	0.73306	0.0059217	C01004	HMDB0000875	DR_3hr	unchanged	Daboia	3hr
TRIGONELLINE	0.29768	0.52801	C01004	HMDB0000875	DR_6hr	unchanged	Daboia	6hr
VALINE	-0.45561	0.018662	C00183	HMDB0000883	BA_1hr	unchanged	Bothrops	1hr
VALINE	-0.24052	0.13773	C00183	HMDB0000883	BA_24hr	unchanged	Bothrops	24hr
VALINE	-0.2687	0.0068127	C00183	HMDB0000883	BA_3hr	unchanged	Bothrops	3hr
VALINE	-0.75218	0.00036056	C00183	HMDB0000883	BA_6hr	unchanged	Bothrops	6hr
VALINE	-0.28551	0.14539	C00183	HMDB0000883	DR_1hr	unchanged	Daboia	1hr
VALINE	-0.41278	0.029791	C00183	HMDB0000883	DR_24hr	unchanged	Daboia	24hr
VALINE	-0.49293	0.02016	C00183	HMDB0000883	DR_3hr	unchanged	Daboia	3hr
VALINE	-0.94843	0.00072093	C00183	HMDB0000883	DR_6hr	unchanged	Daboia	6hr
5-Methyluridine	1.1324	0.074167		HMDB0000884	BA_24hr	unchanged	Bothrops	24hr
5-Methyluridine	1.2834	0.011679		HMDB0000884	BA_3hr	increased	Bothrops	3hr
5-Methyluridine	1.3398	0.02073		HMDB0000884	BA_6hr	increased	Bothrops	6hr
5-Methyluridine	2.3143	0.0025388		HMDB0000884	DR_1hr	increased	Daboia	1hr
5-Methyluridine	0.57447	0.19171		HMDB0000884	DR_24hr	unchanged	Daboia	24hr
5-Methyluridine	3.6072	0.027701		HMDB0000884	DR_3hr	increased	Daboia	3hr
5-Methyluridine	2.1969	0.030461		HMDB0000884	DR_6hr	increased	Daboia	6hr
5-Methyluridine	2.3978	0.0002445		HMDB0000884	BA_1hr	increased	Bothrops	1hr
Undecanedioic acid	0.56395	0.47484		HMDB0000888	BA_24hr	unchanged	Bothrops	24hr
Undecanedioic acid	1.1838	0.10003		HMDB0000888	BA_3hr	unchanged	Bothrops	3hr
Undecanedioic acid	1.3702	0.054705		HMDB0000888	BA_6hr	unchanged	Bothrops	6hr
Undecanedioic acid	0.011256	0.97334		HMDB0000888	DR_1hr	unchanged	Daboia	1hr
Undecanedioic acid	0.58412	0.36664		HMDB0000888	DR_24hr	unchanged	Daboia	24hr
Undecanedioic acid	-0.035056	0.89779		HMDB0000888	DR_3hr	unchanged	Daboia	3hr
Undecanedioic acid	0.50408	0.14553		HMDB0000888	DR_6hr	unchanged	Daboia	6hr
Undecanedioic acid	0.80067	0.23979		HMDB0000888	BA_1hr	unchanged	Bothrops	1hr
Suberic acid	0.020499	0.85293	C08278	HMDB0000893	BA_1hr	unchanged	Bothrops	1hr
Suberic acid	0.021002	0.86302	C08278	HMDB0000893	BA_24hr	unchanged	Bothrops	24hr
Suberic acid	0.094391	0.32703	C08278	HMDB0000893	BA_3hr	unchanged	Bothrops	3hr
Suberic acid	0.047527	0.72098	C08278	HMDB0000893	BA_6hr	unchanged	Bothrops	6hr
Suberic acid	-0.064768	0.70433	C08278	HMDB0000893	DR_1hr	unchanged	Daboia	1hr
Suberic acid	-0.042836	0.83155	C08278	HMDB0000893	DR_24hr	unchanged	Daboia	24hr
Suberic acid	-0.088382	0.66943	C08278	HMDB0000893	DR_3hr	unchanged	Daboia	3hr
Suberic acid	0.56843	0.017103	C08278	HMDB0000893	DR_6hr	unchanged	Daboia	6hr
Citrulline	-0.83504	0.0050191	C00327	HMDB0000904	BA_1hr	unchanged	Bothrops	1hr
L-Citrulline	-0.59879	0.036536	C00327	HMDB0000904	BA_1hr	unchanged	Bothrops	1hr
Citrulline	-0.13514	0.4743	C00327	HMDB0000904	BA_24hr	unchanged	Bothrops	24hr
L-Citrulline	-0.047093	0.75727	C00327	HMDB0000904	BA_24hr	unchanged	Bothrops	24hr
Citrulline	0.058025	0.61037	C00327	HMDB0000904	BA_3hr	unchanged	Bothrops	3hr
L-Citrulline	0.39645	0.1495	C00327	HMDB0000904	BA_3hr	unchanged	Bothrops	3hr
Citrulline	-0.48856	0.0032533	C00327	HMDB0000904	BA_6hr	unchanged	Bothrops	6hr
L-Citrulline	-0.19047	0.28782	C00327	HMDB0000904	BA_6hr	unchanged	Bothrops	6hr
Citrulline	-0.28275	0.038402	C00327	HMDB0000904	DR_1hr	unchanged	Daboia	1hr
L-Citrulline	-0.13595	0.52767	C00327	HMDB0000904	DR_1hr	unchanged	Daboia	1hr
Citrulline	0.21372	0.38905	C00327	HMDB0000904	DR_24hr	unchanged	Daboia	24hr
L-Citrulline	0.25685	0.43481	C00327	HMDB0000904	DR_24hr	unchanged	Daboia	24hr
Citrulline	-0.36011	0.059202	C00327	HMDB0000904	DR_3hr	unchanged	Daboia	3hr
L-Citrulline	-0.13517	0.49114	C00327	HMDB0000904	DR_3hr	unchanged	Daboia	3hr
Citrulline	-0.63404	0.0091806	C00327	HMDB0000904	DR_6hr	unchanged	Daboia	6hr
L-Citrulline	-0.36945	0.20674	C00327	HMDB0000904	DR_6hr	unchanged	Daboia	6hr
Tryptophan	-1.0256	0.0039268	C00078	HMDB0000929	BA_1hr	decreased	Bothrops	1hr
Tryptophan	-1.2915	0.0014826	C00078	HMDB0000929	BA_24hr	decreased	Bothrops	24hr
Tryptophan	-0.81143	0.002125	C00078	HMDB0000929	BA_3hr	unchanged	Bothrops	3hr
Tryptophan	-1.3767	0.0011362	C00078	HMDB0000929	BA_6hr	decreased	Bothrops	6hr
Tryptophan	-1.7128	0.00061622	C00078	HMDB0000929	DR_1hr	decreased	Daboia	1hr
Tryptophan	-1.3583	0.0039447	C00078	HMDB0000929	DR_24hr	decreased	Daboia	24hr
Tryptophan	-1.8915	0.00011388	C00078	HMDB0000929	DR_3hr	decreased	Daboia	3hr
Tryptophan	-1.637	0.00070103	C00078	HMDB0000929	DR_6hr	decreased	Daboia	6hr
Trans-Cinnamic acid	-0.46001	0.0087333	C00423	HMDB0000930	BA_1hr	unchanged	Bothrops	1hr
Trans-Cinnamic acid	-0.10389	0.6365	C00423	HMDB0000930	BA_24hr	unchanged	Bothrops	24hr
Trans-Cinnamic acid	-0.30054	0.0062262	C00423	HMDB0000930	BA_3hr	unchanged	Bothrops	3hr
Trans-Cinnamic acid	-0.68046	0.0010288	C00423	HMDB0000930	BA_6hr	unchanged	Bothrops	6hr
Trans-Cinnamic acid	-0.35634	0.11962	C00423	HMDB0000930	DR_1hr	unchanged	Daboia	1hr
Trans-Cinnamic acid	-0.15877	0.32453	C00423	HMDB0000930	DR_24hr	unchanged	Daboia	24hr
Trans-Cinnamic acid	-0.4342	0.02086	C00423	HMDB0000930	DR_3hr	unchanged	Daboia	3hr
Trans-Cinnamic acid	-0.36529	0.074547	C00423	HMDB0000930	DR_6hr	unchanged	Daboia	6hr
Threonic acid	0.62677	0.022018	C01620	HMDB0000943	BA_1hr	unchanged	Bothrops	1hr
Threonic acid	0.93161	0.12061	C01620	HMDB0000943	BA_24hr	unchanged	Bothrops	24hr
Threonic acid	0.58939	0.0048233	C01620	HMDB0000943	BA_3hr	unchanged	Bothrops	3hr
Threonic acid	0.27858	0.062791	C01620	HMDB0000943	BA_6hr	unchanged	Bothrops	6hr
Threonic acid	1.4348	0.0018942	C01620	HMDB0000943	DR_1hr	increased	Daboia	1hr
Threonic acid	0.9299	0.002275	C01620	HMDB0000943	DR_24hr	unchanged	Daboia	24hr
Threonic acid	1.3317	0.0050674	C01620	HMDB0000943	DR_3hr	increased	Daboia	3hr
Threonic acid	1.0588	0.0048541	C01620	HMDB0000943	DR_6hr	increased	Daboia	6hr
2-Aminocaprylic acid	-0.30586	0.11147		HMDB0000991	BA_24hr	unchanged	Bothrops	24hr
2-Aminocaprylic acid	0.075903	0.71453		HMDB0000991	BA_3hr	unchanged	Bothrops	3hr
2-Aminocaprylic acid	-0.059817	0.70942		HMDB0000991	BA_6hr	unchanged	Bothrops	6hr
2-Aminocaprylic acid	-0.4498	0.1401		HMDB0000991	DR_1hr	unchanged	Daboia	1hr
2-Aminocaprylic acid	-0.11008	0.66099		HMDB0000991	DR_24hr	unchanged	Daboia	24hr
2-Aminocaprylic acid	-0.70684	0.023027		HMDB0000991	DR_3hr	unchanged	Daboia	3hr
2-Aminocaprylic acid	-0.29746	0.24053		HMDB0000991	DR_6hr	unchanged	Daboia	6hr
2-Aminocaprylic acid	-0.3247	0.060167		HMDB0000991	BA_1hr	unchanged	Bothrops	1hr
Arachidonic acid	1.0181	0.050809	C00219	HMDB0001043	BA_1hr	unchanged	Bothrops	1hr
Arachidonic acid	-0.63218	0.030872	C00219	HMDB0001043	BA_24hr	unchanged	Bothrops	24hr
Arachidonic acid	0.25493	0.33068	C00219	HMDB0001043	BA_3hr	unchanged	Bothrops	3hr
Arachidonic acid	-0.02053	0.92795	C00219	HMDB0001043	BA_6hr	unchanged	Bothrops	6hr
Arachidonic acid	-0.12586	0.71712	C00219	HMDB0001043	DR_1hr	unchanged	Daboia	1hr
Arachidonic acid	-0.3311	0.21954	C00219	HMDB0001043	DR_24hr	unchanged	Daboia	24hr
Arachidonic acid	-0.049278	0.8585	C00219	HMDB0001043	DR_3hr	unchanged	Daboia	3hr
Arachidonic acid	-0.79319	0.029004	C00219	HMDB0001043	DR_6hr	unchanged	Daboia	6hr
DEOXYGUANOSINE-MONOPHOSPHATE	-0.35288	0.12188	C00362	HMDB0001044	BA_1hr	unchanged	Bothrops	1hr
DEOXYGUANOSINE-MONOPHOSPHATE	-1.2644	0.0033937	C00362	HMDB0001044	BA_24hr	decreased	Bothrops	24hr
DEOXYGUANOSINE-MONOPHOSPHATE	-0.24188	0.42062	C00362	HMDB0001044	BA_3hr	unchanged	Bothrops	3hr
DEOXYGUANOSINE-MONOPHOSPHATE	1.551	0.43537	C00362	HMDB0001044	BA_6hr	unchanged	Bothrops	6hr
DEOXYGUANOSINE-MONOPHOSPHATE	0.23623	0.56715	C00362	HMDB0001044	DR_1hr	unchanged	Daboia	1hr
DEOXYGUANOSINE-MONOPHOSPHATE	-0.44013	0.40891	C00362	HMDB0001044	DR_24hr	unchanged	Daboia	24hr
DEOXYGUANOSINE-MONOPHOSPHATE	-0.88899	0.16946	C00362	HMDB0001044	DR_3hr	unchanged	Daboia	3hr
DEOXYGUANOSINE-MONOPHOSPHATE	0.30026	0.56504	C00362	HMDB0001044	DR_6hr	unchanged	Daboia	6hr
PHENYLETHANOLAMINE	1.1495	0.043408	C02735	HMDB0001065	BA_1hr	increased	Bothrops	1hr
PHENYLETHANOLAMINE	0.96907	0.040506	C02735	HMDB0001065	BA_24hr	unchanged	Bothrops	24hr
PHENYLETHANOLAMINE	-0.44388	0.54353	C02735	HMDB0001065	BA_3hr	unchanged	Bothrops	3hr
PHENYLETHANOLAMINE	1.2422	0.25707	C02735	HMDB0001065	BA_6hr	unchanged	Bothrops	6hr
PHENYLETHANOLAMINE	2.8033	0.020134	C02735	HMDB0001065	DR_1hr	increased	Daboia	1hr
PHENYLETHANOLAMINE	1.991	0.086284	C02735	HMDB0001065	DR_24hr	unchanged	Daboia	24hr
PHENYLETHANOLAMINE	1.0091	0.038362	C02735	HMDB0001065	DR_3hr	increased	Daboia	3hr
PHENYLETHANOLAMINE	1.2667	0.10597	C02735	HMDB0001065	DR_6hr	unchanged	Daboia	6hr
5-S-Methylthioadenosine	1.3257	0.0030876	C00170	HMDB0001173	BA_1hr	increased	Bothrops	1hr
5-S-Methylthioadenosine	0.74973	0.013983	C00170	HMDB0001173	BA_24hr	unchanged	Bothrops	24hr
5-S-Methylthioadenosine	0.10258	0.65879	C00170	HMDB0001173	BA_3hr	unchanged	Bothrops	3hr
5-S-Methylthioadenosine	0.78403	0.0088045	C00170	HMDB0001173	BA_6hr	unchanged	Bothrops	6hr
5-S-Methylthioadenosine	1.562	0.0058371	C00170	HMDB0001173	DR_1hr	increased	Daboia	1hr
5-S-Methylthioadenosine	0.54761	0.026417	C00170	HMDB0001173	DR_24hr	unchanged	Daboia	24hr
5-S-Methylthioadenosine	1.567	0.0023689	C00170	HMDB0001173	DR_3hr	increased	Daboia	3hr
5-S-Methylthioadenosine	1.3535	0.0029251	C00170	HMDB0001173	DR_6hr	increased	Daboia	6hr
ADENOSINE DIPHOSPHATE RIBOSE	-1.5815	0.0082934	C00301	HMDB0001178	BA_1hr	decreased	Bothrops	1hr
ADENOSINE DIPHOSPHATE RIBOSE	-0.41527	0.040287	C00301	HMDB0001178	BA_24hr	unchanged	Bothrops	24hr
ADENOSINE DIPHOSPHATE RIBOSE	-0.49397	0.052063	C00301	HMDB0001178	BA_3hr	unchanged	Bothrops	3hr
ADENOSINE DIPHOSPHATE RIBOSE	-0.9299	0.0022801	C00301	HMDB0001178	BA_6hr	unchanged	Bothrops	6hr
ADENOSINE DIPHOSPHATE RIBOSE	-0.37264	0.50067	C00301	HMDB0001178	DR_1hr	unchanged	Daboia	1hr
ADENOSINE DIPHOSPHATE RIBOSE	-0.70289	0.25497	C00301	HMDB0001178	DR_24hr	unchanged	Daboia	24hr
ADENOSINE DIPHOSPHATE RIBOSE	-0.46409	0.44147	C00301	HMDB0001178	DR_3hr	unchanged	Daboia	3hr
ADENOSINE DIPHOSPHATE RIBOSE	-0.64377	0.29783	C00301	HMDB0001178	DR_6hr	unchanged	Daboia	6hr
NICOTINIC ACID ADENINE DINUCLEOTIDE PHOSPHATE	-0.20933	0.85383	C00857	HMDB0001179	BA_1hr	unchanged	Bothrops	1hr
NICOTINIC ACID ADENINE DINUCLEOTIDE PHOSPHATE	-0.39649	0.59349	C00857	HMDB0001179	BA_24hr	unchanged	Bothrops	24hr
NICOTINIC ACID ADENINE DINUCLEOTIDE PHOSPHATE	0.62971	0.43351	C00857	HMDB0001179	BA_3hr	unchanged	Bothrops	3hr
NICOTINIC ACID ADENINE DINUCLEOTIDE PHOSPHATE	-0.6645	0.57662	C00857	HMDB0001179	BA_6hr	unchanged	Bothrops	6hr
NICOTINIC ACID ADENINE DINUCLEOTIDE PHOSPHATE	1.2375	0.18248	C00857	HMDB0001179	DR_1hr	unchanged	Daboia	1hr
NICOTINIC ACID ADENINE DINUCLEOTIDE PHOSPHATE	0.7629	0.21474	C00857	HMDB0001179	DR_24hr	unchanged	Daboia	24hr
NICOTINIC ACID ADENINE DINUCLEOTIDE PHOSPHATE	-0.7179	0.42989	C00857	HMDB0001179	DR_3hr	unchanged	Daboia	3hr
NICOTINIC ACID ADENINE DINUCLEOTIDE PHOSPHATE	-0.69712	0.41756	C00857	HMDB0001179	DR_6hr	unchanged	Daboia	6hr
INDOLEACETALDEHYDE	-1.0021	0.0089275	C00637	HMDB0001190	BA_1hr	decreased	Bothrops	1hr
INDOLEACETALDEHYDE	-1.6909	0.0012726	C00637	HMDB0001190	BA_24hr	decreased	Bothrops	24hr
INDOLEACETALDEHYDE	-2.3132	0.0043193	C00637	HMDB0001190	BA_3hr	decreased	Bothrops	3hr
INDOLEACETALDEHYDE	-1.2645	0.0021597	C00637	HMDB0001190	BA_6hr	decreased	Bothrops	6hr
INDOLEACETALDEHYDE	-1.7144	0.12031	C00637	HMDB0001190	DR_1hr	unchanged	Daboia	1hr
INDOLEACETALDEHYDE	-1.3717	0.16914	C00637	HMDB0001190	DR_24hr	unchanged	Daboia	24hr
INDOLEACETALDEHYDE	-2.3333	0.071523	C00637	HMDB0001190	DR_3hr	unchanged	Daboia	3hr
INDOLEACETALDEHYDE	0.49305	0.38753	C00637	HMDB0001190	DR_6hr	unchanged	Daboia	6hr
Coumarin	-0.99026	0.00013966	C05851	HMDB0001218	BA_1hr	unchanged	Bothrops	1hr
Coumarin	-0.16444	0.29246	C05851	HMDB0001218	BA_24hr	unchanged	Bothrops	24hr
Coumarin	-1.2629	4.58e-05	C05851	HMDB0001218	BA_3hr	decreased	Bothrops	3hr
Coumarin	-1.3473	7.45e-05	C05851	HMDB0001218	BA_6hr	decreased	Bothrops	6hr
Coumarin	-0.60228	0.11561	C05851	HMDB0001218	DR_1hr	unchanged	Daboia	1hr
Coumarin	-0.12698	0.61309	C05851	HMDB0001218	DR_24hr	unchanged	Daboia	24hr
Coumarin	-1.1961	0.013443	C05851	HMDB0001218	DR_3hr	decreased	Daboia	3hr
Coumarin	-1.5041	0.0076353	C05851	HMDB0001218	DR_6hr	decreased	Daboia	6hr
SPERMINE	1.0095	0.17452	C00750	HMDB0001256	BA_1hr	unchanged	Bothrops	1hr
SPERMINE	-0.098441	0.7634	C00750	HMDB0001256	BA_24hr	unchanged	Bothrops	24hr
SPERMINE	0.19929	0.55964	C00750	HMDB0001256	BA_3hr	unchanged	Bothrops	3hr
SPERMINE	0.37913	0.67829	C00750	HMDB0001256	BA_6hr	unchanged	Bothrops	6hr
SPERMINE	2.3569	0.019249	C00750	HMDB0001256	DR_1hr	increased	Daboia	1hr
SPERMINE	0.53453	0.61874	C00750	HMDB0001256	DR_24hr	unchanged	Daboia	24hr
SPERMINE	0.95925	0.12327	C00750	HMDB0001256	DR_3hr	unchanged	Daboia	3hr
SPERMINE	0.33925	0.711	C00750	HMDB0001256	DR_6hr	unchanged	Daboia	6hr
Spermidine	0.21023	0.77587	C00315	HMDB0001257	BA_1hr	unchanged	Bothrops	1hr
Spermidine	0.3486	0.23795	C00315	HMDB0001257	BA_24hr	unchanged	Bothrops	24hr
Spermidine	0.23532	0.50814	C00315	HMDB0001257	BA_3hr	unchanged	Bothrops	3hr
Spermidine	0.73194	0.044789	C00315	HMDB0001257	BA_6hr	unchanged	Bothrops	6hr
Spermidine	1.6017	0.00061278	C00315	HMDB0001257	DR_1hr	increased	Daboia	1hr
Spermidine	0.72361	0.16033	C00315	HMDB0001257	DR_24hr	unchanged	Daboia	24hr
Spermidine	0.84596	0.01442	C00315	HMDB0001257	DR_3hr	unchanged	Daboia	3hr
Spermidine	0.20537	0.65855	C00315	HMDB0001257	DR_6hr	unchanged	Daboia	6hr
Melatonin	-0.99941	0.093908	C01598	HMDB0001389	BA_1hr	unchanged	Bothrops	1hr
Melatonin	0.66744	0.31155	C01598	HMDB0001389	BA_24hr	unchanged	Bothrops	24hr
Melatonin	0.7676	0.085335	C01598	HMDB0001389	BA_3hr	unchanged	Bothrops	3hr
Melatonin	0.076228	0.76393	C01598	HMDB0001389	BA_6hr	unchanged	Bothrops	6hr
Melatonin	-0.8342	0.012477	C01598	HMDB0001389	DR_1hr	unchanged	Daboia	1hr
Melatonin	0.7996	0.033682	C01598	HMDB0001389	DR_24hr	unchanged	Daboia	24hr
Melatonin	-0.52204	0.045768	C01598	HMDB0001389	DR_3hr	unchanged	Daboia	3hr
Melatonin	-0.47822	0.14979	C01598	HMDB0001389	DR_6hr	unchanged	Daboia	6hr
4-AMINOBENZOATE	-0.92858	0.098286	C00568	HMDB0001392	BA_1hr	unchanged	Bothrops	1hr
4-AMINOBENZOATE	-0.25427	0.41543	C00568	HMDB0001392	BA_24hr	unchanged	Bothrops	24hr
4-AMINOBENZOATE	-1.2599	0.057451	C00568	HMDB0001392	BA_3hr	unchanged	Bothrops	3hr
4-AMINOBENZOATE	-0.83837	0.089789	C00568	HMDB0001392	BA_6hr	unchanged	Bothrops	6hr
4-AMINOBENZOATE	-0.39409	0.40437	C00568	HMDB0001392	DR_1hr	unchanged	Daboia	1hr
4-AMINOBENZOATE	0.41153	0.3012	C00568	HMDB0001392	DR_24hr	unchanged	Daboia	24hr
4-AMINOBENZOATE	-0.62736	0.13783	C00568	HMDB0001392	DR_3hr	unchanged	Daboia	3hr
4-AMINOBENZOATE	-1.2856	0.042839	C00568	HMDB0001392	DR_6hr	decreased	Daboia	6hr
Niacinamide	1.2308	0.0042771	C00153	HMDB0001406	BA_1hr	increased	Bothrops	1hr
Niacinamide	0.30933	0.41988	C00153	HMDB0001406	BA_24hr	unchanged	Bothrops	24hr
Niacinamide	1.5504	0.0014552	C00153	HMDB0001406	BA_3hr	increased	Bothrops	3hr
Niacinamide	0.41195	0.012993	C00153	HMDB0001406	BA_6hr	unchanged	Bothrops	6hr
Niacinamide	1.9429	0.0023324	C00153	HMDB0001406	DR_1hr	increased	Daboia	1hr
Niacinamide	0.15492	0.41331	C00153	HMDB0001406	DR_24hr	unchanged	Daboia	24hr
Niacinamide	2.3471	2.05e-05	C00153	HMDB0001406	DR_3hr	increased	Daboia	3hr
Niacinamide	1.6214	0.058576	C00153	HMDB0001406	DR_6hr	unchanged	Daboia	6hr
Pyridoxamine	-0.49942	0.042776	C00534	HMDB0001431	BA_1hr	unchanged	Bothrops	1hr
Pyridoxamine	0.023873	0.73448	C00534	HMDB0001431	BA_24hr	unchanged	Bothrops	24hr
Pyridoxamine	0.04177	0.48931	C00534	HMDB0001431	BA_3hr	unchanged	Bothrops	3hr
Pyridoxamine	-0.0095077	0.94638	C00534	HMDB0001431	BA_6hr	unchanged	Bothrops	6hr
Pyridoxamine	-0.52961	0.0015888	C00534	HMDB0001431	DR_1hr	unchanged	Daboia	1hr
Pyridoxamine	0.16908	0.36654	C00534	HMDB0001431	DR_24hr	unchanged	Daboia	24hr
Pyridoxamine	-0.2052	0.019537	C00534	HMDB0001431	DR_3hr	unchanged	Daboia	3hr
Pyridoxamine	-0.44851	0.0031922	C00534	HMDB0001431	DR_6hr	unchanged	Daboia	6hr
3-Hydroxyanthranilic acid	0.47443	0.36992	C00632	HMDB0001476	BA_1hr	unchanged	Bothrops	1hr
3-Hydroxyanthranilic acid	-0.4777	0.061375	C00632	HMDB0001476	BA_24hr	unchanged	Bothrops	24hr
3-Hydroxyanthranilic acid	-0.052545	0.72882	C00632	HMDB0001476	BA_3hr	unchanged	Bothrops	3hr
3-Hydroxyanthranilic acid	0.46992	0.080002	C00632	HMDB0001476	BA_6hr	unchanged	Bothrops	6hr
3-Hydroxyanthranilic acid	-0.40757	0.093699	C00632	HMDB0001476	DR_1hr	unchanged	Daboia	1hr
3-Hydroxyanthranilic acid	-0.66642	0.028989	C00632	HMDB0001476	DR_24hr	unchanged	Daboia	24hr
3-Hydroxyanthranilic acid	-0.26882	0.21388	C00632	HMDB0001476	DR_3hr	unchanged	Daboia	3hr
3-Hydroxyanthranilic acid	0.32543	0.13997	C00632	HMDB0001476	DR_6hr	unchanged	Daboia	6hr
Nicotinic acid	0.50462	0.095928	C00253	HMDB0001488	BA_1hr	unchanged	Bothrops	1hr
Nicotinic acid	0.60761	0.20647	C00253	HMDB0001488	BA_24hr	unchanged	Bothrops	24hr
Nicotinic acid	-0.62072	0.11724	C00253	HMDB0001488	BA_3hr	unchanged	Bothrops	3hr
Nicotinic acid	-0.020219	0.96405	C00253	HMDB0001488	BA_6hr	unchanged	Bothrops	6hr
Nicotinic acid	0.94095	0.17888	C00253	HMDB0001488	DR_1hr	unchanged	Daboia	1hr
Nicotinic acid	0.15024	0.71682	C00253	HMDB0001488	DR_24hr	unchanged	Daboia	24hr
Nicotinic acid	1.5002	0.062647	C00253	HMDB0001488	DR_3hr	unchanged	Daboia	3hr
Nicotinic acid	0.97555	0.13576	C00253	HMDB0001488	DR_6hr	unchanged	Daboia	6hr
Imidazole	-0.24572	0.05672	C01589	HMDB0001525	BA_1hr	unchanged	Bothrops	1hr
Imidazole	-0.045031	0.86152	C01589	HMDB0001525	BA_24hr	unchanged	Bothrops	24hr
Imidazole	-0.099638	0.00089008	C01589	HMDB0001525	BA_3hr	unchanged	Bothrops	3hr
Imidazole	-0.36213	0.057402	C01589	HMDB0001525	BA_6hr	unchanged	Bothrops	6hr
Imidazole	-0.19751	0.40217	C01589	HMDB0001525	DR_1hr	unchanged	Daboia	1hr
Imidazole	-0.23995	0.01151	C01589	HMDB0001525	DR_24hr	unchanged	Daboia	24hr
Imidazole	-0.40396	0.0027236	C01589	HMDB0001525	DR_3hr	unchanged	Daboia	3hr
Imidazole	-0.60949	0.0041357	C01589	HMDB0001525	DR_6hr	unchanged	Daboia	6hr
N,N-Dimethylarginine	-0.16716	0.24181	C03626	HMDB0001539	BA_1hr	unchanged	Bothrops	1hr
N,N-Dimethylarginine	0.062232	0.75419	C03626	HMDB0001539	BA_24hr	unchanged	Bothrops	24hr
N,N-Dimethylarginine	-0.3418	0.073105	C03626	HMDB0001539	BA_3hr	unchanged	Bothrops	3hr
N,N-Dimethylarginine	0.22807	0.0058774	C03626	HMDB0001539	BA_6hr	unchanged	Bothrops	6hr
N,N-Dimethylarginine	0.0101	0.92093	C03626	HMDB0001539	DR_1hr	unchanged	Daboia	1hr
N,N-Dimethylarginine	0.22612	0.15088	C03626	HMDB0001539	DR_24hr	unchanged	Daboia	24hr
N,N-Dimethylarginine	-0.13785	0.27346	C03626	HMDB0001539	DR_3hr	unchanged	Daboia	3hr
N,N-Dimethylarginine	-0.37848	0.038484	C03626	HMDB0001539	DR_6hr	unchanged	Daboia	6hr
Pyridoxal	-0.12608	0.50591	C00250	HMDB0001545	BA_1hr	unchanged	Bothrops	1hr
Pyridoxal	-0.49063	0.1087	C00250	HMDB0001545	BA_24hr	unchanged	Bothrops	24hr
Pyridoxal	-0.63787	0.0011805	C00250	HMDB0001545	BA_3hr	unchanged	Bothrops	3hr
Pyridoxal	-0.025235	0.86722	C00250	HMDB0001545	BA_6hr	unchanged	Bothrops	6hr
Pyridoxal	-1.0443	0.056436	C00250	HMDB0001545	DR_1hr	unchanged	Daboia	1hr
Pyridoxal	-0.37911	0.25701	C00250	HMDB0001545	DR_24hr	unchanged	Daboia	24hr
Pyridoxal	-0.99267	0.0044709	C00250	HMDB0001545	DR_3hr	unchanged	Daboia	3hr
Pyridoxal	-0.59578	0.13847	C00250	HMDB0001545	DR_6hr	unchanged	Daboia	6hr
ALPHA-D-GLUCOSE 1-PHOSPHATE	-0.59093	0.039747	C00103	HMDB0001586	BA_1hr	unchanged	Bothrops	1hr
ALPHA-D-GLUCOSE 1-PHOSPHATE	-0.17929	0.16085	C00103	HMDB0001586	BA_24hr	unchanged	Bothrops	24hr
ALPHA-D-GLUCOSE 1-PHOSPHATE	-0.31727	0.066954	C00103	HMDB0001586	BA_3hr	unchanged	Bothrops	3hr
ALPHA-D-GLUCOSE 1-PHOSPHATE	-0.30684	0.039027	C00103	HMDB0001586	BA_6hr	unchanged	Bothrops	6hr
ALPHA-D-GLUCOSE 1-PHOSPHATE	-0.54909	0.034679	C00103	HMDB0001586	DR_1hr	unchanged	Daboia	1hr
ALPHA-D-GLUCOSE 1-PHOSPHATE	-0.31848	0.077174	C00103	HMDB0001586	DR_24hr	unchanged	Daboia	24hr
ALPHA-D-GLUCOSE 1-PHOSPHATE	-0.83911	0.0078355	C00103	HMDB0001586	DR_3hr	unchanged	Daboia	3hr
ALPHA-D-GLUCOSE 1-PHOSPHATE	-0.79547	0.0080718	C00103	HMDB0001586	DR_6hr	unchanged	Daboia	6hr
NORLEUCINE	-0.21205	0.11523	C01933	HMDB0001645	BA_1hr	unchanged	Bothrops	1hr
NORLEUCINE	-0.017668	0.93567	C01933	HMDB0001645	BA_24hr	unchanged	Bothrops	24hr
NORLEUCINE	-0.07938	0.015855	C01933	HMDB0001645	BA_3hr	unchanged	Bothrops	3hr
NORLEUCINE	-0.34844	0.060009	C01933	HMDB0001645	BA_6hr	unchanged	Bothrops	6hr
NORLEUCINE	-0.21934	0.28288	C01933	HMDB0001645	DR_1hr	unchanged	Daboia	1hr
NORLEUCINE	-0.27294	0.045091	C01933	HMDB0001645	DR_24hr	unchanged	Daboia	24hr
NORLEUCINE	-0.44456	0.025224	C01933	HMDB0001645	DR_3hr	unchanged	Daboia	3hr
NORLEUCINE	-0.66775	0.010582	C01933	HMDB0001645	DR_6hr	unchanged	Daboia	6hr
Verapamil	-0.14184	0.72796	C07188	HMDB0001850	BA_1hr	unchanged	Bothrops	1hr
Verapamil	-0.45151	0.0081611	C07188	HMDB0001850	BA_24hr	unchanged	Bothrops	24hr
Verapamil	-0.15317	0.60964	C07188	HMDB0001850	BA_3hr	unchanged	Bothrops	3hr
Verapamil	-0.50209	0.0047147	C07188	HMDB0001850	BA_6hr	unchanged	Bothrops	6hr
Verapamil	-0.02612	0.96938	C07188	HMDB0001850	DR_1hr	unchanged	Daboia	1hr
Verapamil	0.16169	0.78317	C07188	HMDB0001850	DR_24hr	unchanged	Daboia	24hr
Verapamil	-0.61996	0.4016	C07188	HMDB0001850	DR_3hr	unchanged	Daboia	3hr
Verapamil	-0.25221	0.72351	C07188	HMDB0001850	DR_6hr	unchanged	Daboia	6hr
3,4-dihydroxybenzoic acid	-0.84423	0.0014536	C00230	HMDB0001856	BA_1hr	unchanged	Bothrops	1hr
3,4-dihydroxybenzoic acid	-0.82971	0.00018075	C00230	HMDB0001856	BA_24hr	unchanged	Bothrops	24hr
3,4-dihydroxybenzoic acid	-0.48609	0.0092946	C00230	HMDB0001856	BA_3hr	unchanged	Bothrops	3hr
3,4-dihydroxybenzoic acid	-0.21532	0.13003	C00230	HMDB0001856	BA_6hr	unchanged	Bothrops	6hr
3,4-dihydroxybenzoic acid	-0.20855	0.28433	C00230	HMDB0001856	DR_1hr	unchanged	Daboia	1hr
3,4-dihydroxybenzoic acid	-0.27272	0.26048	C00230	HMDB0001856	DR_24hr	unchanged	Daboia	24hr
3,4-dihydroxybenzoic acid	-0.20354	0.36368	C00230	HMDB0001856	DR_3hr	unchanged	Daboia	3hr
3,4-dihydroxybenzoic acid	0.056905	0.74236	C00230	HMDB0001856	DR_6hr	unchanged	Daboia	6hr
3-METHYLHISTAMINE	-1.8954	0.19521		HMDB0001861	BA_24hr	unchanged	Bothrops	24hr
3-METHYLHISTAMINE	0.027554	0.98264		HMDB0001861	BA_3hr	unchanged	Bothrops	3hr
3-METHYLHISTAMINE	-1.4937	0.39702		HMDB0001861	BA_6hr	unchanged	Bothrops	6hr
3-METHYLHISTAMINE	6.0915	0.13131		HMDB0001861	DR_1hr	unchanged	Daboia	1hr
3-METHYLHISTAMINE	0.82741	0.67878		HMDB0001861	DR_24hr	unchanged	Daboia	24hr
3-METHYLHISTAMINE	6.7246	0.14304		HMDB0001861	DR_3hr	unchanged	Daboia	3hr
3-METHYLHISTAMINE	4.2224	0.082782		HMDB0001861	DR_6hr	unchanged	Daboia	6hr
3-METHYLHISTAMINE	1.0735	0.57212		HMDB0001861	BA_1hr	unchanged	Bothrops	1hr
Benzoic acid	-0.98722	5.75e-05	C00180	HMDB0001870	BA_1hr	unchanged	Bothrops	1hr
Benzoic acid	-0.18283	0.24009	C00180	HMDB0001870	BA_24hr	unchanged	Bothrops	24hr
Benzoic acid	-1.1836	5.75e-05	C00180	HMDB0001870	BA_3hr	decreased	Bothrops	3hr
Benzoic acid	-1.315	8.62e-05	C00180	HMDB0001870	BA_6hr	decreased	Bothrops	6hr
Benzoic acid	-0.57899	0.11591	C00180	HMDB0001870	DR_1hr	unchanged	Daboia	1hr
Benzoic acid	-0.096517	0.67513	C00180	HMDB0001870	DR_24hr	unchanged	Daboia	24hr
Benzoic acid	-1.1453	0.011952	C00180	HMDB0001870	DR_3hr	decreased	Daboia	3hr
Benzoic acid	-1.4275	0.0070543	C00180	HMDB0001870	DR_6hr	decreased	Daboia	6hr
Isobutyric acid	-0.47176	0.25238	C02632	HMDB0001873	BA_1hr	unchanged	Bothrops	1hr
Isobutyric acid	-0.41436	0.20984	C02632	HMDB0001873	BA_24hr	unchanged	Bothrops	24hr
Isobutyric acid	-0.26542	0.46966	C02632	HMDB0001873	BA_3hr	unchanged	Bothrops	3hr
Isobutyric acid	-0.39632	0.32589	C02632	HMDB0001873	BA_6hr	unchanged	Bothrops	6hr
Isobutyric acid	-0.619	0.097731	C02632	HMDB0001873	DR_1hr	unchanged	Daboia	1hr
Isobutyric acid	0.079696	0.78096	C02632	HMDB0001873	DR_24hr	unchanged	Daboia	24hr
Isobutyric acid	-0.50457	0.14827	C02632	HMDB0001873	DR_3hr	unchanged	Daboia	3hr
Isobutyric acid	-0.52052	0.12891	C02632	HMDB0001873	DR_6hr	unchanged	Daboia	6hr
4-Imidazoleacetic acid	1.0133	7.33e-05	C02835	HMDB0002024	BA_1hr	increased	Bothrops	1hr
4-Imidazoleacetic acid	0.39457	0.011516	C02835	HMDB0002024	BA_24hr	unchanged	Bothrops	24hr
4-Imidazoleacetic acid	0.44843	0.0012433	C02835	HMDB0002024	BA_3hr	unchanged	Bothrops	3hr
4-Imidazoleacetic acid	0.31107	0.076009	C02835	HMDB0002024	BA_6hr	unchanged	Bothrops	6hr
4-Imidazoleacetic acid	1.5904	0.0066621	C02835	HMDB0002024	DR_1hr	increased	Daboia	1hr
4-Imidazoleacetic acid	0.49886	0.13033	C02835	HMDB0002024	DR_24hr	unchanged	Daboia	24hr
4-Imidazoleacetic acid	2.875	0.041453	C02835	HMDB0002024	DR_3hr	increased	Daboia	3hr
4-Imidazoleacetic acid	1.5661	0.025455	C02835	HMDB0002024	DR_6hr	increased	Daboia	6hr
4-COUMARATE	2.8361	0.0005662	C00811	HMDB0002035	BA_1hr	increased	Bothrops	1hr
4-COUMARATE	2.6427	0.0039359	C00811	HMDB0002035	BA_24hr	increased	Bothrops	24hr
4-COUMARATE	0.72145	0.01455	C00811	HMDB0002035	BA_3hr	unchanged	Bothrops	3hr
4-COUMARATE	0.076536	0.78285	C00811	HMDB0002035	BA_6hr	unchanged	Bothrops	6hr
4-COUMARATE	2.6975	0.0050826	C00811	HMDB0002035	DR_1hr	increased	Daboia	1hr
4-COUMARATE	2.2635	0.20895	C00811	HMDB0002035	DR_24hr	unchanged	Daboia	24hr
4-COUMARATE	2.3178	0.091654	C00811	HMDB0002035	DR_3hr	unchanged	Daboia	3hr
4-COUMARATE	0.64566	0.18565	C00811	HMDB0002035	DR_6hr	unchanged	Daboia	6hr
N-Methyl-2-pyrrolidone	-1.3071	0.0001881	C11118	HMDB0002039	BA_1hr	decreased	Bothrops	1hr
N-Methyl-2-pyrrolidone	-1.3727	0.00029997	C11118	HMDB0002039	BA_24hr	decreased	Bothrops	24hr
N-Methyl-2-pyrrolidone	-1.0852	2.73e-05	C11118	HMDB0002039	BA_3hr	decreased	Bothrops	3hr
N-Methyl-2-pyrrolidone	-1.4122	0.0040499	C11118	HMDB0002039	BA_6hr	decreased	Bothrops	6hr
N-Methyl-2-pyrrolidone	-0.38856	0.13501	C11118	HMDB0002039	DR_1hr	unchanged	Daboia	1hr
N-Methyl-2-pyrrolidone	-0.69625	0.036595	C11118	HMDB0002039	DR_24hr	unchanged	Daboia	24hr
N-Methyl-2-pyrrolidone	-1.2429	0.0019322	C11118	HMDB0002039	DR_3hr	decreased	Daboia	3hr
N-Methyl-2-pyrrolidone	-1.3295	0.0020798	C11118	HMDB0002039	DR_6hr	decreased	Daboia	6hr
N-ACETYLPUTRESCINE	-0.34171	0.49325	C02714	HMDB0002064	BA_1hr	unchanged	Bothrops	1hr
N-ACETYLPUTRESCINE	0.012227	0.98605	C02714	HMDB0002064	BA_24hr	unchanged	Bothrops	24hr
N-ACETYLPUTRESCINE	0.87318	0.078444	C02714	HMDB0002064	BA_3hr	unchanged	Bothrops	3hr
N-ACETYLPUTRESCINE	1.0178	0.14443	C02714	HMDB0002064	BA_6hr	unchanged	Bothrops	6hr
N-ACETYLPUTRESCINE	0.8141	0.14114	C02714	HMDB0002064	DR_1hr	unchanged	Daboia	1hr
N-ACETYLPUTRESCINE	0.77347	0.17918	C02714	HMDB0002064	DR_24hr	unchanged	Daboia	24hr
N-ACETYLPUTRESCINE	-0.35105	0.51643	C02714	HMDB0002064	DR_3hr	unchanged	Daboia	3hr
N-ACETYLPUTRESCINE	-0.49239	0.44702	C02714	HMDB0002064	DR_6hr	unchanged	Daboia	6hr
Itaconic acid	-0.39224	0.17816	C00490	HMDB0002092	BA_1hr	unchanged	Bothrops	1hr
Itaconic acid	0.049674	0.57986	C00490	HMDB0002092	BA_24hr	unchanged	Bothrops	24hr
Itaconic acid	-0.056683	0.30057	C00490	HMDB0002092	BA_3hr	unchanged	Bothrops	3hr
Itaconic acid	-0.41901	0.051033	C00490	HMDB0002092	BA_6hr	unchanged	Bothrops	6hr
Itaconic acid	-0.58377	0.14263	C00490	HMDB0002092	DR_1hr	unchanged	Daboia	1hr
Itaconic acid	-0.10171	0.41057	C00490	HMDB0002092	DR_24hr	unchanged	Daboia	24hr
Itaconic acid	-0.4361	0.0062651	C00490	HMDB0002092	DR_3hr	unchanged	Daboia	3hr
Itaconic acid	-0.60525	0.029919	C00490	HMDB0002092	DR_6hr	unchanged	Daboia	6hr
Ortophosphate	-0.33717	0.1992	C00009	HMDB0002142	BA_1hr	unchanged	Bothrops	1hr
Ortophosphate	-0.032478	0.87183	C00009	HMDB0002142	BA_24hr	unchanged	Bothrops	24hr
Ortophosphate	0.12292	0.70441	C00009	HMDB0002142	BA_3hr	unchanged	Bothrops	3hr
Ortophosphate	-0.38432	0.15132	C00009	HMDB0002142	BA_6hr	unchanged	Bothrops	6hr
Ortophosphate	0.42935	0.20539	C00009	HMDB0002142	DR_1hr	unchanged	Daboia	1hr
Ortophosphate	0.35754	0.15878	C00009	HMDB0002142	DR_24hr	unchanged	Daboia	24hr
Ortophosphate	0.41202	0.27086	C00009	HMDB0002142	DR_3hr	unchanged	Daboia	3hr
Ortophosphate	0.19412	0.48539	C00009	HMDB0002142	DR_6hr	unchanged	Daboia	6hr
Dimethyl sulfoxide	-1.0742	0.01856	C11143	HMDB0002151	BA_1hr	decreased	Bothrops	1hr
Dimethyl sulfoxide	-0.57868	0.095639	C11143	HMDB0002151	BA_24hr	unchanged	Bothrops	24hr
Dimethyl sulfoxide	-0.62796	0.028268	C11143	HMDB0002151	BA_3hr	unchanged	Bothrops	3hr
Dimethyl sulfoxide	-0.71211	0.18359	C11143	HMDB0002151	BA_6hr	unchanged	Bothrops	6hr
Dimethyl sulfoxide	-0.236	0.51597	C11143	HMDB0002151	DR_1hr	unchanged	Daboia	1hr
Dimethyl sulfoxide	-0.83507	0.13419	C11143	HMDB0002151	DR_24hr	unchanged	Daboia	24hr
Dimethyl sulfoxide	-1.4975	0.036147	C11143	HMDB0002151	DR_3hr	decreased	Daboia	3hr
Dimethyl sulfoxide	-1.7275	0.020991	C11143	HMDB0002151	DR_6hr	decreased	Daboia	6hr
3-Indolepropionic acid	1.2172	0.18584		HMDB0002302	BA_24hr	unchanged	Bothrops	24hr
3-Indolepropionic acid	0.29938	0.56398		HMDB0002302	BA_3hr	unchanged	Bothrops	3hr
3-Indolepropionic acid	0.73399	0.027949		HMDB0002302	BA_6hr	unchanged	Bothrops	6hr
3-Indolepropionic acid	1.7327	0.07335		HMDB0002302	DR_1hr	unchanged	Daboia	1hr
3-Indolepropionic acid	1.7596	0.20279		HMDB0002302	DR_24hr	unchanged	Daboia	24hr
3-Indolepropionic acid	0.51459	0.62903		HMDB0002302	DR_3hr	unchanged	Daboia	3hr
3-Indolepropionic acid	0.88414	0.25465		HMDB0002302	DR_6hr	unchanged	Daboia	6hr
3-Indolepropionic acid	1.7076	0.026058		HMDB0002302	BA_1hr	increased	Bothrops	1hr
Tridecanedioic acid	0.87344	0.14923		HMDB0002327	BA_24hr	unchanged	Bothrops	24hr
Tridecanedioic acid	0.69897	2.68e-06		HMDB0002327	BA_3hr	unchanged	Bothrops	3hr
Tridecanedioic acid	0.60411	0.032851		HMDB0002327	BA_6hr	unchanged	Bothrops	6hr
Tridecanedioic acid	0.57288	0.067589		HMDB0002327	DR_1hr	unchanged	Daboia	1hr
Tridecanedioic acid	0.13244	0.67044		HMDB0002327	DR_24hr	unchanged	Daboia	24hr
Tridecanedioic acid	0.17582	0.5277		HMDB0002327	DR_3hr	unchanged	Daboia	3hr
Tridecanedioic acid	0.38456	0.010948		HMDB0002327	DR_6hr	unchanged	Daboia	6hr
Tridecanedioic acid	0.60578	0.074129		HMDB0002327	BA_1hr	unchanged	Bothrops	1hr
BETA-GLYCEROPHOSPHATE	-0.34505	0.053055	C02979	HMDB0002520	BA_1hr	unchanged	Bothrops	1hr
BETA-GLYCEROPHOSPHATE	-0.2084	0.13747	C02979	HMDB0002520	BA_24hr	unchanged	Bothrops	24hr
BETA-GLYCEROPHOSPHATE	-0.15658	0.11592	C02979	HMDB0002520	BA_3hr	unchanged	Bothrops	3hr
BETA-GLYCEROPHOSPHATE	-0.30486	0.034363	C02979	HMDB0002520	BA_6hr	unchanged	Bothrops	6hr
BETA-GLYCEROPHOSPHATE	0.16255	0.56041	C02979	HMDB0002520	DR_1hr	unchanged	Daboia	1hr
BETA-GLYCEROPHOSPHATE	0.5032	0.094466	C02979	HMDB0002520	DR_24hr	unchanged	Daboia	24hr
BETA-GLYCEROPHOSPHATE	-0.065376	0.82521	C02979	HMDB0002520	DR_3hr	unchanged	Daboia	3hr
BETA-GLYCEROPHOSPHATE	0.057982	0.84629	C02979	HMDB0002520	DR_6hr	unchanged	Daboia	6hr
2-Hydroxycinnamic acid, predominantly trans	-0.95176	0.00032101	C01772	HMDB0002641	BA_1hr	unchanged	Bothrops	1hr
2-Hydroxycinnamic acid, predominantly trans	-0.15569	0.28505	C01772	HMDB0002641	BA_24hr	unchanged	Bothrops	24hr
2-Hydroxycinnamic acid, predominantly trans	-1.2475	6.76e-05	C01772	HMDB0002641	BA_3hr	decreased	Bothrops	3hr
2-Hydroxycinnamic acid, predominantly trans	-1.3353	6.93e-05	C01772	HMDB0002641	BA_6hr	decreased	Bothrops	6hr
2-Hydroxycinnamic acid, predominantly trans	-0.61064	0.11408	C01772	HMDB0002641	DR_1hr	unchanged	Daboia	1hr
2-Hydroxycinnamic acid, predominantly trans	-0.14237	0.5785	C01772	HMDB0002641	DR_24hr	unchanged	Daboia	24hr
2-Hydroxycinnamic acid, predominantly trans	-1.2179	0.013846	C01772	HMDB0002641	DR_3hr	decreased	Daboia	3hr
2-Hydroxycinnamic acid, predominantly trans	-1.5177	0.0081963	C01772	HMDB0002641	DR_6hr	decreased	Daboia	6hr
Methylimidazoleacetic acid	1.2066	0.0034253	C05828	HMDB0002820	BA_1hr	increased	Bothrops	1hr
Methylimidazoleacetic acid	0.12807	0.58619	C05828	HMDB0002820	BA_24hr	unchanged	Bothrops	24hr
Methylimidazoleacetic acid	0.3813	0.0069386	C05828	HMDB0002820	BA_3hr	unchanged	Bothrops	3hr
Methylimidazoleacetic acid	0.72536	0.014735	C05828	HMDB0002820	BA_6hr	unchanged	Bothrops	6hr
Methylimidazoleacetic acid	1.5247	0.0014763	C05828	HMDB0002820	DR_1hr	increased	Daboia	1hr
Methylimidazoleacetic acid	0.33001	0.22755	C05828	HMDB0002820	DR_24hr	unchanged	Daboia	24hr
Methylimidazoleacetic acid	3.0231	0.022058	C05828	HMDB0002820	DR_3hr	increased	Daboia	3hr
Methylimidazoleacetic acid	1.885	0.015375	C05828	HMDB0002820	DR_6hr	increased	Daboia	6hr
Theobromine	-0.91872	0.012095	C07480	HMDB0002825	BA_1hr	unchanged	Bothrops	1hr
Theobromine	-0.15857	0.51461	C07480	HMDB0002825	BA_24hr	unchanged	Bothrops	24hr
Theobromine	0.033583	0.63952	C07480	HMDB0002825	BA_3hr	unchanged	Bothrops	3hr
Theobromine	-0.58979	0.0045215	C07480	HMDB0002825	BA_6hr	unchanged	Bothrops	6hr
Theobromine	0.031361	0.72097	C07480	HMDB0002825	DR_1hr	unchanged	Daboia	1hr
Theobromine	0.20458	0.25012	C07480	HMDB0002825	DR_24hr	unchanged	Daboia	24hr
Theobromine	-0.12229	0.61943	C07480	HMDB0002825	DR_3hr	unchanged	Daboia	3hr
Theobromine	-0.2727	0.12317	C07480	HMDB0002825	DR_6hr	unchanged	Daboia	6hr
5-METHYLCYTOSINE	0.1554	0.28997	C02376	HMDB0002894	BA_1hr	unchanged	Bothrops	1hr
5-METHYLCYTOSINE	0.38808	0.20098	C02376	HMDB0002894	BA_24hr	unchanged	Bothrops	24hr
5-METHYLCYTOSINE	0.098185	0.78709	C02376	HMDB0002894	BA_3hr	unchanged	Bothrops	3hr
5-METHYLCYTOSINE	0.28136	0.072078	C02376	HMDB0002894	BA_6hr	unchanged	Bothrops	6hr
5-METHYLCYTOSINE	-0.13067	0.47528	C02376	HMDB0002894	DR_1hr	unchanged	Daboia	1hr
5-METHYLCYTOSINE	0.28735	0.04887	C02376	HMDB0002894	DR_24hr	unchanged	Daboia	24hr
5-METHYLCYTOSINE	0.43624	0.011651	C02376	HMDB0002894	DR_3hr	unchanged	Daboia	3hr
5-METHYLCYTOSINE	0.32952	0.19987	C02376	HMDB0002894	DR_6hr	unchanged	Daboia	6hr
N-ACETYLSERINE	0.207	0.34865		HMDB0002931	BA_24hr	unchanged	Bothrops	24hr
N-ACETYLSERINE	-0.38819	0.03972		HMDB0002931	BA_3hr	unchanged	Bothrops	3hr
N-ACETYLSERINE	-0.63851	0.033623		HMDB0002931	BA_6hr	unchanged	Bothrops	6hr
N-ACETYLSERINE	0.6586	0.022718		HMDB0002931	DR_1hr	unchanged	Daboia	1hr
N-ACETYLSERINE	0.63429	0.19094		HMDB0002931	DR_24hr	unchanged	Daboia	24hr
N-ACETYLSERINE	-0.23372	0.29652		HMDB0002931	DR_3hr	unchanged	Daboia	3hr
N-ACETYLSERINE	-0.58161	0.043723		HMDB0002931	DR_6hr	unchanged	Daboia	6hr
N-ACETYLSERINE	-0.59569	0.089399		HMDB0002931	BA_1hr	unchanged	Bothrops	1hr
Dihydrotestosterone	1.4286	0.31045	C03917	HMDB0002961	BA_1hr	unchanged	Bothrops	1hr
Dihydrotestosterone	0.86004	0.27941	C03917	HMDB0002961	BA_24hr	unchanged	Bothrops	24hr
Dihydrotestosterone	1.4431	0.0059147	C03917	HMDB0002961	BA_3hr	increased	Bothrops	3hr
Dihydrotestosterone	0.89634	0.43278	C03917	HMDB0002961	BA_6hr	unchanged	Bothrops	6hr
Dihydrotestosterone	-0.55271	0.34671	C03917	HMDB0002961	DR_1hr	unchanged	Daboia	1hr
Dihydrotestosterone	1.1357	0.5118	C03917	HMDB0002961	DR_24hr	unchanged	Daboia	24hr
Dihydrotestosterone	0.94705	0.55431	C03917	HMDB0002961	DR_3hr	unchanged	Daboia	3hr
Dihydrotestosterone	-0.34403	0.65415	C03917	HMDB0002961	DR_6hr	unchanged	Daboia	6hr
Aniline	-0.98235	3.39e-06	C00292	HMDB0003012	BA_1hr	unchanged	Bothrops	1hr
Aniline	-1.0174	0.0024543	C00292	HMDB0003012	BA_24hr	decreased	Bothrops	24hr
Aniline	-0.67479	0.015347	C00292	HMDB0003012	BA_3hr	unchanged	Bothrops	3hr
Aniline	-0.39497	0.072589	C00292	HMDB0003012	BA_6hr	unchanged	Bothrops	6hr
Aniline	-1.0145	0.0076428	C00292	HMDB0003012	DR_1hr	decreased	Daboia	1hr
Aniline	-0.84872	0.0045801	C00292	HMDB0003012	DR_24hr	unchanged	Daboia	24hr
Aniline	-0.50123	0.020225	C00292	HMDB0003012	DR_3hr	unchanged	Daboia	3hr
Aniline	-0.36672	0.1625	C00292	HMDB0003012	DR_6hr	unchanged	Daboia	6hr
L-(+)-Ergothioneine	0.51315	0.13304		HMDB0003045	BA_24hr	unchanged	Bothrops	24hr
L-(+)-Ergothioneine	1.3487	0.05405		HMDB0003045	BA_3hr	unchanged	Bothrops	3hr
L-(+)-Ergothioneine	0.070304	0.92528		HMDB0003045	BA_6hr	unchanged	Bothrops	6hr
L-(+)-Ergothioneine	0.48894	0.6301		HMDB0003045	DR_1hr	unchanged	Daboia	1hr
L-(+)-Ergothioneine	0.34733	0.77091		HMDB0003045	DR_24hr	unchanged	Daboia	24hr
L-(+)-Ergothioneine	-0.82118	0.59801		HMDB0003045	DR_3hr	unchanged	Daboia	3hr
L-(+)-Ergothioneine	0.13201	0.90667		HMDB0003045	DR_6hr	unchanged	Daboia	6hr
L-(+)-Ergothioneine	0.91571	0.10675		HMDB0003045	BA_1hr	unchanged	Bothrops	1hr
stanozolol	1.1697	0.070462	C07311	HMDB0003116	BA_1hr	unchanged	Bothrops	1hr
stanozolol	-0.41492	0.08404	C07311	HMDB0003116	BA_24hr	unchanged	Bothrops	24hr
stanozolol	0.84212	0.141	C07311	HMDB0003116	BA_3hr	unchanged	Bothrops	3hr
stanozolol	0.49909	0.024403	C07311	HMDB0003116	BA_6hr	unchanged	Bothrops	6hr
stanozolol	0.12952	0.757	C07311	HMDB0003116	DR_1hr	unchanged	Daboia	1hr
stanozolol	-0.16741	0.5266	C07311	HMDB0003116	DR_24hr	unchanged	Daboia	24hr
stanozolol	0.66246	0.15696	C07311	HMDB0003116	DR_3hr	unchanged	Daboia	3hr
stanozolol	-0.40644	0.22457	C07311	HMDB0003116	DR_6hr	unchanged	Daboia	6hr
2,3-Butanediol	-0.97499	0.00013624	C00265	HMDB0003156	BA_1hr	unchanged	Bothrops	1hr
2,3-Butanediol	-0.17739	0.24363	C00265	HMDB0003156	BA_24hr	unchanged	Bothrops	24hr
2,3-Butanediol	-1.1717	4.43e-05	C00265	HMDB0003156	BA_3hr	decreased	Bothrops	3hr
2,3-Butanediol	-1.2684	4.86e-05	C00265	HMDB0003156	BA_6hr	decreased	Bothrops	6hr
2,3-Butanediol	-0.56896	0.10958	C00265	HMDB0003156	DR_1hr	unchanged	Daboia	1hr
2,3-Butanediol	-0.11431	0.61993	C00265	HMDB0003156	DR_24hr	unchanged	Daboia	24hr
2,3-Butanediol	-1.097	0.011954	C00265	HMDB0003156	DR_3hr	decreased	Daboia	3hr
2,3-Butanediol	-1.4222	0.0062285	C00265	HMDB0003156	DR_6hr	decreased	Daboia	6hr
Heme B	3.6383	9.46e-05	C00032	HMDB0003178	BA_1hr	increased	Bothrops	1hr
Heme B	0.53375	0.41179	C00032	HMDB0003178	BA_24hr	unchanged	Bothrops	24hr
Heme B	3.2913	0.040943	C00032	HMDB0003178	BA_3hr	increased	Bothrops	3hr
Heme B	0.80996	0.28618	C00032	HMDB0003178	BA_6hr	unchanged	Bothrops	6hr
Heme B	4.0971	0.00053517	C00032	HMDB0003178	DR_1hr	increased	Daboia	1hr
Heme B	1.2206	0.13545	C00032	HMDB0003178	DR_24hr	unchanged	Daboia	24hr
Heme B	3.1813	0.0026226	C00032	HMDB0003178	DR_3hr	increased	Daboia	3hr
Heme B	1.0187	0.053036	C00032	HMDB0003178	DR_6hr	unchanged	Daboia	6hr
(S)-DIHYDROOROTATE	1.1689	0.055683	C00337	HMDB0003349	BA_1hr	unchanged	Bothrops	1hr
(S)-DIHYDROOROTATE	0.94905	0.059067	C00337	HMDB0003349	BA_24hr	unchanged	Bothrops	24hr
(S)-DIHYDROOROTATE	0.55907	0.0023722	C00337	HMDB0003349	BA_3hr	unchanged	Bothrops	3hr
(S)-DIHYDROOROTATE	1.2437	0.046435	C00337	HMDB0003349	BA_6hr	increased	Bothrops	6hr
(S)-DIHYDROOROTATE	0.85383	0.070588	C00337	HMDB0003349	DR_1hr	unchanged	Daboia	1hr
(S)-DIHYDROOROTATE	0.41304	0.46887	C00337	HMDB0003349	DR_24hr	unchanged	Daboia	24hr
(S)-DIHYDROOROTATE	0.89332	0.046524	C00337	HMDB0003349	DR_3hr	unchanged	Daboia	3hr
(S)-DIHYDROOROTATE	0.54424	0.31129	C00337	HMDB0003349	DR_6hr	unchanged	Daboia	6hr
5-AMINOPENTANOATE	-0.45367	0.094079	C00431	HMDB0003355	BA_1hr	unchanged	Bothrops	1hr
5-AMINOPENTANOATE	0.32321	0.31585	C00431	HMDB0003355	BA_24hr	unchanged	Bothrops	24hr
5-AMINOPENTANOATE	-0.17345	0.73608	C00431	HMDB0003355	BA_3hr	unchanged	Bothrops	3hr
5-AMINOPENTANOATE	-0.49472	0.26207	C00431	HMDB0003355	BA_6hr	unchanged	Bothrops	6hr
5-AMINOPENTANOATE	-0.88711	0.062277	C00431	HMDB0003355	DR_1hr	unchanged	Daboia	1hr
5-AMINOPENTANOATE	-0.83604	0.14874	C00431	HMDB0003355	DR_24hr	unchanged	Daboia	24hr
5-AMINOPENTANOATE	-0.79673	0.075812	C00431	HMDB0003355	DR_3hr	unchanged	Daboia	3hr
5-AMINOPENTANOATE	-1.1596	0.053563	C00431	HMDB0003355	DR_6hr	unchanged	Daboia	6hr
N-Alpha-Acetyl-Ornithine	0.99524	0.0066872	C00437	HMDB0003357	BA_1hr	unchanged	Bothrops	1hr
N-Alpha-Acetyl-Ornithine	0.95362	0.061214	C00437	HMDB0003357	BA_24hr	unchanged	Bothrops	24hr
N-Alpha-Acetyl-Ornithine	0.20062	0.7227	C00437	HMDB0003357	BA_3hr	unchanged	Bothrops	3hr
N-Alpha-Acetyl-Ornithine	0.75715	0.025401	C00437	HMDB0003357	BA_6hr	unchanged	Bothrops	6hr
N-Alpha-Acetyl-Ornithine	0.05778	0.87829	C00437	HMDB0003357	DR_1hr	unchanged	Daboia	1hr
N-Alpha-Acetyl-Ornithine	0.078869	0.89054	C00437	HMDB0003357	DR_24hr	unchanged	Daboia	24hr
N-Alpha-Acetyl-Ornithine	-0.17411	0.6088	C00437	HMDB0003357	DR_3hr	unchanged	Daboia	3hr
N-Alpha-Acetyl-Ornithine	-0.11156	0.79595	C00437	HMDB0003357	DR_6hr	unchanged	Daboia	6hr
DIACETYL	0.74858	0.030057	C00741	HMDB0003407	BA_1hr	unchanged	Bothrops	1hr
DIACETYL	0.39537	0.12083	C00741	HMDB0003407	BA_24hr	unchanged	Bothrops	24hr
DIACETYL	0.46516	0.35	C00741	HMDB0003407	BA_3hr	unchanged	Bothrops	3hr
DIACETYL	1.9426	0.093572	C00741	HMDB0003407	BA_6hr	unchanged	Bothrops	6hr
DIACETYL	0.012949	0.95737	C00741	HMDB0003407	DR_1hr	unchanged	Daboia	1hr
DIACETYL	0.17693	0.45905	C00741	HMDB0003407	DR_24hr	unchanged	Daboia	24hr
DIACETYL	1.4542	0.058746	C00741	HMDB0003407	DR_3hr	unchanged	Daboia	3hr
DIACETYL	1.3619	0.13082	C00741	HMDB0003407	DR_6hr	unchanged	Daboia	6hr
4-Guanidinobutyric acid	1.4325	0.00098904	C01035	HMDB0003464	BA_1hr	increased	Bothrops	1hr
4-Guanidinobutyric acid	1.4196	0.010138	C01035	HMDB0003464	BA_24hr	increased	Bothrops	24hr
4-Guanidinobutyric acid	-0.0054388	0.93645	C01035	HMDB0003464	BA_3hr	unchanged	Bothrops	3hr
4-Guanidinobutyric acid	0.63273	0.031469	C01035	HMDB0003464	BA_6hr	unchanged	Bothrops	6hr
4-Guanidinobutyric acid	1.5796	0.028564	C01035	HMDB0003464	DR_1hr	increased	Daboia	1hr
4-Guanidinobutyric acid	1.3544	0.087271	C01035	HMDB0003464	DR_24hr	unchanged	Daboia	24hr
4-Guanidinobutyric acid	0.62578	0.044466	C01035	HMDB0003464	DR_3hr	unchanged	Daboia	3hr
4-Guanidinobutyric acid	1.2037	0.021421	C01035	HMDB0003464	DR_6hr	increased	Daboia	6hr
CAFFEATE	6.6249	0.1838	C01197	HMDB0003501	BA_1hr	unchanged	Bothrops	1hr
CAFFEATE	0.95913	0.27708	C01197	HMDB0003501	BA_24hr	unchanged	Bothrops	24hr
CAFFEATE	0.37495	0.68464	C01197	HMDB0003501	BA_3hr	unchanged	Bothrops	3hr
CAFFEATE	1.1198	0.24685	C01197	HMDB0003501	BA_6hr	unchanged	Bothrops	6hr
CAFFEATE	-5.0275	0.36849	C01197	HMDB0003501	DR_1hr	unchanged	Daboia	1hr
CAFFEATE	0.70856	0.74985	C01197	HMDB0003501	DR_24hr	unchanged	Daboia	24hr
CAFFEATE	-4.8098	0.37073	C01197	HMDB0003501	DR_3hr	unchanged	Daboia	3hr
CAFFEATE	-3.8862	0.38521	C01197	HMDB0003501	DR_6hr	unchanged	Daboia	6hr
4-ACETAMIDOBUTANOATE	-0.94019	0.19856	C02946	HMDB0003681	BA_1hr	unchanged	Bothrops	1hr
4-ACETAMIDOBUTANOATE	0.23974	0.54608	C02946	HMDB0003681	BA_24hr	unchanged	Bothrops	24hr
4-ACETAMIDOBUTANOATE	-0.24375	0.6921	C02946	HMDB0003681	BA_3hr	unchanged	Bothrops	3hr
4-ACETAMIDOBUTANOATE	-0.081788	0.87266	C02946	HMDB0003681	BA_6hr	unchanged	Bothrops	6hr
4-ACETAMIDOBUTANOATE	0.2559	0.38889	C02946	HMDB0003681	DR_1hr	unchanged	Daboia	1hr
4-ACETAMIDOBUTANOATE	0.61421	0.38727	C02946	HMDB0003681	DR_24hr	unchanged	Daboia	24hr
4-ACETAMIDOBUTANOATE	-0.38041	0.38448	C02946	HMDB0003681	DR_3hr	unchanged	Daboia	3hr
4-ACETAMIDOBUTANOATE	-0.73196	0.021409	C02946	HMDB0003681	DR_6hr	unchanged	Daboia	6hr
5,6 DIMETHYLBENZIMIDAZOLE	-0.24247	0.72939	C03114	HMDB0003701	BA_1hr	unchanged	Bothrops	1hr
5,6 DIMETHYLBENZIMIDAZOLE	-0.63232	0.1878	C03114	HMDB0003701	BA_24hr	unchanged	Bothrops	24hr
5,6 DIMETHYLBENZIMIDAZOLE	-0.092783	0.81622	C03114	HMDB0003701	BA_3hr	unchanged	Bothrops	3hr
5,6 DIMETHYLBENZIMIDAZOLE	-1.6705	0.038882	C03114	HMDB0003701	BA_6hr	decreased	Bothrops	6hr
5,6 DIMETHYLBENZIMIDAZOLE	1.2823	0.011626	C03114	HMDB0003701	DR_1hr	increased	Daboia	1hr
5,6 DIMETHYLBENZIMIDAZOLE	-0.36143	0.57943	C03114	HMDB0003701	DR_24hr	unchanged	Daboia	24hr
5,6 DIMETHYLBENZIMIDAZOLE	-0.44464	0.41386	C03114	HMDB0003701	DR_3hr	unchanged	Daboia	3hr
5,6 DIMETHYLBENZIMIDAZOLE	4.0138	0.33769	C03114	HMDB0003701	DR_6hr	unchanged	Daboia	6hr
Nudifloramide	0.8338	0.04739	C05842	HMDB0004193	BA_1hr	unchanged	Bothrops	1hr
Nudifloramide	0.39482	0.36029	C05842	HMDB0004193	BA_24hr	unchanged	Bothrops	24hr
Nudifloramide	1.3335	0.0056468	C05842	HMDB0004193	BA_3hr	increased	Bothrops	3hr
Nudifloramide	1.8949	0.0020854	C05842	HMDB0004193	BA_6hr	increased	Bothrops	6hr
Nudifloramide	0.63102	0.28765	C05842	HMDB0004193	DR_1hr	unchanged	Daboia	1hr
Nudifloramide	-0.3107	0.26475	C05842	HMDB0004193	DR_24hr	unchanged	Daboia	24hr
Nudifloramide	2.3249	0.028155	C05842	HMDB0004193	DR_3hr	increased	Daboia	3hr
Nudifloramide	2.5482	0.023338	C05842	HMDB0004193	DR_6hr	increased	Daboia	6hr
N1-Methyl-4-pyridone-3-carboxamide	0.69245	0.10216	C05843	HMDB0004194	BA_1hr	unchanged	Bothrops	1hr
N1-Methyl-4-pyridone-3-carboxamide	0.34316	0.45082	C05843	HMDB0004194	BA_24hr	unchanged	Bothrops	24hr
N1-Methyl-4-pyridone-3-carboxamide	1.1727	0.022024	C05843	HMDB0004194	BA_3hr	increased	Bothrops	3hr
N1-Methyl-4-pyridone-3-carboxamide	1.5714	0.0052898	C05843	HMDB0004194	BA_6hr	increased	Bothrops	6hr
N1-Methyl-4-pyridone-3-carboxamide	0.44553	0.43152	C05843	HMDB0004194	DR_1hr	unchanged	Daboia	1hr
N1-Methyl-4-pyridone-3-carboxamide	-0.44894	0.13162	C05843	HMDB0004194	DR_24hr	unchanged	Daboia	24hr
N1-Methyl-4-pyridone-3-carboxamide	2.0449	0.030402	C05843	HMDB0004194	DR_3hr	increased	Daboia	3hr
N1-Methyl-4-pyridone-3-carboxamide	2.4067	0.050327	C05843	HMDB0004194	DR_6hr	unchanged	Daboia	6hr
2,4-Dichlorophenol	-1.0861	0.0020217	C02625	HMDB0004811	BA_1hr	decreased	Bothrops	1hr
2,4-Dichlorophenol	-0.65638	1.54e-05	C02625	HMDB0004811	BA_24hr	unchanged	Bothrops	24hr
2,4-Dichlorophenol	-0.46583	0.0011013	C02625	HMDB0004811	BA_3hr	unchanged	Bothrops	3hr
2,4-Dichlorophenol	-0.79402	0.0052954	C02625	HMDB0004811	BA_6hr	unchanged	Bothrops	6hr
2,4-Dichlorophenol	-0.37815	0.12033	C02625	HMDB0004811	DR_1hr	unchanged	Daboia	1hr
2,4-Dichlorophenol	-0.18201	0.51159	C02625	HMDB0004811	DR_24hr	unchanged	Daboia	24hr
2,4-Dichlorophenol	-1.0401	0.011543	C02625	HMDB0004811	DR_3hr	decreased	Daboia	3hr
2,4-Dichlorophenol	-0.9813	0.014106	C02625	HMDB0004811	DR_6hr	unchanged	Daboia	6hr
P-OCTOPAMINE	-1.5962	0.04191	C04227	HMDB0004825	BA_1hr	decreased	Bothrops	1hr
P-OCTOPAMINE	-0.42702	0.34713	C04227	HMDB0004825	BA_24hr	unchanged	Bothrops	24hr
P-OCTOPAMINE	-0.74914	0.26908	C04227	HMDB0004825	BA_3hr	unchanged	Bothrops	3hr
P-OCTOPAMINE	-0.89566	0.23147	C04227	HMDB0004825	BA_6hr	unchanged	Bothrops	6hr
P-OCTOPAMINE	-0.49112	0.37505	C04227	HMDB0004825	DR_1hr	unchanged	Daboia	1hr
P-OCTOPAMINE	0.64039	0.44788	C04227	HMDB0004825	DR_24hr	unchanged	Daboia	24hr
P-OCTOPAMINE	-0.46934	0.45589	C04227	HMDB0004825	DR_3hr	unchanged	Daboia	3hr
P-OCTOPAMINE	-1.1587	0.1132	C04227	HMDB0004825	DR_6hr	unchanged	Daboia	6hr
Fexofenadine	-0.28648	0.39303	C06999	HMDB0005030	BA_1hr	unchanged	Bothrops	1hr
Fexofenadine	-0.58903	0.0060453	C06999	HMDB0005030	BA_24hr	unchanged	Bothrops	24hr
Fexofenadine	-0.88358	0.0010754	C06999	HMDB0005030	BA_3hr	unchanged	Bothrops	3hr
Fexofenadine	-1.5176	0.0013865	C06999	HMDB0005030	BA_6hr	decreased	Bothrops	6hr
Fexofenadine	0.019178	0.88964	C06999	HMDB0005030	DR_1hr	unchanged	Daboia	1hr
Fexofenadine	-0.65097	0.10104	C06999	HMDB0005030	DR_24hr	unchanged	Daboia	24hr
Fexofenadine	-0.39604	0.19142	C06999	HMDB0005030	DR_3hr	unchanged	Daboia	3hr
Fexofenadine	-1.5896	0.0018652	C06999	HMDB0005030	DR_6hr	decreased	Daboia	6hr
OPHTHALMIC ACID	4.0506	0.0029019	C21016	HMDB0005765	BA_1hr	increased	Bothrops	1hr
OPHTHALMIC ACID	2.5761	0.00032204	C21016	HMDB0005765	BA_24hr	increased	Bothrops	24hr
OPHTHALMIC ACID	0.14995	0.79072	C21016	HMDB0005765	BA_3hr	unchanged	Bothrops	3hr
OPHTHALMIC ACID	5.0984	0.050629	C21016	HMDB0005765	BA_6hr	unchanged	Bothrops	6hr
OPHTHALMIC ACID	4.0821	0.30093	C21016	HMDB0005765	DR_1hr	unchanged	Daboia	1hr
OPHTHALMIC ACID	2.3743	0.096149	C21016	HMDB0005765	DR_24hr	unchanged	Daboia	24hr
OPHTHALMIC ACID	3.5599	0.037319	C21016	HMDB0005765	DR_3hr	increased	Daboia	3hr
OPHTHALMIC ACID	4.373	0.086548	C21016	HMDB0005765	DR_6hr	unchanged	Daboia	6hr
[6]-Gingerol	-0.43413	0.081332	C10462	HMDB0005783	BA_1hr	unchanged	Bothrops	1hr
[6]-Gingerol	-0.02904	0.70774	C10462	HMDB0005783	BA_24hr	unchanged	Bothrops	24hr
[6]-Gingerol	-0.020526	0.50104	C10462	HMDB0005783	BA_3hr	unchanged	Bothrops	3hr
[6]-Gingerol	-0.15968	0.019619	C10462	HMDB0005783	BA_6hr	unchanged	Bothrops	6hr
[6]-Gingerol	-0.21032	0.15568	C10462	HMDB0005783	DR_1hr	unchanged	Daboia	1hr
[6]-Gingerol	0.24538	0.31174	C10462	HMDB0005783	DR_24hr	unchanged	Daboia	24hr
[6]-Gingerol	-0.22358	0.14428	C10462	HMDB0005783	DR_3hr	unchanged	Daboia	3hr
[6]-Gingerol	-0.26561	0.11207	C10462	HMDB0005783	DR_6hr	unchanged	Daboia	6hr
Indole-3-carbinol	1.0888	0.20558		HMDB0005785	BA_24hr	unchanged	Bothrops	24hr
Indole-3-carbinol	0.17885	0.7082		HMDB0005785	BA_3hr	unchanged	Bothrops	3hr
Indole-3-carbinol	0.59581	0.045541		HMDB0005785	BA_6hr	unchanged	Bothrops	6hr
Indole-3-carbinol	1.7575	0.060177		HMDB0005785	DR_1hr	unchanged	Daboia	1hr
Indole-3-carbinol	1.7837	0.17612		HMDB0005785	DR_24hr	unchanged	Daboia	24hr
Indole-3-carbinol	0.52588	0.57645		HMDB0005785	DR_3hr	unchanged	Daboia	3hr
Indole-3-carbinol	1.0012	0.19734		HMDB0005785	DR_6hr	unchanged	Daboia	6hr
Indole-3-carbinol	1.5471	0.031303		HMDB0005785	BA_1hr	increased	Bothrops	1hr
Formononetin	-0.19898	0.48517	C00858	HMDB0005808	BA_1hr	unchanged	Bothrops	1hr
Formononetin	-0.8828	0.001947	C00858	HMDB0005808	BA_24hr	unchanged	Bothrops	24hr
Formononetin	-0.51398	0.0044248	C00858	HMDB0005808	BA_3hr	unchanged	Bothrops	3hr
Formononetin	0.17339	0.4134	C00858	HMDB0005808	BA_6hr	unchanged	Bothrops	6hr
Formononetin	-0.51096	0.010425	C00858	HMDB0005808	DR_1hr	unchanged	Daboia	1hr
Formononetin	-1.2936	0.00034456	C00858	HMDB0005808	DR_24hr	decreased	Daboia	24hr
Formononetin	-0.249	0.1319	C00858	HMDB0005808	DR_3hr	unchanged	Daboia	3hr
Formononetin	0.16557	0.36379	C00858	HMDB0005808	DR_6hr	unchanged	Daboia	6hr
H-Pro-Hyp-OH	1.7751	0.0099448		HMDB0006695	BA_24hr	increased	Bothrops	24hr
H-Pro-Hyp-OH	0.61452	0.035171		HMDB0006695	BA_3hr	unchanged	Bothrops	3hr
H-Pro-Hyp-OH	2.1575	0.040483		HMDB0006695	BA_6hr	increased	Bothrops	6hr
H-Pro-Hyp-OH	2.2653	0.012521		HMDB0006695	DR_1hr	increased	Daboia	1hr
H-Pro-Hyp-OH	0.77069	0.01568		HMDB0006695	DR_24hr	unchanged	Daboia	24hr
H-Pro-Hyp-OH	2.2043	0.00019658		HMDB0006695	DR_3hr	increased	Daboia	3hr
H-Pro-Hyp-OH	1.936	0.0012193		HMDB0006695	DR_6hr	increased	Daboia	6hr
H-Pro-Hyp-OH	2.2573	0.00026739		HMDB0006695	BA_1hr	increased	Bothrops	1hr
Adrenosterone	-0.47227	0.086871	C05285	HMDB0006772	BA_1hr	unchanged	Bothrops	1hr
Adrenosterone	-0.046493	0.54591	C05285	HMDB0006772	BA_24hr	unchanged	Bothrops	24hr
Adrenosterone	0.06307	0.3619	C05285	HMDB0006772	BA_3hr	unchanged	Bothrops	3hr
Adrenosterone	-0.26127	0.014109	C05285	HMDB0006772	BA_6hr	unchanged	Bothrops	6hr
Adrenosterone	-0.24984	0.087586	C05285	HMDB0006772	DR_1hr	unchanged	Daboia	1hr
Adrenosterone	0.19868	0.387	C05285	HMDB0006772	DR_24hr	unchanged	Daboia	24hr
Adrenosterone	-0.30846	0.064406	C05285	HMDB0006772	DR_3hr	unchanged	Daboia	3hr
Adrenosterone	-0.34637	0.043743	C05285	HMDB0006772	DR_6hr	unchanged	Daboia	6hr
DEOXYCARNITINE	-1.1683	7.26e-05	C01181	HMDB0006831	BA_1hr	decreased	Bothrops	1hr
DEOXYCARNITINE	-0.35047	0.18966	C01181	HMDB0006831	BA_24hr	unchanged	Bothrops	24hr
DEOXYCARNITINE	-0.15993	0.38525	C01181	HMDB0006831	BA_3hr	unchanged	Bothrops	3hr
DEOXYCARNITINE	-0.48861	0.0046345	C01181	HMDB0006831	BA_6hr	unchanged	Bothrops	6hr
DEOXYCARNITINE	-0.22965	0.62159	C01181	HMDB0006831	DR_1hr	unchanged	Daboia	1hr
DEOXYCARNITINE	0.043849	0.89005	C01181	HMDB0006831	DR_24hr	unchanged	Daboia	24hr
DEOXYCARNITINE	-1.0618	0.014588	C01181	HMDB0006831	DR_3hr	decreased	Daboia	3hr
DEOXYCARNITINE	-1.1776	0.0088652	C01181	HMDB0006831	DR_6hr	decreased	Daboia	6hr
PC(16:0/18:1(9Z))	-4.5211	0.0092485	C00157	HMDB0007972	BA_1hr	decreased	Bothrops	1hr
PC(16:0/18:1(9Z))	-2.3012	0.0054172	C00157	HMDB0007972	BA_24hr	decreased	Bothrops	24hr
PC(16:0/18:1(9Z))	-5.3119	0.0082698	C00157	HMDB0007972	BA_3hr	decreased	Bothrops	3hr
PC(16:0/18:1(9Z))	-2.7173	0.01867	C00157	HMDB0007972	BA_6hr	decreased	Bothrops	6hr
PC(16:0/18:1(9Z))	-0.82914	0.65413	C00157	HMDB0007972	DR_1hr	unchanged	Daboia	1hr
PC(16:0/18:1(9Z))	-0.69874	0.67151	C00157	HMDB0007972	DR_24hr	unchanged	Daboia	24hr
PC(16:0/18:1(9Z))	1.8926	0.25887	C00157	HMDB0007972	DR_3hr	unchanged	Daboia	3hr
PC(16:0/18:1(9Z))	1.3905	0.48119	C00157	HMDB0007972	DR_6hr	unchanged	Daboia	6hr
9-HETE	1.683	0.02072	C14779	HMDB0010222	BA_1hr	increased	Bothrops	1hr
9-HETE	0.15984	0.71708	C14779	HMDB0010222	BA_24hr	unchanged	Bothrops	24hr
9-HETE	1.2165	0.0037208	C14779	HMDB0010222	BA_3hr	increased	Bothrops	3hr
9-HETE	1.9586	0.2828	C14779	HMDB0010222	BA_6hr	unchanged	Bothrops	6hr
9-HETE	1.8569	0.035756	C14779	HMDB0010222	DR_1hr	increased	Daboia	1hr
9-HETE	-0.074911	0.73583	C14779	HMDB0010222	DR_24hr	unchanged	Daboia	24hr
9-HETE	1.7264	0.075257	C14779	HMDB0010222	DR_3hr	unchanged	Daboia	3hr
9-HETE	1.0268	0.26739	C14779	HMDB0010222	DR_6hr	unchanged	Daboia	6hr
1-pentadecanoyl-2-hydroxy-sn-glycero-3-phosphocholine	-0.84037	0.0013732		HMDB0010381	BA_24hr	unchanged	Bothrops	24hr
1-pentadecanoyl-2-hydroxy-sn-glycero-3-phosphocholine	-0.52188	0.0024932		HMDB0010381	BA_3hr	unchanged	Bothrops	3hr
1-pentadecanoyl-2-hydroxy-sn-glycero-3-phosphocholine	-1.0444	0.0040951		HMDB0010381	BA_6hr	decreased	Bothrops	6hr
1-pentadecanoyl-2-hydroxy-sn-glycero-3-phosphocholine	0.25695	0.23668		HMDB0010381	DR_1hr	unchanged	Daboia	1hr
1-pentadecanoyl-2-hydroxy-sn-glycero-3-phosphocholine	-0.83996	0.013047		HMDB0010381	DR_24hr	unchanged	Daboia	24hr
1-pentadecanoyl-2-hydroxy-sn-glycero-3-phosphocholine	-0.54182	0.0028681		HMDB0010381	DR_3hr	unchanged	Daboia	3hr
1-pentadecanoyl-2-hydroxy-sn-glycero-3-phosphocholine	-1.1156	0.00033633		HMDB0010381	DR_6hr	decreased	Daboia	6hr
1-pentadecanoyl-2-hydroxy-sn-glycero-3-phosphocholine	0.23908	0.42122		HMDB0010381	BA_1hr	unchanged	Bothrops	1hr
1-Stearoyl-sn-glycero-3-phosphocholine	-1.3765	0.00045892		HMDB0010384	BA_24hr	decreased	Bothrops	24hr
1-Stearoyl-sn-glycero-3-phosphocholine	-1.1715	6.36e-05		HMDB0010384	BA_3hr	decreased	Bothrops	3hr
1-Stearoyl-sn-glycero-3-phosphocholine	-1.4374	0.00057147		HMDB0010384	BA_6hr	decreased	Bothrops	6hr
1-Stearoyl-sn-glycero-3-phosphocholine	-0.24773	0.49879		HMDB0010384	DR_1hr	unchanged	Daboia	1hr
1-Stearoyl-sn-glycero-3-phosphocholine	-1.396	0.016717		HMDB0010384	DR_24hr	decreased	Daboia	24hr
1-Stearoyl-sn-glycero-3-phosphocholine	-1.2467	0.019292		HMDB0010384	DR_3hr	decreased	Daboia	3hr
1-Stearoyl-sn-glycero-3-phosphocholine	-2.5959	0.005154		HMDB0010384	DR_6hr	decreased	Daboia	6hr
1-Stearoyl-sn-glycero-3-phosphocholine	-0.40346	0.3365		HMDB0010384	BA_1hr	unchanged	Bothrops	1hr
2-Phenylacetamide	-0.99698	0.00014396	C02505	HMDB0010715	BA_1hr	unchanged	Bothrops	1hr
2-Phenylacetamide	-0.18532	0.22821	C02505	HMDB0010715	BA_24hr	unchanged	Bothrops	24hr
2-Phenylacetamide	-1.2611	4.96e-05	C02505	HMDB0010715	BA_3hr	decreased	Bothrops	3hr
2-Phenylacetamide	-1.3514	6.03e-05	C02505	HMDB0010715	BA_6hr	decreased	Bothrops	6hr
2-Phenylacetamide	-0.59809	0.11415	C02505	HMDB0010715	DR_1hr	unchanged	Daboia	1hr
2-Phenylacetamide	-0.13699	0.58477	C02505	HMDB0010715	DR_24hr	unchanged	Daboia	24hr
2-Phenylacetamide	-1.1961	0.013086	C02505	HMDB0010715	DR_3hr	decreased	Daboia	3hr
2-Phenylacetamide	-1.4949	0.0075218	C02505	HMDB0010715	DR_6hr	decreased	Daboia	6hr
gamma-Glutamylleucine	0.21511	0.38191		HMDB0011171	BA_24hr	unchanged	Bothrops	24hr
gamma-Glutamylleucine	-0.56726	0.0014664		HMDB0011171	BA_3hr	unchanged	Bothrops	3hr
gamma-Glutamylleucine	-0.0068028	0.96605		HMDB0011171	BA_6hr	unchanged	Bothrops	6hr
gamma-Glutamylleucine	0.65111	0.027784		HMDB0011171	DR_1hr	unchanged	Daboia	1hr
gamma-Glutamylleucine	0.024343	0.9524		HMDB0011171	DR_24hr	unchanged	Daboia	24hr
gamma-Glutamylleucine	0.5105	0.23088		HMDB0011171	DR_3hr	unchanged	Daboia	3hr
gamma-Glutamylleucine	0.036	0.87762		HMDB0011171	DR_6hr	unchanged	Daboia	6hr
gamma-Glutamylleucine	0.29301	0.082223		HMDB0011171	BA_1hr	unchanged	Bothrops	1hr
1-palmitoyl-2-hydroxy-sn-glycero-3-phosphoethanolamine	-0.20963	0.13027		HMDB0011503	BA_24hr	unchanged	Bothrops	24hr
1-palmitoyl-2-hydroxy-sn-glycero-3-phosphoethanolamine	-0.046883	0.75216		HMDB0011503	BA_3hr	unchanged	Bothrops	3hr
1-palmitoyl-2-hydroxy-sn-glycero-3-phosphoethanolamine	-0.16335	0.37961		HMDB0011503	BA_6hr	unchanged	Bothrops	6hr
1-palmitoyl-2-hydroxy-sn-glycero-3-phosphoethanolamine	0.43632	0.050021		HMDB0011503	DR_1hr	unchanged	Daboia	1hr
1-palmitoyl-2-hydroxy-sn-glycero-3-phosphoethanolamine	-0.18765	0.098437		HMDB0011503	DR_24hr	unchanged	Daboia	24hr
1-palmitoyl-2-hydroxy-sn-glycero-3-phosphoethanolamine	0.64757	0.0020485		HMDB0011503	DR_3hr	unchanged	Daboia	3hr
1-palmitoyl-2-hydroxy-sn-glycero-3-phosphoethanolamine	0.041563	0.73164		HMDB0011503	DR_6hr	unchanged	Daboia	6hr
1-palmitoyl-2-hydroxy-sn-glycero-3-phosphoethanolamine	0.24691	0.25851		HMDB0011503	BA_1hr	unchanged	Bothrops	1hr
3-METHYLADENINE	1.2375	0.04796	C00913	HMDB0011600	BA_1hr	increased	Bothrops	1hr
3-METHYLADENINE	0.90343	0.10888	C00913	HMDB0011600	BA_24hr	unchanged	Bothrops	24hr
3-METHYLADENINE	0.71056	0.29563	C00913	HMDB0011600	BA_3hr	unchanged	Bothrops	3hr
3-METHYLADENINE	2.101	0.01409	C00913	HMDB0011600	BA_6hr	increased	Bothrops	6hr
3-METHYLADENINE	1.5748	0.035563	C00913	HMDB0011600	DR_1hr	increased	Daboia	1hr
3-METHYLADENINE	0.48066	0.29559	C00913	HMDB0011600	DR_24hr	unchanged	Daboia	24hr
3-METHYLADENINE	2.5274	0.0097442	C00913	HMDB0011600	DR_3hr	increased	Daboia	3hr
3-METHYLADENINE	2.0529	0.0076107	C00913	HMDB0011600	DR_6hr	increased	Daboia	6hr
Glycyl-glycine	-0.16715	0.3113	C02037	HMDB0011733	BA_1hr	unchanged	Bothrops	1hr
Glycyl-glycine	-0.16109	0.16147	C02037	HMDB0011733	BA_24hr	unchanged	Bothrops	24hr
Glycyl-glycine	0.0007539	0.99331	C02037	HMDB0011733	BA_3hr	unchanged	Bothrops	3hr
Glycyl-glycine	-0.11074	0.071156	C02037	HMDB0011733	BA_6hr	unchanged	Bothrops	6hr
Glycyl-glycine	0.34453	0.050695	C02037	HMDB0011733	DR_1hr	unchanged	Daboia	1hr
Glycyl-glycine	0.19096	0.039353	C02037	HMDB0011733	DR_24hr	unchanged	Daboia	24hr
Glycyl-glycine	0.31176	0.010976	C02037	HMDB0011733	DR_3hr	unchanged	Daboia	3hr
Glycyl-glycine	0.21015	0.02461	C02037	HMDB0011733	DR_6hr	unchanged	Daboia	6hr
gamma-Glutamyltyrosine	0.26627	0.16484		HMDB0011741	BA_24hr	unchanged	Bothrops	24hr
gamma-Glutamyltyrosine	-1.0692	0.00016662		HMDB0011741	BA_3hr	decreased	Bothrops	3hr
gamma-Glutamyltyrosine	-0.45758	0.013819		HMDB0011741	BA_6hr	unchanged	Bothrops	6hr
gamma-Glutamyltyrosine	0.38718	0.25098		HMDB0011741	DR_1hr	unchanged	Daboia	1hr
gamma-Glutamyltyrosine	0.084726	0.86206		HMDB0011741	DR_24hr	unchanged	Daboia	24hr
gamma-Glutamyltyrosine	0.01652	0.9682		HMDB0011741	DR_3hr	unchanged	Daboia	3hr
gamma-Glutamyltyrosine	-0.41065	0.32029		HMDB0011741	DR_6hr	unchanged	Daboia	6hr
gamma-Glutamyltyrosine	0.13428	0.51758		HMDB0011741	BA_1hr	unchanged	Bothrops	1hr
N-ACETYLMETHIONINE	-0.18472	0.58391	C02712	HMDB0011745	BA_1hr	unchanged	Bothrops	1hr
N-ACETYLMETHIONINE	-0.99295	0.023917	C02712	HMDB0011745	BA_24hr	unchanged	Bothrops	24hr
N-ACETYLMETHIONINE	0.28809	0.25417	C02712	HMDB0011745	BA_3hr	unchanged	Bothrops	3hr
N-ACETYLMETHIONINE	-0.011933	0.97039	C02712	HMDB0011745	BA_6hr	unchanged	Bothrops	6hr
N-ACETYLMETHIONINE	0.3047	0.35113	C02712	HMDB0011745	DR_1hr	unchanged	Daboia	1hr
N-ACETYLMETHIONINE	-0.16375	0.62232	C02712	HMDB0011745	DR_24hr	unchanged	Daboia	24hr
N-ACETYLMETHIONINE	-0.08457	0.87656	C02712	HMDB0011745	DR_3hr	unchanged	Daboia	3hr
N-ACETYLMETHIONINE	-0.32291	0.40319	C02712	HMDB0011745	DR_6hr	unchanged	Daboia	6hr
1-heptadecanoyl-2-hydroxy-sn-glycero-3-phosphocholine	-1.6284	0.00013952		HMDB0012108	BA_24hr	decreased	Bothrops	24hr
1-heptadecanoyl-2-hydroxy-sn-glycero-3-phosphocholine	-1.254	3.78e-06		HMDB0012108	BA_3hr	decreased	Bothrops	3hr
1-heptadecanoyl-2-hydroxy-sn-glycero-3-phosphocholine	-1.6867	8.8e-05		HMDB0012108	BA_6hr	decreased	Bothrops	6hr
1-heptadecanoyl-2-hydroxy-sn-glycero-3-phosphocholine	-0.31573	0.34453		HMDB0012108	DR_1hr	unchanged	Daboia	1hr
1-heptadecanoyl-2-hydroxy-sn-glycero-3-phosphocholine	-1.5289	0.0053891		HMDB0012108	DR_24hr	decreased	Daboia	24hr
1-heptadecanoyl-2-hydroxy-sn-glycero-3-phosphocholine	-1.2244	0.007961		HMDB0012108	DR_3hr	decreased	Daboia	3hr
1-heptadecanoyl-2-hydroxy-sn-glycero-3-phosphocholine	-2.3797	0.0015067		HMDB0012108	DR_6hr	decreased	Daboia	6hr
1-heptadecanoyl-2-hydroxy-sn-glycero-3-phosphocholine	-0.59786	0.10194		HMDB0012108	BA_1hr	unchanged	Bothrops	1hr
2-Naphthalenol	-1.5808	0.0084068	C11713	HMDB0012322	BA_1hr	decreased	Bothrops	1hr
2-Naphthalenol	-1.0027	0.0072676	C11713	HMDB0012322	BA_24hr	decreased	Bothrops	24hr
2-Naphthalenol	-0.60793	0.14774	C11713	HMDB0012322	BA_3hr	unchanged	Bothrops	3hr
2-Naphthalenol	-1.5327	0.0082969	C11713	HMDB0012322	BA_6hr	decreased	Bothrops	6hr
2-Naphthalenol	0.056556	0.90364	C11713	HMDB0012322	DR_1hr	unchanged	Daboia	1hr
2-Naphthalenol	0.18562	0.72198	C11713	HMDB0012322	DR_24hr	unchanged	Daboia	24hr
2-Naphthalenol	-0.32318	0.56847	C11713	HMDB0012322	DR_3hr	unchanged	Daboia	3hr
2-Naphthalenol	-0.47216	0.43049	C11713	HMDB0012322	DR_6hr	unchanged	Daboia	6hr
Valeryl-carnitine	1.3397	0.010479		HMDB0013128	BA_24hr	increased	Bothrops	24hr
Valeryl-carnitine	1.7427	0.00017549		HMDB0013128	BA_6hr	increased	Bothrops	6hr
Valeryl-carnitine	-0.12864	0.78293		HMDB0013128	DR_1hr	unchanged	Daboia	1hr
Valeryl-carnitine	0.62779	0.25308		HMDB0013128	DR_24hr	unchanged	Daboia	24hr
Valeryl-carnitine	1.6077	0.001469		HMDB0013128	DR_3hr	increased	Daboia	3hr
Valeryl-carnitine	1.4375	0.0061885		HMDB0013128	DR_6hr	increased	Daboia	6hr
Valeryl-carnitine	1.243	0.0041341		HMDB0013128	BA_1hr	increased	Bothrops	1hr
Secoisolariciresinol	3.1424	0.021559	C18167	HMDB0013692	BA_1hr	increased	Bothrops	1hr
Secoisolariciresinol	-0.97102	0.039532	C18167	HMDB0013692	BA_24hr	unchanged	Bothrops	24hr
Secoisolariciresinol	1.7423	0.081219	C18167	HMDB0013692	BA_3hr	unchanged	Bothrops	3hr
Secoisolariciresinol	1.4892	0.21441	C18167	HMDB0013692	BA_6hr	unchanged	Bothrops	6hr
Secoisolariciresinol	1.7442	0.086385	C18167	HMDB0013692	DR_1hr	unchanged	Daboia	1hr
Secoisolariciresinol	-1.8242	0.092104	C18167	HMDB0013692	DR_24hr	unchanged	Daboia	24hr
Secoisolariciresinol	1.0748	0.019926	C18167	HMDB0013692	DR_3hr	increased	Daboia	3hr
Secoisolariciresinol	1.6099	0.082624	C18167	HMDB0013692	DR_6hr	unchanged	Daboia	6hr
N-Acetyltryptophan	2.6831	0.012886	C03137	HMDB0013713	BA_1hr	increased	Bothrops	1hr
N-Acetyltryptophan	0.51959	0.70341	C03137	HMDB0013713	BA_24hr	unchanged	Bothrops	24hr
N-Acetyltryptophan	1.5363	0.17049	C03137	HMDB0013713	BA_3hr	unchanged	Bothrops	3hr
N-Acetyltryptophan	1.4729	0.21223	C03137	HMDB0013713	BA_6hr	unchanged	Bothrops	6hr
N-Acetyltryptophan	0.84583	0.30743	C03137	HMDB0013713	DR_1hr	unchanged	Daboia	1hr
N-Acetyltryptophan	-0.56416	0.59915	C03137	HMDB0013713	DR_24hr	unchanged	Daboia	24hr
N-Acetyltryptophan	0.32419	0.78289	C03137	HMDB0013713	DR_3hr	unchanged	Daboia	3hr
N-Acetyltryptophan	0.15187	0.86513	C03137	HMDB0013713	DR_6hr	unchanged	Daboia	6hr
2-HYDROXYPYRIDINE	0.47987	0.2229	C02502	HMDB0013751	BA_1hr	unchanged	Bothrops	1hr
2-HYDROXYPYRIDINE	0.56685	0.0032915	C02502	HMDB0013751	BA_24hr	unchanged	Bothrops	24hr
2-HYDROXYPYRIDINE	1.1194	0.00058488	C02502	HMDB0013751	BA_3hr	increased	Bothrops	3hr
2-HYDROXYPYRIDINE	0.42681	0.018714	C02502	HMDB0013751	BA_6hr	unchanged	Bothrops	6hr
2-HYDROXYPYRIDINE	0.53705	0.01537	C02502	HMDB0013751	DR_1hr	unchanged	Daboia	1hr
2-HYDROXYPYRIDINE	-0.11576	0.68769	C02502	HMDB0013751	DR_24hr	unchanged	Daboia	24hr
2-HYDROXYPYRIDINE	0.69871	0.0072527	C02502	HMDB0013751	DR_3hr	unchanged	Daboia	3hr
2-HYDROXYPYRIDINE	0.25408	0.44297	C02502	HMDB0013751	DR_6hr	unchanged	Daboia	6hr
2,6-Di-tert-butyl-1,4-benzoquinone	0.48864	0.21602		HMDB0013817	BA_24hr	unchanged	Bothrops	24hr
2,6-Di-tert-butyl-1,4-benzoquinone	-0.048654	0.63009		HMDB0013817	BA_3hr	unchanged	Bothrops	3hr
2,6-Di-tert-butyl-1,4-benzoquinone	0.19158	0.0037178		HMDB0013817	BA_6hr	unchanged	Bothrops	6hr
2,6-Di-tert-butyl-1,4-benzoquinone	0.12462	0.77364		HMDB0013817	DR_1hr	unchanged	Daboia	1hr
2,6-Di-tert-butyl-1,4-benzoquinone	0.24276	0.60423		HMDB0013817	DR_24hr	unchanged	Daboia	24hr
2,6-Di-tert-butyl-1,4-benzoquinone	-0.11451	0.56155		HMDB0013817	DR_3hr	unchanged	Daboia	3hr
2,6-Di-tert-butyl-1,4-benzoquinone	0.21761	0.33703		HMDB0013817	DR_6hr	unchanged	Daboia	6hr
2,6-Di-tert-butyl-1,4-benzoquinone	0.28169	0.1462		HMDB0013817	BA_1hr	unchanged	Bothrops	1hr
Diisobutyl phthalate	0.45541	0.056707	C15205	HMDB0013835	BA_1hr	unchanged	Bothrops	1hr
Diisobutyl phthalate	0.59982	0.050571	C15205	HMDB0013835	BA_24hr	unchanged	Bothrops	24hr
Diisobutyl phthalate	0.24477	0.24923	C15205	HMDB0013835	BA_3hr	unchanged	Bothrops	3hr
Diisobutyl phthalate	0.24993	0.37611	C15205	HMDB0013835	BA_6hr	unchanged	Bothrops	6hr
Diisobutyl phthalate	-0.029191	0.90988	C15205	HMDB0013835	DR_1hr	unchanged	Daboia	1hr
Diisobutyl phthalate	-0.49665	0.11181	C15205	HMDB0013835	DR_24hr	unchanged	Daboia	24hr
Diisobutyl phthalate	-0.36926	0.21377	C15205	HMDB0013835	DR_3hr	unchanged	Daboia	3hr
Diisobutyl phthalate	-0.19297	0.54658	C15205	HMDB0013835	DR_6hr	unchanged	Daboia	6hr
Crotamiton	0.11374	0.55387		HMDB0014410	BA_24hr	unchanged	Bothrops	24hr
Crotamiton	0.92565	0.0099851		HMDB0014410	BA_3hr	unchanged	Bothrops	3hr
Crotamiton	1.8965	9.02e-05		HMDB0014410	BA_6hr	increased	Bothrops	6hr
Crotamiton	1.8031	0.038014		HMDB0014410	DR_1hr	increased	Daboia	1hr
Crotamiton	-0.17263	0.57547		HMDB0014410	DR_24hr	unchanged	Daboia	24hr
Crotamiton	2.8324	0.01614		HMDB0014410	DR_3hr	increased	Daboia	3hr
Crotamiton	2.663	0.0029396		HMDB0014410	DR_6hr	increased	Daboia	6hr
Crotamiton	1.6674	0.074094		HMDB0014410	BA_1hr	unchanged	Bothrops	1hr
Lidocaine	1.7554	0.063822	C07073	HMDB0014426	BA_1hr	unchanged	Bothrops	1hr
Lidocaine	1.9469	0.038568	C07073	HMDB0014426	BA_24hr	increased	Bothrops	24hr
Lidocaine	0.55083	0.10328	C07073	HMDB0014426	BA_3hr	unchanged	Bothrops	3hr
Lidocaine	0.62253	0.029331	C07073	HMDB0014426	BA_6hr	unchanged	Bothrops	6hr
Lidocaine	1.225	0.11877	C07073	HMDB0014426	DR_1hr	unchanged	Daboia	1hr
Lidocaine	1.7625	0.013208	C07073	HMDB0014426	DR_24hr	increased	Daboia	24hr
Lidocaine	2.6044	0.012017	C07073	HMDB0014426	DR_3hr	increased	Daboia	3hr
Lidocaine	2.794	0.12412	C07073	HMDB0014426	DR_6hr	unchanged	Daboia	6hr
Morphine	2.3925	0.00049445	C01516	HMDB0014440	BA_1hr	increased	Bothrops	1hr
Morphine	2.0403	0.00088772	C01516	HMDB0014440	BA_24hr	increased	Bothrops	24hr
Morphine	0.59622	0.026798	C01516	HMDB0014440	BA_3hr	unchanged	Bothrops	3hr
Morphine	2.0452	1.83e-05	C01516	HMDB0014440	BA_6hr	increased	Bothrops	6hr
Morphine	2.3191	0.00030093	C01516	HMDB0014440	DR_1hr	increased	Daboia	1hr
Morphine	1.6228	0.0067812	C01516	HMDB0014440	DR_24hr	increased	Daboia	24hr
Morphine	2.1088	6.31e-05	C01516	HMDB0014440	DR_3hr	increased	Daboia	3hr
Morphine	2.2684	0.0010898	C01516	HMDB0014440	DR_6hr	increased	Daboia	6hr
Bexarotene	0.77995	0.025861	D03106	HMDB0014452	BA_1hr	unchanged	Bothrops	1hr
Bexarotene	-0.25225	0.27882	D03106	HMDB0014452	BA_24hr	unchanged	Bothrops	24hr
Bexarotene	0.59967	0.099584	D03106	HMDB0014452	BA_3hr	unchanged	Bothrops	3hr
Bexarotene	0.2832	0.16131	D03106	HMDB0014452	BA_6hr	unchanged	Bothrops	6hr
Bexarotene	-0.10423	0.55965	D03106	HMDB0014452	DR_1hr	unchanged	Daboia	1hr
Bexarotene	-0.034803	0.84206	D03106	HMDB0014452	DR_24hr	unchanged	Daboia	24hr
Bexarotene	0.099142	0.70025	D03106	HMDB0014452	DR_3hr	unchanged	Daboia	3hr
Bexarotene	-0.49945	0.0072596	D03106	HMDB0014452	DR_6hr	unchanged	Daboia	6hr
Methadone	-0.44974	0.032164	C07163	HMDB0014477	BA_1hr	unchanged	Bothrops	1hr
Methadone	0.058913	0.47802	C07163	HMDB0014477	BA_24hr	unchanged	Bothrops	24hr
Methadone	0.10358	0.44879	C07163	HMDB0014477	BA_3hr	unchanged	Bothrops	3hr
Methadone	-0.17105	0.047147	C07163	HMDB0014477	BA_6hr	unchanged	Bothrops	6hr
Methadone	-0.28052	0.18669	C07163	HMDB0014477	DR_1hr	unchanged	Daboia	1hr
Methadone	0.12579	0.58896	C07163	HMDB0014477	DR_24hr	unchanged	Daboia	24hr
Methadone	-0.35547	0.095226	C07163	HMDB0014477	DR_3hr	unchanged	Daboia	3hr
Methadone	-0.42445	0.067593	C07163	HMDB0014477	DR_6hr	unchanged	Daboia	6hr
Norgestrel	1.117	0.012425	C08149	HMDB0014511	BA_1hr	increased	Bothrops	1hr
Norgestrel	0.42883	0.43959	C08149	HMDB0014511	BA_24hr	unchanged	Bothrops	24hr
Norgestrel	0.32778	0.14745	C08149	HMDB0014511	BA_3hr	unchanged	Bothrops	3hr
Norgestrel	-0.032884	0.94674	C08149	HMDB0014511	BA_6hr	unchanged	Bothrops	6hr
Norgestrel	-0.77046	0.08337	C08149	HMDB0014511	DR_1hr	unchanged	Daboia	1hr
Norgestrel	-0.14928	0.69835	C08149	HMDB0014511	DR_24hr	unchanged	Daboia	24hr
Norgestrel	-0.69525	0.19301	C08149	HMDB0014511	DR_3hr	unchanged	Daboia	3hr
Norgestrel	-0.40405	0.10473	C08149	HMDB0014511	DR_6hr	unchanged	Daboia	6hr
Timolol	0.42316	0.040238	C07141	HMDB0014517	BA_1hr	unchanged	Bothrops	1hr
Timolol	0.51777	0.0016717	C07141	HMDB0014517	BA_24hr	unchanged	Bothrops	24hr
Timolol	0.52809	0.28557	C07141	HMDB0014517	BA_3hr	unchanged	Bothrops	3hr
Timolol	0.52534	0.054867	C07141	HMDB0014517	BA_6hr	unchanged	Bothrops	6hr
Timolol	-0.17752	0.77613	C07141	HMDB0014517	DR_1hr	unchanged	Daboia	1hr
Timolol	0.25795	0.52894	C07141	HMDB0014517	DR_24hr	unchanged	Daboia	24hr
Timolol	0.41394	0.06718	C07141	HMDB0014517	DR_3hr	unchanged	Daboia	3hr
Timolol	-0.096451	0.54896	C07141	HMDB0014517	DR_6hr	unchanged	Daboia	6hr
Quinine	0.02241	0.90388	C06526	HMDB0014611	BA_1hr	unchanged	Bothrops	1hr
Quinine	0.32747	0.051007	C06526	HMDB0014611	BA_24hr	unchanged	Bothrops	24hr
Quinine	0.46417	0.17563	C06526	HMDB0014611	BA_3hr	unchanged	Bothrops	3hr
Quinine	0.35148	0.053261	C06526	HMDB0014611	BA_6hr	unchanged	Bothrops	6hr
Quinine	0.040363	0.91195	C06526	HMDB0014611	DR_1hr	unchanged	Daboia	1hr
Quinine	0.44817	0.24007	C06526	HMDB0014611	DR_24hr	unchanged	Daboia	24hr
Quinine	0.57178	0.080011	C06526	HMDB0014611	DR_3hr	unchanged	Daboia	3hr
Quinine	0.042554	0.8121	C06526	HMDB0014611	DR_6hr	unchanged	Daboia	6hr
5-Fluorouracil	-0.46706	0.4531	C07649	HMDB0014684	BA_1hr	unchanged	Bothrops	1hr
5-Fluorouracil	0.25423	0.48058	C07649	HMDB0014684	BA_24hr	unchanged	Bothrops	24hr
5-Fluorouracil	0.16995	0.66001	C07649	HMDB0014684	BA_3hr	unchanged	Bothrops	3hr
5-Fluorouracil	-0.13376	0.82981	C07649	HMDB0014684	BA_6hr	unchanged	Bothrops	6hr
5-Fluorouracil	0.032847	0.89429	C07649	HMDB0014684	DR_1hr	unchanged	Daboia	1hr
5-Fluorouracil	-0.4048	0.4576	C07649	HMDB0014684	DR_24hr	unchanged	Daboia	24hr
5-Fluorouracil	-0.34291	0.44785	C07649	HMDB0014684	DR_3hr	unchanged	Daboia	3hr
5-Fluorouracil	-0.66832	0.21298	C07649	HMDB0014684	DR_6hr	unchanged	Daboia	6hr
Piperazine	-0.025158	0.90239	C07973	HMDB0014730	BA_1hr	unchanged	Bothrops	1hr
Piperazine	-0.37716	0.11528	C07973	HMDB0014730	BA_24hr	unchanged	Bothrops	24hr
Piperazine	-0.22249	0.30961	C07973	HMDB0014730	BA_3hr	unchanged	Bothrops	3hr
Piperazine	-0.09774	0.33488	C07973	HMDB0014730	BA_6hr	unchanged	Bothrops	6hr
Piperazine	0.75451	0.018197	C07973	HMDB0014730	DR_1hr	unchanged	Daboia	1hr
Piperazine	0.55724	0.048323	C07973	HMDB0014730	DR_24hr	unchanged	Daboia	24hr
Piperazine	0.68152	0.025294	C07973	HMDB0014730	DR_3hr	unchanged	Daboia	3hr
Piperazine	0.6174	0.037515	C07973	HMDB0014730	DR_6hr	unchanged	Daboia	6hr
Midazolam	2.6347	0.01765	C07524	HMDB0014821	BA_1hr	increased	Bothrops	1hr
Midazolam	0.30726	0.54975	C07524	HMDB0014821	BA_24hr	unchanged	Bothrops	24hr
Midazolam	0.76529	0.23921	C07524	HMDB0014821	BA_3hr	unchanged	Bothrops	3hr
Midazolam	1.3513	0.12545	C07524	HMDB0014821	BA_6hr	unchanged	Bothrops	6hr
Midazolam	2.2201	0.041332	C07524	HMDB0014821	DR_1hr	increased	Daboia	1hr
Midazolam	1.1904	0.26254	C07524	HMDB0014821	DR_24hr	unchanged	Daboia	24hr
Midazolam	1.9575	0.12603	C07524	HMDB0014821	DR_3hr	unchanged	Daboia	3hr
Midazolam	3.2147	0.11719	C07524	HMDB0014821	DR_6hr	unchanged	Daboia	6hr
Norethindrone	-0.51427	0.28516	C05028	HMDB0014855	BA_1hr	unchanged	Bothrops	1hr
Norethindrone	0.40069	0.59445	C05028	HMDB0014855	BA_24hr	unchanged	Bothrops	24hr
Norethindrone	1.3651	0.027453	C05028	HMDB0014855	BA_3hr	increased	Bothrops	3hr
Norethindrone	-1.305	0.0018563	C05028	HMDB0014855	BA_6hr	decreased	Bothrops	6hr
Norethindrone	-2.0947	0.04452	C05028	HMDB0014855	DR_1hr	decreased	Daboia	1hr
Norethindrone	-0.86104	0.27836	C05028	HMDB0014855	DR_24hr	unchanged	Daboia	24hr
Norethindrone	-0.91069	0.2203	C05028	HMDB0014855	DR_3hr	unchanged	Daboia	3hr
Norethindrone	-0.85798	0.1693	C05028	HMDB0014855	DR_6hr	unchanged	Daboia	6hr
Trimipramine	0.26606	0.33312	D00394	HMDB0014864	BA_1hr	unchanged	Bothrops	1hr
Trimipramine	0.18387	0.13985	D00394	HMDB0014864	BA_24hr	unchanged	Bothrops	24hr
Trimipramine	0.61811	0.29323	D00394	HMDB0014864	BA_3hr	unchanged	Bothrops	3hr
Trimipramine	0.23298	0.25635	D00394	HMDB0014864	BA_6hr	unchanged	Bothrops	6hr
Trimipramine	-0.13548	0.60466	D00394	HMDB0014864	DR_1hr	unchanged	Daboia	1hr
Trimipramine	0.089235	0.68552	D00394	HMDB0014864	DR_24hr	unchanged	Daboia	24hr
Trimipramine	0.2462	0.33598	D00394	HMDB0014864	DR_3hr	unchanged	Daboia	3hr
Trimipramine	-0.11352	0.64381	D00394	HMDB0014864	DR_6hr	unchanged	Daboia	6hr
Thiabendazole	3.6076	2.77e-05	C07131	HMDB0014868	BA_1hr	increased	Bothrops	1hr
Thiabendazole	1.6086	0.08053	C07131	HMDB0014868	BA_24hr	unchanged	Bothrops	24hr
Thiabendazole	1.4922	0.00020946	C07131	HMDB0014868	BA_3hr	increased	Bothrops	3hr
Thiabendazole	1.7835	0.047079	C07131	HMDB0014868	BA_6hr	increased	Bothrops	6hr
Thiabendazole	3.6615	0.091183	C07131	HMDB0014868	DR_1hr	unchanged	Daboia	1hr
Thiabendazole	2.0629	0.12452	C07131	HMDB0014868	DR_24hr	unchanged	Daboia	24hr
Thiabendazole	2.7729	0.13112	C07131	HMDB0014868	DR_3hr	unchanged	Daboia	3hr
Thiabendazole	2.8866	0.21126	C07131	HMDB0014868	DR_6hr	unchanged	Daboia	6hr
Alfentanil	1.9061	0.02819	C08005	HMDB0014940	BA_1hr	increased	Bothrops	1hr
Alfentanil	3.4081	0.34922	C08005	HMDB0014940	BA_24hr	unchanged	Bothrops	24hr
Alfentanil	-0.93828	0.12863	C08005	HMDB0014940	BA_3hr	unchanged	Bothrops	3hr
Alfentanil	4.262	0.35076	C08005	HMDB0014940	BA_6hr	unchanged	Bothrops	6hr
Alfentanil	0.30239	0.84729	C08005	HMDB0014940	DR_1hr	unchanged	Daboia	1hr
Alfentanil	1.4677	0.42518	C08005	HMDB0014940	DR_24hr	unchanged	Daboia	24hr
Alfentanil	0.36278	0.67364	C08005	HMDB0014940	DR_3hr	unchanged	Daboia	3hr
Alfentanil	2.2775	0.32935	C08005	HMDB0014940	DR_6hr	unchanged	Daboia	6hr
Anileridine	-0.27792	0.1024	D02941	HMDB0015049	BA_1hr	unchanged	Bothrops	1hr
Anileridine	0.088342	0.19712	D02941	HMDB0015049	BA_24hr	unchanged	Bothrops	24hr
Anileridine	0.066934	0.043296	D02941	HMDB0015049	BA_3hr	unchanged	Bothrops	3hr
Anileridine	-0.13854	0.01927	D02941	HMDB0015049	BA_6hr	unchanged	Bothrops	6hr
Anileridine	-0.074526	0.35384	D02941	HMDB0015049	DR_1hr	unchanged	Daboia	1hr
Anileridine	0.3319	0.095645	D02941	HMDB0015049	DR_24hr	unchanged	Daboia	24hr
Anileridine	-0.26489	0.18653	D02941	HMDB0015049	DR_3hr	unchanged	Daboia	3hr
Anileridine	-0.21316	0.0519	D02941	HMDB0015049	DR_6hr	unchanged	Daboia	6hr
Praziquantel	-0.55029	0.053634	C07367	HMDB0015191	BA_1hr	unchanged	Bothrops	1hr
Praziquantel	-0.032233	0.77562	C07367	HMDB0015191	BA_24hr	unchanged	Bothrops	24hr
Praziquantel	-0.033174	0.38671	C07367	HMDB0015191	BA_3hr	unchanged	Bothrops	3hr
Praziquantel	-0.23622	0.01355	C07367	HMDB0015191	BA_6hr	unchanged	Bothrops	6hr
Praziquantel	-0.22774	0.10681	C07367	HMDB0015191	DR_1hr	unchanged	Daboia	1hr
Praziquantel	0.18708	0.33759	C07367	HMDB0015191	DR_24hr	unchanged	Daboia	24hr
Praziquantel	-0.32669	0.045331	C07367	HMDB0015191	DR_3hr	unchanged	Daboia	3hr
Praziquantel	-0.38938	0.029425	C07367	HMDB0015191	DR_6hr	unchanged	Daboia	6hr
Desipramine	-0.25947	0.35077	C06943	HMDB0015282	BA_1hr	unchanged	Bothrops	1hr
Desipramine	0.0009315	0.99571	C06943	HMDB0015282	BA_24hr	unchanged	Bothrops	24hr
Desipramine	0.084708	0.60433	C06943	HMDB0015282	BA_3hr	unchanged	Bothrops	3hr
Desipramine	-0.13781	0.32869	C06943	HMDB0015282	BA_6hr	unchanged	Bothrops	6hr
Desipramine	-0.25688	0.12141	C06943	HMDB0015282	DR_1hr	unchanged	Daboia	1hr
Desipramine	0.10441	0.64404	C06943	HMDB0015282	DR_24hr	unchanged	Daboia	24hr
Desipramine	-0.2522	0.21004	C06943	HMDB0015282	DR_3hr	unchanged	Daboia	3hr
Desipramine	-0.30204	0.090131	C06943	HMDB0015282	DR_6hr	unchanged	Daboia	6hr
Cyclizine	1.552	0.0051707	C06930	HMDB0015307	BA_1hr	increased	Bothrops	1hr
Cyclizine	1.0851	0.091917	C06930	HMDB0015307	BA_24hr	unchanged	Bothrops	24hr
Cyclizine	0.44247	0.38936	C06930	HMDB0015307	BA_3hr	unchanged	Bothrops	3hr
Cyclizine	1.0974	0.0040689	C06930	HMDB0015307	BA_6hr	increased	Bothrops	6hr
Cyclizine	-0.17271	0.79073	C06930	HMDB0015307	DR_1hr	unchanged	Daboia	1hr
Cyclizine	-0.15569	0.71352	C06930	HMDB0015307	DR_24hr	unchanged	Daboia	24hr
Cyclizine	0.35891	0.055445	C06930	HMDB0015307	DR_3hr	unchanged	Daboia	3hr
Cyclizine	0.92118	0.075891	C06930	HMDB0015307	DR_6hr	unchanged	Daboia	6hr
Acebutolol	1.1884	0.26367	C06803	HMDB0015324	BA_1hr	unchanged	Bothrops	1hr
Acebutolol	0.53599	0.34996	C06803	HMDB0015324	BA_24hr	unchanged	Bothrops	24hr
Acebutolol	1.2694	0.01351	C06803	HMDB0015324	BA_3hr	increased	Bothrops	3hr
Acebutolol	0.50507	0.45266	C06803	HMDB0015324	BA_6hr	unchanged	Bothrops	6hr
Acebutolol	-0.31637	0.50662	C06803	HMDB0015324	DR_1hr	unchanged	Daboia	1hr
Acebutolol	0.46317	0.67636	C06803	HMDB0015324	DR_24hr	unchanged	Daboia	24hr
Acebutolol	0.50324	0.66214	C06803	HMDB0015324	DR_3hr	unchanged	Daboia	3hr
Acebutolol	-0.58358	0.3331	C06803	HMDB0015324	DR_6hr	unchanged	Daboia	6hr
Varenicline	1.4673	0.025602	D08669	HMDB0015398	BA_1hr	increased	Bothrops	1hr
Varenicline	-0.0019818	0.994	D08669	HMDB0015398	BA_24hr	unchanged	Bothrops	24hr
Varenicline	0.79315	0.12507	D08669	HMDB0015398	BA_3hr	unchanged	Bothrops	3hr
Varenicline	2.0505	0.038374	D08669	HMDB0015398	BA_6hr	increased	Bothrops	6hr
Varenicline	1.5792	0.030575	D08669	HMDB0015398	DR_1hr	increased	Daboia	1hr
Varenicline	-0.45681	0.19711	D08669	HMDB0015398	DR_24hr	unchanged	Daboia	24hr
Varenicline	2.1834	0.0026776	D08669	HMDB0015398	DR_3hr	increased	Daboia	3hr
Varenicline	1.5838	0.0091632	D08669	HMDB0015398	DR_6hr	increased	Daboia	6hr
Yohimbine	0.63521	0.30921	C09256	HMDB0015464	BA_1hr	unchanged	Bothrops	1hr
Yohimbine	1.1577	0.25748	C09256	HMDB0015464	BA_24hr	unchanged	Bothrops	24hr
Yohimbine	2.0067	0.02438	C09256	HMDB0015464	BA_3hr	increased	Bothrops	3hr
Yohimbine	-0.17971	0.36836	C09256	HMDB0015464	BA_6hr	unchanged	Bothrops	6hr
Yohimbine	-0.64787	0.28347	C09256	HMDB0015464	DR_1hr	unchanged	Daboia	1hr
Yohimbine	0.013565	0.98818	C09256	HMDB0015464	DR_24hr	unchanged	Daboia	24hr
Yohimbine	0.5148	0.46449	C09256	HMDB0015464	DR_3hr	unchanged	Daboia	3hr
Yohimbine	0.80225	0.14203	C09256	HMDB0015464	DR_6hr	unchanged	Daboia	6hr
Ajmaline	0.025938	0.68522	C06542	HMDB0015495	BA_1hr	unchanged	Bothrops	1hr
Ajmaline	-0.016942	0.93496	C06542	HMDB0015495	BA_24hr	unchanged	Bothrops	24hr
Ajmaline	0.089732	0.75862	C06542	HMDB0015495	BA_3hr	unchanged	Bothrops	3hr
Ajmaline	-0.18422	0.20041	C06542	HMDB0015495	BA_6hr	unchanged	Bothrops	6hr
Ajmaline	0.19509	0.58893	C06542	HMDB0015495	DR_1hr	unchanged	Daboia	1hr
Ajmaline	0.04062	0.90647	C06542	HMDB0015495	DR_24hr	unchanged	Daboia	24hr
Ajmaline	0.50094	0.03401	C06542	HMDB0015495	DR_3hr	unchanged	Daboia	3hr
Ajmaline	-0.31199	0.081616	C06542	HMDB0015495	DR_6hr	unchanged	Daboia	6hr
Mianserin	1.1768	0.0013824	D08216	HMDB0015620	BA_1hr	increased	Bothrops	1hr
Mianserin	0.98326	0.034057	D08216	HMDB0015620	BA_24hr	unchanged	Bothrops	24hr
Mianserin	0.42752	0.32139	D08216	HMDB0015620	BA_3hr	unchanged	Bothrops	3hr
Mianserin	1.781	0.00652	D08216	HMDB0015620	BA_6hr	increased	Bothrops	6hr
Mianserin	-0.3148	0.60211	D08216	HMDB0015620	DR_1hr	unchanged	Daboia	1hr
Mianserin	-0.12311	0.78777	D08216	HMDB0015620	DR_24hr	unchanged	Daboia	24hr
Mianserin	-0.38829	0.41433	D08216	HMDB0015620	DR_3hr	unchanged	Daboia	3hr
Mianserin	-0.017921	0.96106	D08216	HMDB0015620	DR_6hr	unchanged	Daboia	6hr
17alpha-Methyltestosterone	0.23428	0.13241	C07198	HMDB0015655	BA_1hr	unchanged	Bothrops	1hr
17alpha-Methyltestosterone	0.48872	0.017055	C07198	HMDB0015655	BA_24hr	unchanged	Bothrops	24hr
17alpha-Methyltestosterone	0.60837	0.10892	C07198	HMDB0015655	BA_3hr	unchanged	Bothrops	3hr
17alpha-Methyltestosterone	0.38608	0.13466	C07198	HMDB0015655	BA_6hr	unchanged	Bothrops	6hr
17alpha-Methyltestosterone	0.040024	0.91565	C07198	HMDB0015655	DR_1hr	unchanged	Daboia	1hr
17alpha-Methyltestosterone	0.33439	0.43448	C07198	HMDB0015655	DR_24hr	unchanged	Daboia	24hr
17alpha-Methyltestosterone	0.51441	0.041831	C07198	HMDB0015655	DR_3hr	unchanged	Daboia	3hr
17alpha-Methyltestosterone	-0.005483	0.97525	C07198	HMDB0015655	DR_6hr	unchanged	Daboia	6hr
Glu-Gln	0.73529	0.0024071		HMDB0028817	BA_24hr	unchanged	Bothrops	24hr
Glu-Gln	-0.32838	0.070108		HMDB0028817	BA_3hr	unchanged	Bothrops	3hr
Glu-Gln	0.7137	0.0025365		HMDB0028817	BA_6hr	unchanged	Bothrops	6hr
Glu-Gln	-0.023151	0.91279		HMDB0028817	DR_1hr	unchanged	Daboia	1hr
Glu-Gln	0.57661	0.04155		HMDB0028817	DR_24hr	unchanged	Daboia	24hr
Glu-Gln	0.26227	0.55297		HMDB0028817	DR_3hr	unchanged	Daboia	3hr
Glu-Gln	0.54678	0.17481		HMDB0028817	DR_6hr	unchanged	Daboia	6hr
Glu-Gln	0.61512	0.018308		HMDB0028817	BA_1hr	unchanged	Bothrops	1hr
Glu-Thr	0.2494	0.58978		HMDB0028829	BA_24hr	unchanged	Bothrops	24hr
Glu-Thr	-0.19621	0.29976		HMDB0028829	BA_3hr	unchanged	Bothrops	3hr
Glu-Thr	-0.10433	0.23068		HMDB0028829	BA_6hr	unchanged	Bothrops	6hr
Glu-Thr	0.37833	0.4057		HMDB0028829	DR_1hr	unchanged	Daboia	1hr
Glu-Thr	0.084443	0.83842		HMDB0028829	DR_24hr	unchanged	Daboia	24hr
Glu-Thr	0.44407	0.12919		HMDB0028829	DR_3hr	unchanged	Daboia	3hr
Glu-Thr	0.47191	0.39117		HMDB0028829	DR_6hr	unchanged	Daboia	6hr
Glu-Thr	0.59285	0.29713		HMDB0028829	BA_1hr	unchanged	Bothrops	1hr
Glutamylphenylalanine	-0.014292	0.94152		HMDB0029156	BA_6hr	unchanged	Bothrops	6hr
Glutamylphenylalanine	0.25853	0.33883		HMDB0029156	BA_24hr	unchanged	Bothrops	24hr
Glutamylphenylalanine	-0.49163	0.00091975		HMDB0029156	BA_3hr	unchanged	Bothrops	3hr
Glutamylphenylalanine	0.49084	0.088022		HMDB0029156	DR_1hr	unchanged	Daboia	1hr
Glutamylphenylalanine	0.033821	0.91416		HMDB0029156	DR_24hr	unchanged	Daboia	24hr
Glutamylphenylalanine	0.48263	0.098578		HMDB0029156	DR_3hr	unchanged	Daboia	3hr
Glutamylphenylalanine	0.36133	0.25348		HMDB0029156	DR_6hr	unchanged	Daboia	6hr
Glutamylphenylalanine	0.22232	0.10189		HMDB0029156	BA_1hr	unchanged	Bothrops	1hr
2',4'-DIHYDROXYACETOPHENONE	-0.73278	0.024846	C03663	HMDB0029659	BA_1hr	unchanged	Bothrops	1hr
2',4'-DIHYDROXYACETOPHENONE	-0.17797	0.35666	C03663	HMDB0029659	BA_24hr	unchanged	Bothrops	24hr
2',4'-DIHYDROXYACETOPHENONE	-0.42811	0.11853	C03663	HMDB0029659	BA_3hr	unchanged	Bothrops	3hr
2',4'-DIHYDROXYACETOPHENONE	-1.0189	0.029293	C03663	HMDB0029659	BA_6hr	decreased	Bothrops	6hr
2',4'-DIHYDROXYACETOPHENONE	-0.85698	0.0044786	C03663	HMDB0029659	DR_1hr	unchanged	Daboia	1hr
2',4'-DIHYDROXYACETOPHENONE	-0.11146	0.64587	C03663	HMDB0029659	DR_24hr	unchanged	Daboia	24hr
2',4'-DIHYDROXYACETOPHENONE	-1.3636	0.0013869	C03663	HMDB0029659	DR_3hr	decreased	Daboia	3hr
2',4'-DIHYDROXYACETOPHENONE	-1.0384	0.0048786	C03663	HMDB0029659	DR_6hr	decreased	Daboia	6hr
Saccharin	0.24213	0.85823	C12283	HMDB0029723	BA_1hr	unchanged	Bothrops	1hr
Saccharin	-0.53731	0.67539	C12283	HMDB0029723	BA_24hr	unchanged	Bothrops	24hr
Saccharin	3.9892	0.037663	C12283	HMDB0029723	BA_3hr	increased	Bothrops	3hr
Saccharin	2.7771	0.16446	C12283	HMDB0029723	BA_6hr	unchanged	Bothrops	6hr
Saccharin	-0.30796	0.71254	C12283	HMDB0029723	DR_1hr	unchanged	Daboia	1hr
Saccharin	0.10783	0.91193	C12283	HMDB0029723	DR_24hr	unchanged	Daboia	24hr
Saccharin	0.92404	0.32696	C12283	HMDB0029723	DR_3hr	unchanged	Daboia	3hr
Saccharin	0.72115	0.62038	C12283	HMDB0029723	DR_6hr	unchanged	Daboia	6hr
Indole-3-carboxyaldehyde	-1.2617	0.00036688	C08493	HMDB0029737	BA_1hr	decreased	Bothrops	1hr
Indole-3-carboxyaldehyde	-1.324	0.0022148	C08493	HMDB0029737	BA_24hr	decreased	Bothrops	24hr
Indole-3-carboxyaldehyde	-0.97968	0.0014922	C08493	HMDB0029737	BA_3hr	unchanged	Bothrops	3hr
Indole-3-carboxyaldehyde	-1.5345	0.00048079	C08493	HMDB0029737	BA_6hr	decreased	Bothrops	6hr
Indole-3-carboxyaldehyde	-1.6477	0.0010604	C08493	HMDB0029737	DR_1hr	decreased	Daboia	1hr
Indole-3-carboxyaldehyde	-1.1596	0.017536	C08493	HMDB0029737	DR_24hr	decreased	Daboia	24hr
Indole-3-carboxyaldehyde	-1.7873	0.00027119	C08493	HMDB0029737	DR_3hr	decreased	Daboia	3hr
Indole-3-carboxyaldehyde	-1.5097	0.0016947	C08493	HMDB0029737	DR_6hr	decreased	Daboia	6hr
TARTRATE	-0.93146	0.031913	C02107	HMDB0029878	BA_1hr	unchanged	Bothrops	1hr
TARTRATE	-0.13352	0.16069	C02107	HMDB0029878	BA_24hr	unchanged	Bothrops	24hr
TARTRATE	-0.20407	0.025964	C02107	HMDB0029878	BA_3hr	unchanged	Bothrops	3hr
TARTRATE	-0.37627	0.0027806	C02107	HMDB0029878	BA_6hr	unchanged	Bothrops	6hr
TARTRATE	-0.39872	0.14399	C02107	HMDB0029878	DR_1hr	unchanged	Daboia	1hr
TARTRATE	-0.027621	0.89246	C02107	HMDB0029878	DR_24hr	unchanged	Daboia	24hr
TARTRATE	-0.47033	0.086786	C02107	HMDB0029878	DR_3hr	unchanged	Daboia	3hr
TARTRATE	-0.50065	0.065186	C02107	HMDB0029878	DR_6hr	unchanged	Daboia	6hr
Umbelliprenin	-0.1033	0.15658		HMDB0030597	BA_24hr	unchanged	Bothrops	24hr
Umbelliprenin	-0.088527	0.16743		HMDB0030597	BA_3hr	unchanged	Bothrops	3hr
Umbelliprenin	-0.24207	0.0049097		HMDB0030597	BA_6hr	unchanged	Bothrops	6hr
Umbelliprenin	-0.27191	0.073246		HMDB0030597	DR_1hr	unchanged	Daboia	1hr
Umbelliprenin	0.12153	0.45121		HMDB0030597	DR_24hr	unchanged	Daboia	24hr
Umbelliprenin	-0.4434	0.015294		HMDB0030597	DR_3hr	unchanged	Daboia	3hr
Umbelliprenin	-0.41268	0.024414		HMDB0030597	DR_6hr	unchanged	Daboia	6hr
Umbelliprenin	-0.52932	0.033029		HMDB0030597	BA_1hr	unchanged	Bothrops	1hr
Maltol	-1.1105	0.070525	C11918	HMDB0030776	BA_1hr	unchanged	Bothrops	1hr
Maltol	0.068546	0.88991	C11918	HMDB0030776	BA_24hr	unchanged	Bothrops	24hr
Maltol	-0.074096	0.88422	C11918	HMDB0030776	BA_3hr	unchanged	Bothrops	3hr
Maltol	-0.46823	0.33594	C11918	HMDB0030776	BA_6hr	unchanged	Bothrops	6hr
Maltol	-1.0033	0.24473	C11918	HMDB0030776	DR_1hr	unchanged	Daboia	1hr
Maltol	-0.019205	0.97983	C11918	HMDB0030776	DR_24hr	unchanged	Daboia	24hr
Maltol	-0.7618	0.34199	C11918	HMDB0030776	DR_3hr	unchanged	Daboia	3hr
Maltol	-0.64351	0.37977	C11918	HMDB0030776	DR_6hr	unchanged	Daboia	6hr
6,7-Dihydroxycoumarin	-0.32872	0.10431	C09263	HMDB0030819	BA_1hr	unchanged	Bothrops	1hr
6,7-Dihydroxycoumarin	-0.90819	0.0002086	C09263	HMDB0030819	BA_24hr	unchanged	Bothrops	24hr
6,7-Dihydroxycoumarin	-0.44634	0.00033618	C09263	HMDB0030819	BA_3hr	unchanged	Bothrops	3hr
6,7-Dihydroxycoumarin	0.3433	0.083979	C09263	HMDB0030819	BA_6hr	unchanged	Bothrops	6hr
6,7-Dihydroxycoumarin	-0.46685	0.035468	C09263	HMDB0030819	DR_1hr	unchanged	Daboia	1hr
6,7-Dihydroxycoumarin	-0.97662	0.011694	C09263	HMDB0030819	DR_24hr	unchanged	Daboia	24hr
6,7-Dihydroxycoumarin	0.17323	0.39149	C09263	HMDB0030819	DR_3hr	unchanged	Daboia	3hr
6,7-Dihydroxycoumarin	0.57553	0.061842	C09263	HMDB0030819	DR_6hr	unchanged	Daboia	6hr
Valerophenone	-0.10081	0.51052		HMDB0031208	BA_24hr	unchanged	Bothrops	24hr
Valerophenone	-0.23396	0.3093		HMDB0031208	BA_3hr	unchanged	Bothrops	3hr
Valerophenone	-0.31177	0.17507		HMDB0031208	BA_6hr	unchanged	Bothrops	6hr
Valerophenone	-0.44414	0.037718		HMDB0031208	DR_1hr	unchanged	Daboia	1hr
Valerophenone	0.15088	0.29996		HMDB0031208	DR_24hr	unchanged	Daboia	24hr
Valerophenone	-0.40137	0.012825		HMDB0031208	DR_3hr	unchanged	Daboia	3hr
Valerophenone	-0.31349	0.062964		HMDB0031208	DR_6hr	unchanged	Daboia	6hr
Valerophenone	-0.63623	0.063477		HMDB0031208	BA_1hr	unchanged	Bothrops	1hr
1,2-Cyclohexanedione	-0.77789	0.16626	C06105	HMDB0031344	BA_1hr	unchanged	Bothrops	1hr
1,2-Cyclohexanedione	-0.39353	0.28739	C06105	HMDB0031344	BA_24hr	unchanged	Bothrops	24hr
1,2-Cyclohexanedione	0.64062	0.18131	C06105	HMDB0031344	BA_3hr	unchanged	Bothrops	3hr
1,2-Cyclohexanedione	0.47709	0.15131	C06105	HMDB0031344	BA_6hr	unchanged	Bothrops	6hr
1,2-Cyclohexanedione	0.17515	0.87572	C06105	HMDB0031344	DR_1hr	unchanged	Daboia	1hr
1,2-Cyclohexanedione	-0.016512	0.98943	C06105	HMDB0031344	DR_24hr	unchanged	Daboia	24hr
1,2-Cyclohexanedione	0.17806	0.8751	C06105	HMDB0031344	DR_3hr	unchanged	Daboia	3hr
1,2-Cyclohexanedione	0.72448	0.49302	C06105	HMDB0031344	DR_6hr	unchanged	Daboia	6hr
MALATE	0.73333	0.0085844	C00497	HMDB0031518	BA_1hr	unchanged	Bothrops	1hr
MALATE	0.22617	0.38978	C00497	HMDB0031518	BA_24hr	unchanged	Bothrops	24hr
MALATE	-0.30601	0.16792	C00497	HMDB0031518	BA_3hr	unchanged	Bothrops	3hr
MALATE	0.56205	0.53261	C00497	HMDB0031518	BA_6hr	unchanged	Bothrops	6hr
MALATE	0.049688	0.87774	C00497	HMDB0031518	DR_1hr	unchanged	Daboia	1hr
MALATE	-0.43634	0.50523	C00497	HMDB0031518	DR_24hr	unchanged	Daboia	24hr
MALATE	-0.41523	0.42619	C00497	HMDB0031518	DR_3hr	unchanged	Daboia	3hr
MALATE	-0.040419	0.91484	C00497	HMDB0031518	DR_6hr	unchanged	Daboia	6hr
Benzophenone	-0.36132	0.26468	C06354	HMDB0032049	BA_1hr	unchanged	Bothrops	1hr
Benzophenone	-0.045645	0.59385	C06354	HMDB0032049	BA_24hr	unchanged	Bothrops	24hr
Benzophenone	0.16812	0.16766	C06354	HMDB0032049	BA_3hr	unchanged	Bothrops	3hr
Benzophenone	-0.090043	0.25448	C06354	HMDB0032049	BA_6hr	unchanged	Bothrops	6hr
Benzophenone	-0.041887	0.45115	C06354	HMDB0032049	DR_1hr	unchanged	Daboia	1hr
Benzophenone	0.3142	0.19175	C06354	HMDB0032049	DR_24hr	unchanged	Daboia	24hr
Benzophenone	-0.1152	0.26632	C06354	HMDB0032049	DR_3hr	unchanged	Daboia	3hr
Benzophenone	-0.16121	0.15342	C06354	HMDB0032049	DR_6hr	unchanged	Daboia	6hr
N-Acetylhistidine	0.20733	0.29071	C02997	HMDB0032055	BA_1hr	unchanged	Bothrops	1hr
N-Acetylhistidine	0.13334	0.29898	C02997	HMDB0032055	BA_24hr	unchanged	Bothrops	24hr
N-Acetylhistidine	0.073803	0.82625	C02997	HMDB0032055	BA_3hr	unchanged	Bothrops	3hr
N-Acetylhistidine	0.88112	0.19119	C02997	HMDB0032055	BA_6hr	unchanged	Bothrops	6hr
N-Acetylhistidine	1.2551	0.055098	C02997	HMDB0032055	DR_1hr	unchanged	Daboia	1hr
N-Acetylhistidine	-0.47214	0.3096	C02997	HMDB0032055	DR_24hr	unchanged	Daboia	24hr
N-Acetylhistidine	0.9012	0.0097756	C02997	HMDB0032055	DR_3hr	unchanged	Daboia	3hr
N-Acetylhistidine	0.55837	0.11197	C02997	HMDB0032055	DR_6hr	unchanged	Daboia	6hr
Hexylamine	-2.558	0.00032195	C08306	HMDB0032323	BA_1hr	decreased	Bothrops	1hr
Hexylamine	-2.9003	5.64e-05	C08306	HMDB0032323	BA_24hr	decreased	Bothrops	24hr
Hexylamine	-0.58944	0.52296	C08306	HMDB0032323	BA_3hr	unchanged	Bothrops	3hr
Hexylamine	-2.713	5.15e-05	C08306	HMDB0032323	BA_6hr	decreased	Bothrops	6hr
Hexylamine	-0.23901	0.72372	C08306	HMDB0032323	DR_1hr	unchanged	Daboia	1hr
Hexylamine	-1.822	0.080086	C08306	HMDB0032323	DR_24hr	unchanged	Daboia	24hr
Hexylamine	-0.75623	0.24088	C08306	HMDB0032323	DR_3hr	unchanged	Daboia	3hr
Hexylamine	-1.9175	0.067113	C08306	HMDB0032323	DR_6hr	unchanged	Daboia	6hr
Lauryl diethanolamide	-0.13871	0.11637		HMDB0032358	BA_24hr	unchanged	Bothrops	24hr
Lauryl diethanolamide	-0.15258	0.02325		HMDB0032358	BA_3hr	unchanged	Bothrops	3hr
Lauryl diethanolamide	-0.4035	0.0027568		HMDB0032358	BA_6hr	unchanged	Bothrops	6hr
Lauryl diethanolamide	-0.24139	0.17746		HMDB0032358	DR_1hr	unchanged	Daboia	1hr
Lauryl diethanolamide	0.12676	0.51794		HMDB0032358	DR_24hr	unchanged	Daboia	24hr
Lauryl diethanolamide	-0.36784	0.074988		HMDB0032358	DR_3hr	unchanged	Daboia	3hr
Lauryl diethanolamide	-0.38387	0.067125		HMDB0032358	DR_6hr	unchanged	Daboia	6hr
Lauryl diethanolamide	-0.62147	0.01162		HMDB0032358	BA_1hr	unchanged	Bothrops	1hr
Limonene	-0.54927	0.031349	C06078	HMDB0032473	BA_1hr	unchanged	Bothrops	1hr
Limonene	-0.085078	0.35886	C06078	HMDB0032473	BA_24hr	unchanged	Bothrops	24hr
Limonene	-0.076093	0.45681	C06078	HMDB0032473	BA_3hr	unchanged	Bothrops	3hr
Limonene	-0.2778	0.016427	C06078	HMDB0032473	BA_6hr	unchanged	Bothrops	6hr
Limonene	-0.25533	0.17841	C06078	HMDB0032473	DR_1hr	unchanged	Daboia	1hr
Limonene	0.13438	0.44799	C06078	HMDB0032473	DR_24hr	unchanged	Daboia	24hr
Limonene	-0.36453	0.049671	C06078	HMDB0032473	DR_3hr	unchanged	Daboia	3hr
Limonene	-0.3692	0.068673	C06078	HMDB0032473	DR_6hr	unchanged	Daboia	6hr
Ethylparaben	-0.6994	0.01937	D01647	HMDB0032573	BA_1hr	unchanged	Bothrops	1hr
Ethylparaben	-0.15557	0.092497	D01647	HMDB0032573	BA_24hr	unchanged	Bothrops	24hr
Ethylparaben	-0.15182	0.027722	D01647	HMDB0032573	BA_3hr	unchanged	Bothrops	3hr
Ethylparaben	-0.34964	0.0045315	D01647	HMDB0032573	BA_6hr	unchanged	Bothrops	6hr
Ethylparaben	-0.26071	0.057271	D01647	HMDB0032573	DR_1hr	unchanged	Daboia	1hr
Ethylparaben	0.22228	0.23371	D01647	HMDB0032573	DR_24hr	unchanged	Daboia	24hr
Ethylparaben	-0.34032	0.031294	D01647	HMDB0032573	DR_3hr	unchanged	Daboia	3hr
Ethylparaben	-0.32964	0.036842	D01647	HMDB0032573	DR_6hr	unchanged	Daboia	6hr
2-Aminoacetophenone	-1.1707	0.0038543		HMDB0032628	BA_24hr	decreased	Bothrops	24hr
2-Aminoacetophenone	-0.79861	0.022932		HMDB0032628	BA_3hr	unchanged	Bothrops	3hr
2-Aminoacetophenone	-0.40687	0.052095		HMDB0032628	BA_6hr	unchanged	Bothrops	6hr
2-Aminoacetophenone	-1.3211	0.0089668		HMDB0032628	DR_1hr	decreased	Daboia	1hr
2-Aminoacetophenone	-0.97316	0.012818		HMDB0032628	DR_24hr	unchanged	Daboia	24hr
2-Aminoacetophenone	-0.4561	0.06521		HMDB0032628	DR_3hr	unchanged	Daboia	3hr
2-Aminoacetophenone	-0.26982	0.38924		HMDB0032628	DR_6hr	unchanged	Daboia	6hr
2-Aminoacetophenone	-0.94092	7.95e-06		HMDB0032628	BA_1hr	unchanged	Bothrops	1hr
Deethylatrazine	-0.2894	0.18891	C06559	HMDB0033249	BA_1hr	unchanged	Bothrops	1hr
Deethylatrazine	-0.05152	0.78162	C06559	HMDB0033249	BA_24hr	unchanged	Bothrops	24hr
Deethylatrazine	-0.23155	0.034877	C06559	HMDB0033249	BA_3hr	unchanged	Bothrops	3hr
Deethylatrazine	-0.64556	0.0058798	C06559	HMDB0033249	BA_6hr	unchanged	Bothrops	6hr
Deethylatrazine	-0.43053	0.11272	C06559	HMDB0033249	DR_1hr	unchanged	Daboia	1hr
Deethylatrazine	-0.27438	0.16878	C06559	HMDB0033249	DR_24hr	unchanged	Daboia	24hr
Deethylatrazine	-0.5383	0.038631	C06559	HMDB0033249	DR_3hr	unchanged	Daboia	3hr
Deethylatrazine	-0.47159	0.049255	C06559	HMDB0033249	DR_6hr	unchanged	Daboia	6hr
Piperidine	-0.43333	0.0077938	C01746	HMDB0034301	BA_1hr	unchanged	Bothrops	1hr
Piperidine	-0.10095	0.64305	C01746	HMDB0034301	BA_24hr	unchanged	Bothrops	24hr
Piperidine	-0.25377	0.0058033	C01746	HMDB0034301	BA_3hr	unchanged	Bothrops	3hr
Piperidine	-0.71221	0.0023475	C01746	HMDB0034301	BA_6hr	unchanged	Bothrops	6hr
Piperidine	-0.11593	0.50547	C01746	HMDB0034301	DR_1hr	unchanged	Daboia	1hr
Piperidine	-0.12821	0.17167	C01746	HMDB0034301	DR_24hr	unchanged	Daboia	24hr
Piperidine	-0.47579	0.013266	C01746	HMDB0034301	DR_3hr	unchanged	Daboia	3hr
Piperidine	-0.73421	0.00019542	C01746	HMDB0034301	DR_6hr	unchanged	Daboia	6hr
Ellipticine	1.2607	0.00085369	C09154	HMDB0034310	BA_1hr	increased	Bothrops	1hr
Ellipticine	0.75123	0.036582	C09154	HMDB0034310	BA_24hr	unchanged	Bothrops	24hr
Ellipticine	-0.34906	0.017228	C09154	HMDB0034310	BA_3hr	unchanged	Bothrops	3hr
Ellipticine	0.63845	0.026827	C09154	HMDB0034310	BA_6hr	unchanged	Bothrops	6hr
Ellipticine	1.3923	0.0020161	C09154	HMDB0034310	DR_1hr	increased	Daboia	1hr
Ellipticine	0.22917	0.50858	C09154	HMDB0034310	DR_24hr	unchanged	Daboia	24hr
Ellipticine	1.7605	0.028589	C09154	HMDB0034310	DR_3hr	increased	Daboia	3hr
Ellipticine	0.72325	0.15887	C09154	HMDB0034310	DR_6hr	unchanged	Daboia	6hr
gamma-Glutamylmethionine	-0.11787	0.64925		HMDB0034367	BA_24hr	unchanged	Bothrops	24hr
gamma-Glutamylmethionine	-1.1975	0.00046609		HMDB0034367	BA_3hr	decreased	Bothrops	3hr
gamma-Glutamylmethionine	-0.83869	9.15e-05		HMDB0034367	BA_6hr	unchanged	Bothrops	6hr
gamma-Glutamylmethionine	-0.37367	0.30727		HMDB0034367	DR_1hr	unchanged	Daboia	1hr
gamma-Glutamylmethionine	-0.16349	0.71005		HMDB0034367	DR_24hr	unchanged	Daboia	24hr
gamma-Glutamylmethionine	-1.0209	0.058836		HMDB0034367	DR_3hr	unchanged	Daboia	3hr
gamma-Glutamylmethionine	-0.74809	0.084127		HMDB0034367	DR_6hr	unchanged	Daboia	6hr
gamma-Glutamylmethionine	-0.23514	0.27979		HMDB0034367	BA_1hr	unchanged	Bothrops	1hr
1-AMINOCYCLOPROPANE-1-CARBOXYLATE	-0.79664	0.00017442	C01234	HMDB0036458	BA_1hr	unchanged	Bothrops	1hr
1-AMINOCYCLOPROPANE-1-CARBOXYLATE	-0.27239	0.12757	C01234	HMDB0036458	BA_24hr	unchanged	Bothrops	24hr
1-AMINOCYCLOPROPANE-1-CARBOXYLATE	-0.81156	0.0020823	C01234	HMDB0036458	BA_3hr	unchanged	Bothrops	3hr
1-AMINOCYCLOPROPANE-1-CARBOXYLATE	-0.87018	9.86e-05	C01234	HMDB0036458	BA_6hr	unchanged	Bothrops	6hr
1-AMINOCYCLOPROPANE-1-CARBOXYLATE	-0.76797	0.0002028	C01234	HMDB0036458	DR_1hr	unchanged	Daboia	1hr
1-AMINOCYCLOPROPANE-1-CARBOXYLATE	-0.33712	0.0098802	C01234	HMDB0036458	DR_24hr	unchanged	Daboia	24hr
1-AMINOCYCLOPROPANE-1-CARBOXYLATE	-1.1291	0.0015928	C01234	HMDB0036458	DR_3hr	decreased	Daboia	3hr
1-AMINOCYCLOPROPANE-1-CARBOXYLATE	-1.0365	0.00034724	C01234	HMDB0036458	DR_6hr	decreased	Daboia	6hr
(+)-Costunolide	1.4006	0.055952	C09382	HMDB0036688	BA_1hr	unchanged	Bothrops	1hr
(+)-Costunolide	1.9259	0.0016717	C09382	HMDB0036688	BA_24hr	increased	Bothrops	24hr
(+)-Costunolide	1.2738	0.0097311	C09382	HMDB0036688	BA_3hr	increased	Bothrops	3hr
(+)-Costunolide	2.1297	0.034205	C09382	HMDB0036688	BA_6hr	increased	Bothrops	6hr
(+)-Costunolide	1.1719	0.013444	C09382	HMDB0036688	DR_1hr	increased	Daboia	1hr
(+)-Costunolide	1.0043	0.10709	C09382	HMDB0036688	DR_24hr	unchanged	Daboia	24hr
(+)-Costunolide	1.9975	0.037927	C09382	HMDB0036688	DR_3hr	increased	Daboia	3hr
(+)-Costunolide	1.8293	0.13948	C09382	HMDB0036688	DR_6hr	unchanged	Daboia	6hr
alpha-Cyperone	-0.24461	0.20208		HMDB0037061	BA_24hr	unchanged	Bothrops	24hr
alpha-Cyperone	-0.37572	0.13545		HMDB0037061	BA_3hr	unchanged	Bothrops	3hr
alpha-Cyperone	-0.55714	0.06644		HMDB0037061	BA_6hr	unchanged	Bothrops	6hr
alpha-Cyperone	-0.39451	0.24838		HMDB0037061	DR_1hr	unchanged	Daboia	1hr
alpha-Cyperone	-0.15196	0.58821		HMDB0037061	DR_24hr	unchanged	Daboia	24hr
alpha-Cyperone	-0.68669	0.070506		HMDB0037061	DR_3hr	unchanged	Daboia	3hr
alpha-Cyperone	-0.72039	0.059446		HMDB0037061	DR_6hr	unchanged	Daboia	6hr
alpha-Cyperone	-0.47882	0.12846		HMDB0037061	BA_1hr	unchanged	Bothrops	1hr
N-Ethyl-4-menthane-3-carboxamide	-0.084518	0.35772		HMDB0037834	BA_24hr	unchanged	Bothrops	24hr
N-Ethyl-4-menthane-3-carboxamide	-0.12918	0.071386		HMDB0037834	BA_3hr	unchanged	Bothrops	3hr
N-Ethyl-4-menthane-3-carboxamide	-0.25502	0.01976		HMDB0037834	BA_6hr	unchanged	Bothrops	6hr
N-Ethyl-4-menthane-3-carboxamide	-0.2002	0.11871		HMDB0037834	DR_1hr	unchanged	Daboia	1hr
N-Ethyl-4-menthane-3-carboxamide	0.2602	0.22553		HMDB0037834	DR_24hr	unchanged	Daboia	24hr
N-Ethyl-4-menthane-3-carboxamide	-0.22571	0.13351		HMDB0037834	DR_3hr	unchanged	Daboia	3hr
N-Ethyl-4-menthane-3-carboxamide	-0.25236	0.089945		HMDB0037834	DR_6hr	unchanged	Daboia	6hr
N-Ethyl-4-menthane-3-carboxamide	-0.55589	0.034396		HMDB0037834	BA_1hr	unchanged	Bothrops	1hr
Epigallocatechin	1.5827	0.0070044	C12136	HMDB0038361	BA_1hr	increased	Bothrops	1hr
Epigallocatechin	0.52437	0.068188	C12136	HMDB0038361	BA_24hr	unchanged	Bothrops	24hr
Epigallocatechin	0.84949	0.0209	C12136	HMDB0038361	BA_3hr	unchanged	Bothrops	3hr
Epigallocatechin	1.2758	0.11198	C12136	HMDB0038361	BA_6hr	unchanged	Bothrops	6hr
Epigallocatechin	2.3032	0.0014588	C12136	HMDB0038361	DR_1hr	increased	Daboia	1hr
Epigallocatechin	0.46362	0.29363	C12136	HMDB0038361	DR_24hr	unchanged	Daboia	24hr
Epigallocatechin	1.7418	0.0004621	C12136	HMDB0038361	DR_3hr	increased	Daboia	3hr
Epigallocatechin	1.4402	0.10856	C12136	HMDB0038361	DR_6hr	unchanged	Daboia	6hr
PHIP	-0.76871	0.085644	C16038	HMDB0041008	BA_1hr	unchanged	Bothrops	1hr
PHIP	0.064995	0.9181	C16038	HMDB0041008	BA_24hr	unchanged	Bothrops	24hr
PHIP	-0.3968	0.24498	C16038	HMDB0041008	BA_3hr	unchanged	Bothrops	3hr
PHIP	-2.4013	0.0051358	C16038	HMDB0041008	BA_6hr	decreased	Bothrops	6hr
PHIP	-0.32082	0.72959	C16038	HMDB0041008	DR_1hr	unchanged	Daboia	1hr
PHIP	-1.1316	0.30792	C16038	HMDB0041008	DR_24hr	unchanged	Daboia	24hr
PHIP	-0.49349	0.53368	C16038	HMDB0041008	DR_3hr	unchanged	Daboia	3hr
PHIP	-1.2441	0.27937	C16038	HMDB0041008	DR_6hr	unchanged	Daboia	6hr
2-Naphthylamine	-1.2548	0.00075593	C02227	HMDB0041802	BA_1hr	decreased	Bothrops	1hr
2-Naphthylamine	-1.3444	0.0022505	C02227	HMDB0041802	BA_24hr	decreased	Bothrops	24hr
2-Naphthylamine	-0.97614	0.0015619	C02227	HMDB0041802	BA_3hr	unchanged	Bothrops	3hr
2-Naphthylamine	-1.5308	0.00082267	C02227	HMDB0041802	BA_6hr	decreased	Bothrops	6hr
2-Naphthylamine	-1.7092	0.00097164	C02227	HMDB0041802	DR_1hr	decreased	Daboia	1hr
2-Naphthylamine	-1.2597	0.011734	C02227	HMDB0041802	DR_24hr	decreased	Daboia	24hr
2-Naphthylamine	-1.8684	0.00024075	C02227	HMDB0041802	DR_3hr	decreased	Daboia	3hr
2-Naphthylamine	-1.5571	0.0014629	C02227	HMDB0041802	DR_6hr	decreased	Daboia	6hr
Melamine	-0.34654	0.39231	C08737	HMDB0041922	BA_1hr	unchanged	Bothrops	1hr
Melamine	-0.46155	0.26715	C08737	HMDB0041922	BA_24hr	unchanged	Bothrops	24hr
Melamine	-0.38812	0.26951	C08737	HMDB0041922	BA_3hr	unchanged	Bothrops	3hr
Melamine	-0.26061	0.56933	C08737	HMDB0041922	BA_6hr	unchanged	Bothrops	6hr
Melamine	0.098715	0.76587	C08737	HMDB0041922	DR_1hr	unchanged	Daboia	1hr
Melamine	-0.27874	0.3263	C08737	HMDB0041922	DR_24hr	unchanged	Daboia	24hr
Melamine	-0.47459	0.2464	C08737	HMDB0041922	DR_3hr	unchanged	Daboia	3hr
Melamine	0.049313	0.89287	C08737	HMDB0041922	DR_6hr	unchanged	Daboia	6hr
[truncated: 1,017 more rows]
