# Supplementary material for: Longitudinal Metabolomics and Lipidomics Analyses Reveal Alterations Associated with Envenoming by Bothrops asper and Daboia russelii in an Experimental Murine Model
Source: Toxins (Basel). 2022 Sep 23;14(10):657. doi: 10.3390/toxins14100657 (PMC9610966; doi:10.3390/toxins14100657)
Supplement: Supplementary file 1 [file toxins-14-00657-s001.zip › Supporting_Table_S2.xlsx]

## Sheet: SampleInfo
Sample	Venom	Time	group
BA_Cont1	Bothrops	0	BA_0h
BA_Cont2	Bothrops	0	BA_0h
BA_Cont3	Bothrops	0	BA_0h
BA_1h_1	Bothrops	1	BA_1h
BA_1h_2	Bothrops	1	BA_1h
BA_1h_3	Bothrops	1	BA_1h
BA_3h_1	Bothrops	3	BA_3h
BA_3h_2	Bothrops	3	BA_3h
BA_3h_3	Bothrops	3	BA_3h
BA_6h_1	Bothrops	6	BA_6h
BA_6h_2	Bothrops	6	BA_6h
BA_6h_3	Bothrops	6	BA_6h
BA_24h_1	Bothrops	24	BA_24h
BA_24h_2	Bothrops	24	BA_24h
BA_24h_3	Bothrops	24	BA_24h
BA_24h_4	Bothrops	24	BA_24h
BA_24h_5	Bothrops	24	BA_24h
DR_Cont1	Daboia	0	DR_0h
DR_Cont2	Daboia	0	DR_0h
DR_Cont3	Daboia	0	DR_0h
DR_1h_1	Daboia	1	DR_1h
DR_1h_2	Daboia	1	DR_1h
DR_1h_3	Daboia	1	DR_1h
DR_3h_1	Daboia	3	DR_3h
DR_3h_2	Daboia	3	DR_3h
DR_3h_3	Daboia	3	DR_3h
DR_6h_1	Daboia	6	DR_6h
DR_6h_2	Daboia	6	DR_6h
DR_6h_3	Daboia	6	DR_6h
DR_24h_1	Daboia	24	DR_24h
DR_24h_2	Daboia	24	DR_24h
DR_24h_3	Daboia	24	DR_24h

## Sheet: Raw Lipidomics data
Molecule	clean_name	istd	class_stub	Formula	MZ	RT	IonMode	Adduct	chain1	l_1	s_1	chain2	l_2	s_2	chain3	l_3	s_3	chain4	l_4	s_4	total_cl	total_cs	ViP_score	BA_1h_1	BA_1h_2	BA_1h_3	BA_24h_1	BA_24h_2	BA_24h_3	BA_24h_4	BA_24h_5	BA_3h_1	BA_3h_2	BA_3h_3	BA_6h_1	BA_6h_2	BA_6h_3	BA_Cont1	BA_Cont2	BA_Cont3	DR_1h_1	DR_1h_2	DR_1h_3	DR_24h_1	DR_24h_2	DR_24h_3	DR_3h_1	DR_3h_2	DR_3h_3
AcCa(20:4)	AcCa 20:4	FALSE	AcCa	C27 H46 O4 N1	448.342	1.612	Positive	AcCa(20:4)+H	20:04:00	20	4		NA	NA		NA	NA		NA	NA	20	4	1.1651	3.79897e+06	546409	586512	838903	1.08138e+06	463238	404634	228457	2.22119e+06	1.25943e+06	271750	2.05655e+06	1.75921e+06	1.02745e+06	263989	1.16122e+06	448103	748048	610439	90906.1	901565	869819	542676	4.36177e+06	1.82522e+06	13835.5
AcCa(16:0)	AcCa 16:0	FALSE	AcCa	C23 H46 O4 N1	400.342	2.108	Positive	AcCa(16:0)+H	16:00:00	16	0		NA	NA		NA	NA		NA	NA	16	0	1.1247	3.9978e+06	5.38673e+06	362420	4.63203e+06	3.86205e+06	706469	534577	1.81748e+06	2.4841e+06	1.31658e+06	472085	2.68412e+06	2.17696e+06	3.14265e+06	1.2278e+06	928197	689344	572814	628750	276959	2.03091e+06	1.80833e+06	1.17719e+06	11400000	4.31509e+06	23460.4
AcCa(18:1)	AcCa 18:1	FALSE	AcCa	C25 H48 O4 N1	426.358	2.278	Positive	AcCa(18:1)+H	18:01:00	18	1		NA	NA		NA	NA		NA	NA	18	1	0.76558	8.86323e+06	1.26157e+06	1.47986e+06	10300000	2.43002e+06	399747	1.17093e+06	1.35042e+06	6.18754e+06	3.56606e+06	245822	11400000	1.36543e+06	1.7008e+06	3.52992e+06	233470	902428	304969	1.12115e+06	438637	3.65548e+06	120468	1.38158e+06	4.51484e+06	6.6542e+06	118695
AcCa(18:0)	AcCa 18:0	FALSE	AcCa	C25 H50 O4 N1	428.373	3.468	Positive	AcCa(18:0)+H	18:00:00	18	0		NA	NA		NA	NA		NA	NA	18	0	0.54352	942670	209670	19278.8	5.85723e+06	6.06281e+06	132127	146034	553024	1.59812e+06	199985	18889.8	823928	960783	393575	1.71028e+06	218628	92230.2	177267	549664	35907.1	311817	346415	318568	151544	207913	6293.77
Cer(d18:1_16:0)	Cer 18:1/16:0	FALSE	Cer	C34 H68 O3 N1	538.519	12.177	Positive	Cer(d34:1)+H	18:01:00	18	1	16:00:00	16	0		NA	NA		NA	NA	34	1	1.6787	5.03072e+06	2.18148e+06	3.01024e+06	3.13449e+06	2.6017e+06	2.43172e+06	2.10804e+06	1.46695e+06	3.14151e+06	3.71982e+06	1.90968e+06	3.87147e+06	3.30139e+06	2.19499e+06	3.0763e+06	1.41934e+06	2.35539e+06	4.01641e+06	2.17153e+06	2.0756e+06	2.24673e+06	1.14479e+06	2.02803e+06	5.49478e+06	2.9674e+06	2.12159e+06
Cer(d18:1_26:4)	Cer 18:1/26:4	FALSE	Cer	C44 H80 O3 N1	670.613	16.922	Positive	Cer(d44:5)+H	18:01:00	18	1	1 day, 2:04:00	26	4		NA	NA		NA	NA	44	5	1.6108	11200000	6.40855e+06	8.21773e+06	7.11568e+06	7.12799e+06	5.26011e+06	7.48839e+06	4.53302e+06	7.36913e+06	9.02287e+06	4.8727e+06	7.78725e+06	7.98225e+06	8.42319e+06	9.24641e+06	5.4948e+06	7.35996e+06	9.59722e+06	6.61873e+06	5.42084e+06	5.26542e+06	2.5164e+06	3.76191e+06	10900000	6.71086e+06	3.44232e+06
Cer(d18:1_24:1)	Cer 18:1/24:1	FALSE	Cer	C42 H82 O3 N1	648.629	16.921	Positive	Cer(d42:2)+H	18:01:00	18	1	1 day, 0:01:00	24	1		NA	NA		NA	NA	42	2	1.5786	24400000	11900000	17000000	14200000	13600000	9.24875e+06	13700000	7.35095e+06	14100000	18200000	9.01796e+06	15700000	14500000	14900000	19100000	9.79606e+06	13200000	19700000	13500000	9.77145e+06	10400000	4.4145e+06	7.15407e+06	23300000	12000000	6.33546e+06
Cer(d18:1_18:0)	Cer 18:1/18:0	FALSE	Cer	C36 H75 O3 N2	583.577	12.926	Positive	Cer(d36:1)+NH4	18:01:00	18	1	18:00:00	18	0		NA	NA		NA	NA	36	1	1.5727	1.8332e+06	1.16216e+06	830473	1.41356e+06	1.26167e+06	789105	569924	481881	1.24247e+06	693668	416880	1.36434e+06	1.1805e+06	1.17129e+06	1.27963e+06	776917	683267	853931	854922	1.01901e+06	921696	479755	405921	1.79834e+06	1.2223e+06	729433
Cer(d18:1_22:0)	Cer 18:1/22:0	FALSE	Cer	C41 H80 O5 N1	666.604	17.038	Negative	Cer(d40:1)+HCOO	18:01:00	18	1	22:00:00	22	0		NA	NA		NA	NA	40	1	1.4827	5.1703e+06	2.71498e+06	4.68553e+06	4.07658e+06	4.13993e+06	3.37443e+06	3.18012e+06	3.43249e+06	2.39134e+06	2.38717e+06	1.67597e+06	2.46264e+06	2.85562e+06	3.41521e+06	3.09041e+06	1.2906e+06	3.13338e+06	3.79166e+06	1.625e+06	2.41958e+06	2.56557e+06	1.04947e+06	1.89155e+06	3.67957e+06	2.14291e+06	1.7671e+06
Cer(d42:1)	Cer 42:1	FALSE	Cer	C43 H84 O5 N1	694.635	18.74	Negative	Cer(d42:1)+HCOO	1 day, 18:01:00	42	1		NA	NA		NA	NA		NA	NA	42	1	1.4611	1.15112e+07	6.0151e+06	1.24361e+07	7.70826e+06	8.27623e+06	7.67227e+06	7.00007e+06	7.91626e+06	4.39011e+06	4.1852e+06	3.18463e+06	5.94474e+06	5.91274e+06	7.17696e+06	5.69901e+06	2.4836e+06	6.14954e+06	7.94985e+06	3.25069e+06	4.78116e+06	5.09201e+06	2.04625e+06	3.86316e+06	7.48194e+06	4.1974e+06	3.35076e+06
Cer(d18:1_20:0)	Cer 18:1/20:0	FALSE	Cer	C38 H76 O3 N1	594.582	15.343	Positive	Cer(d38:1)+H	18:01:00	18	1	20:00:00	20	0		NA	NA		NA	NA	38	1	1.3488	1.43443e+06	773045	857076	1.37586e+06	1.26181e+06	677920	651312	717171	818369	777882	330397	790417	921173	861775	1.11331e+06	452909	765175	1.18145e+06	558167	879021	877894	334383	522441	902765	777921	488318
Cer(d44:5)	Cer 44:5	FALSE	Cer	C44 H80 O3 N1	670.613	17.244	Positive	Cer(d44:5)+H	1 day, 20:05:00	44	5		NA	NA		NA	NA		NA	NA	44	5	1.3318	614705	327529	398337	301725	234522	293264	253078	227678	40803.2	263176	16114.1	301677	7143.68	268569	316364	149676	224334	503136	301853	7125.15	206436	86147	2247.59	506336	311859	179224
Cer(m18:0_20:0)	Cer 18:0/20:0	FALSE	Cer	C38 H78 O2 N1	580.603	17.014	Positive	Cer(m38:0)+H	18:00:00	18	0	20:00:00	20	0		NA	NA		NA	NA	38	0	1.1613	614395	551098	551307	636345	622365	413077	249685	388106	176480	388743	329439	346300	334335	255441	360808	193759	279113	463638	207807	270627	304402	159624	270230	193591	271083	226179
Cer(d45:7)	Cer 45:7	FALSE	Cer	C45 H78 O3 N1	680.598	20.198	Positive	Cer(d45:7)+H	1 day, 21:07:00	45	7		NA	NA		NA	NA		NA	NA	45	7	0.84714	1.45072e+06	567046	604483	520864	337241	471439	275882	333120	324110	591102	191802	381140	417307	318052	1.12819e+06	549415	524735	732530	435280	212402	285259	202713	528476	630627	260567	168848
Cer(d18:0_16:0)	Cer 18:0/16:0	FALSE	Cer	C34 H70 O3 N1	540.535	12.772	Positive	Cer(d34:0)+H	18:00:00	18	0	16:00:00	16	0		NA	NA		NA	NA	34	0	0.66993	1.42476e+06	394544	820420	2.59553e+06	1.93154e+06	2.66557e+06	1.40758e+06	2.46622e+06	305568	1.26325e+06	735673	1.34751e+06	680574	514859	2.15946e+06	658390	1.21946e+06	786858	421150	254215	1.34748e+06	245368	757012	467639	265569	260623
Cer(t18:0_23:0)	Cer 18:0/23:0	FALSE	Cer	C41 H84 O4 N1	654.639	17.071	Positive	Cer(t41:0)+H	18:00:00	18	0	23:00:00	23	0		NA	NA		NA	NA	41	0	0.60343	1.20205e+06	481064	588597	1.21711e+06	1.0908e+06	1.00255e+06	588067	1.29873e+06	396795	872385	450418	452970	941501	374650	1.05143e+06	540799	666793	570552	216307	297733	689787	349225	595476	604437	276408	341899
Cer(d18:0_18:0)	Cer 18:0/18:0	FALSE	Cer	C36 H74 O3 N1	568.566	14.351	Positive	Cer(d36:0)+H	18:00:00	18	0	18:00:00	18	0		NA	NA		NA	NA	36	0	0.57626	635505	195712	242340	552744	463920	309777	242886	303334	205096	247631	42709.3	1.44529e+06	594130	874299	194968	104506	181524	428095	190274	205643	183606	115164	101431	176358	98420.5	5022.02
Cer(t18:0_24:0)	Cer 18:0/24:0	FALSE	Cer	C42 H86 O4 N1	668.655	17.93	Positive	Cer(t42:0)+H	18:00:00	18	0	1 day, 0:00:00	24	0		NA	NA		NA	NA	42	0	0.57065	3.04416e+06	1.12133e+06	1.32673e+06	3.21598e+06	2.82629e+06	2.46177e+06	1.65222e+06	3.01566e+06	950088	1.91664e+06	1.08918e+06	1.43655e+06	1.78791e+06	972935	1.73735e+06	404430	468780	1.54112e+06	976427	908191	1.31517e+06	650251	1.35049e+06	1.21725e+06	609155	912862
Cer(d36:2)	Cer 36:2	FALSE	Cer	C36 H70 O3 N1	564.535	13.94	Positive	Cer(d36:2)+H	1 day, 12:02:00	36	2		NA	NA		NA	NA		NA	NA	36	2	0.021135	39762.3	25116.6	31517.4	29233.4	16817.8	22038.4	47374.3	11578.6	174347	102262	60069.9	97063.1	79734.7	112405	62091.6	0	25463.6	602099	145683	284598	27096.4	9325.77	0	150393	143936	83456.2
ChE 18:1(d7)	ChE 18:1(d7)	TRUE	ChE	C45 H75 O2 D7 N1	675.678	22.35	Positive	ChE(18:1D7)+NH4	18:01:00	18	1		NA	NA		NA	NA		NA	NA	18	1	#N/A	30600000	40300000	22500000	38300000	36400000	29000000	25100000	27300000	36300000	32400000	33800000	36300000	44100000	30400000	36100000	45200000	25800000	28400000	33000000	33100000	33300000	35800000	25500000	34700000	37600000	27500000
ChE(22:6)	ChE 22:6	FALSE	ChE	C49 H80 O2 N1	714.618	21.668	Positive	ChE(22:6)+NH4	22:06:00	22	6		NA	NA		NA	NA		NA	NA	22	6	1.7242	480000000	359000000	425000000	534000000	451000000	281000000	532000000	424000000	290000000	332000000	243000000	149000000	528000000	302000000	810000000	569000000	541000000	381000000	443000000	270000000	474000000	522000000	460000000	236000000	122000000	72000000
ChE(18:0)	ChE 18:0	FALSE	ChE	C45 H84 O2 N1	670.65	22.68	Positive	ChE(18:0)+NH4	18:00:00	18	0		NA	NA		NA	NA		NA	NA	18	0	1.675	7.98596e+06	5.10504e+06	3.54009e+06	4.421e+06	3.30624e+06	2.835e+06	2.4092e+06	4.43176e+06	3.1568e+06	2.07984e+06	1.00076e+06	4.39897e+06	8.84423e+06	3.26879e+06	1.87665e+06	824514	1.88573e+06	3.87119e+06	1.79593e+06	1.93226e+06	2.81621e+06	2.92167e+06	2.83051e+06	2.54266e+06	2.51019e+06	1.74011e+06
ChE(22:4)	ChE 22:4	FALSE	ChE	C49 H84 O2 N1	718.65	22.153	Positive	ChE(22:4)+NH4	22:04:00	22	4		NA	NA		NA	NA		NA	NA	22	4	1.6208	8.86709e+06	7.91914e+06	10700000	3.67339e+06	6.89365e+06	6.13689e+06	7.10356e+06	9.37339e+06	5.17945e+06	2.97514e+06	3.96122e+06	1.67832e+06	9.98396e+06	5.03052e+06	13000000	14200000	10700000	5.32256e+06	9.02791e+06	5.65538e+06	7.37737e+06	9.32495e+06	9.46599e+06	4.35862e+06	4.48765e+06	1.35866e+06
ChE(20:4)	ChE 20:4	FALSE	ChE	C47 H80 O2 N1	690.618	21.865	Positive	ChE(20:4)+NH4	20:04:00	20	4		NA	NA		NA	NA		NA	NA	20	4	1.6038	2.72195e+08	2.15218e+08	269748104	183900000	2.25429e+08	1.84363e+08	2.22885e+08	2.61603e+08	9.63701e+07	1.29604e+08	7.1456e+07	2.73464e+07	1.69788e+08	9.9493e+07	3.7901e+08	3.42427e+08	2.53637e+08	1.80141e+08	2.59126e+08	1.63445e+08	2.55942e+08	2.70006e+08	220126606	1.38456e+08	3.92406e+07	5.02946e+07
ChE(20:3)	ChE 20:3	FALSE	ChE	C47 H82 O2 N1	692.634	22.101	Positive	ChE(20:3)+NH4	20:03:00	20	3		NA	NA		NA	NA		NA	NA	20	3	1.5098	45100000	27700000	46600000	30300000	29700000	27400000	27200000	39000000	14700000	21600000	12800000	7.68439e+06	26500000	14600000	52900000	50000000	35800000	22700000	43400000	20700000	32100000	27100000	35000000	24100000	7.16049e+06	6.31662e+06
ChE(22:5)	ChE 22:5	FALSE	ChE	C49 H79 O2	699.607	16.597	Positive	ChE(22:5)+H	22:05:00	22	5		NA	NA		NA	NA		NA	NA	22	5	1.4709	3.05332e+07	2.09907e+07	4.07793e+07	2.74208e+07	3.13606e+07	2.3501e+07	3.16126e+07	2.96009e+07	1.38514e+07	1.72288e+07	1.36493e+07	1.4651e+07	3.56582e+07	1.49519e+07	5.10034e+07	3.95357e+07	3.47355e+07	2.57372e+07	3.24167e+07	1.49259e+07	2.6906e+07	1.36125e+07	2.61021e+07	2.04255e+07	9.25202e+06	5.80252e+06
ChE(18:1)	ChE 18:1	FALSE	ChE	C45 H82 O2 N1	668.634	22.374	Positive	ChE(18:1)+NH4	18:01:00	18	1		NA	NA		NA	NA		NA	NA	18	1	1.4564	129000000	84700000	105000000	87100000	85000000	61400000	65900000	73400000	82500000	74000000	53000000	80000000	119000000	75000000	91500000	79000000	67200000	87200000	77700000	53400000	76200000	84800000	84000000	76000000	51900000	39500000
ChE(18:2)	ChE 18:2	FALSE	ChE	C45 H80 O2 N1	666.618	22.054	Positive	ChE(18:2)+NH4	18:02:00	18	2		NA	NA		NA	NA		NA	NA	18	2	1.1707	3.60515e+08	2.5761e+08	3.04504e+08	3.21634e+08	3.009e+08	2.18502e+08	1.94017e+08	3.02517e+08	136571464	1.77639e+08	9.75039e+07	1.14586e+08	242757416	1.35001e+08	3.77683e+08	2.72249e+08	2.14002e+08	1.94085e+08	2.72412e+08	214098452	2.9652e+08	1.81575e+08	298503302	214561577	9.35504e+07	7.45007e+07
ChE(20:5)	ChE 20:5	FALSE	ChE	C47 H75 O2	671.576	22.043	Positive	ChE(20:5)+H	20:05:00	20	5		NA	NA		NA	NA		NA	NA	20	5	1.0601	1.09015e+06	1.54952e+06	1.34384e+06	1.244e+06	2.1642e+06	1.03957e+06	695007	1.79094e+06	2.00151e+06	1.21048e+06	956526	1.41645e+06	3.07777e+06	1.79945e+06	1.35091e+06	2.48934e+06	774673	848652	1.93981e+06	1.39731e+06	2.07088e+06	1.97094e+06	1.71047e+06	1.06679e+06	1.13672e+06	1.10443e+06
ChE(20:2)	ChE 20:2	FALSE	ChE	C47 H84 O2 N1	694.65	22.07	Positive	ChE(20:2)+NH4	20:02:00	20	2		NA	NA		NA	NA		NA	NA	20	2	0.88753	5.92646e+06	3.95501e+06	5.88019e+06	4.95116e+06	4.34765e+06	3.51395e+06	3.54355e+06	2.99737e+06	3.81783e+06	3.86854e+06	2.19335e+06	2.50433e+06	4.54534e+06	2.93022e+06	1.0531e+07	5.1217e+06	3.92278e+06	3.65704e+06	4.74081e+06	3.30026e+06	4.52135e+06	2.986e+06	4.06171e+06	3.52207e+06	2.04866e+06	1.83679e+06
ChE(33:1)	ChE 33:1	FALSE	ChE	C60 H109 O2	861.842	22.846	Positive	ChE(33:1)+H	1 day, 9:01:00	33	1		NA	NA		NA	NA		NA	NA	33	1	0.58749	28400000	4.56362e+06	10600000	11400000	27300000	5.26644e+06	9.07766e+06	8.69778e+06	7.60282e+06	6.87428e+06	7.00734e+06	9.55984e+06	6.88853e+06	2.44345e+06	11400000	4.55678e+06	5.64522e+06	22800000	15200000	6.25677e+06	4.26098e+06	10100000	7.702e+06	5.25856e+06	3.90559e+06	2.40715e+06
ChE(33:0)	ChE 33:0	FALSE	ChE	C60 H111 O2	863.858	23.06	Positive	ChE(33:0)+H	1 day, 9:00:00	33	0		NA	NA		NA	NA		NA	NA	33	0	0.48555	16500000	2.67035e+06	7.00096e+06	6.26501e+06	13900000	3.32199e+06	6.10381e+06	4.81018e+06	5.5161e+06	4.96603e+06	4.37339e+06	6.64688e+06	4.83574e+06	1.47257e+06	6.26383e+06	3.2625e+06	3.68452e+06	14600000	11100000	3.92649e+06	3.07884e+06	6.38322e+06	4.05836e+06	3.90858e+06	2.66584e+06	1.87983e+06
ChE(34:0)	ChE 34:0	FALSE	ChE	C61 H113 O2	877.874	23.148	Positive	ChE(34:0)+H	1 day, 10:00:00	34	0		NA	NA		NA	NA		NA	NA	34	0	0.27092	2.99017e+06	690422	2.41046e+06	1.09518e+06	2.80097e+06	684692	1.59077e+06	1.01195e+06	1.66763e+06	1.09427e+06	1.36871e+06	1.9573e+06	1.32112e+06	441922	2.01426e+06	646714	868257	3.71944e+06	4.15403e+06	998628	802593	1.71185e+06	1.28053e+06	1.42959e+06	1.0918e+06	136780
ChE(18:3)	ChE 18:3	FALSE	ChE	C45 H78 O2 N1	664.603	21.743	Positive	ChE(18:3)+NH4	18:03:00	18	3		NA	NA		NA	NA		NA	NA	18	3	0.253	16700000	13000000	12800000	15700000	19000000	12200000	7.24211e+06	19000000	6211867	7.58162e+06	3.308e+06	5.52249e+06	14100000	6.18845e+06	11200000	6.62254e+06	7.32239e+06	6.44593e+06	5.51267e+06	5.30185e+06	9.82471e+06	9.40893e+06	11900000	5.5263e+06	2.36825e+06	2.51365e+06
ChE(37:1)	ChE 37:1	FALSE	ChE	C64 H117 O2	917.905	23.271	Positive	ChE(37:1)+H	1 day, 13:01:00	37	1		NA	NA		NA	NA		NA	NA	37	1	0.013255	2.99771e+06	489051	2.52591e+06	1.00276e+06	5.35919e+06	1.12929e+06	1.91867e+06	1.27956e+06	1.5638e+06	1.31057e+06	829993	2.39518e+06	1.01012e+06	293082	1.34813e+06	852328	685312	4.57527e+06	4.92763e+06	2.07113e+06	1.23962e+06	1.94535e+06	883765	1.98482e+06	1.34118e+06	1.24673e+06
DG 15:0_18:1(d7)	DG 15:0/18:1(d7)	TRUE	DG	C36 H65 O5 D7 N1	605.584	14.131	Positive	DG(33:1D7)+NH4	15:00:00	15	0	18:01:00	18	1		NA	NA		NA	NA	33	1	#N/A	19200000	18300000	14300000	20200000	20000000	15500000	16100000	15000000	19300000	19200000	14300000	18700000	19600000	13600000	17900000	22100000	15600000	18900000	18200000	20600000	19000000	18900000	14400000	18100000	18400000	13700000
DG(53:1)	DG 53:1	FALSE	DG	C56 H112 O5 N1	878.854	22.783	Positive	DG(53:1)+NH4	2 days, 5:01:00	53	1		NA	NA		NA	NA		NA	NA	53	1	1.3578	4.17909e+06	1.23833e+06	1.96721e+06	3.95919e+06	3.59136e+06	2.06606e+06	2.42766e+06	2.37378e+06	4.27726e+06	4.31181e+06	3.04926e+06	5.22744e+06	4.0527e+06	1.312e+06	5.87198e+06	6.88138e+06	3.7706e+06	5.34142e+06	2.55268e+06	1.94715e+06	2.32804e+06	2.28818e+06	1.89164e+06	1.99285e+06	1.61342e+06	1.35448e+06
DG(53:0)	DG 53:0	FALSE	DG	C56 H114 O5 N1	880.869	23.027	Positive	DG(53:0)+NH4	2 days, 5:00:00	53	0		NA	NA		NA	NA		NA	NA	53	0	1.2849	3.0897e+06	735902	1.32606e+06	2.73929e+06	2.02707e+06	1.49683e+06	1.82322e+06	1.58921e+06	3.88941e+06	3.34573e+06	1.79622e+06	4.75727e+06	3.70026e+06	1.47223e+06	4.62181e+06	4.34005e+06	2.9537e+06	2.93844e+06	1.8433e+06	1.06595e+06	1.45488e+06	1.78208e+06	1.27867e+06	1.5241e+06	1.16044e+06	802424
DG(53:2)	DG 53:2	FALSE	DG	C56 H110 O5 N1	876.838	22.596	Positive	DG(53:2)+NH4	2 days, 5:02:00	53	2		NA	NA		NA	NA		NA	NA	53	2	1.2335	3.12552e+06	1.02646e+06	1.6936e+06	3.05562e+06	3.27712e+06	2.21024e+06	2.24092e+06	2.14163e+06	3.33706e+06	3.83286e+06	2.55381e+06	3.88568e+06	3.16387e+06	1.37438e+06	4.73217e+06	5.13743e+06	3.16308e+06	4.66192e+06	1.98731e+06	1.30371e+06	2.08648e+06	2.14657e+06	1.7065e+06	1.38592e+06	1.24741e+06	1.08168e+06
DG(55:3)	DG 55:3	FALSE	DG	C58 H112 O5 N1	902.854	22.597	Positive	DG(55:3)+NH4	2 days, 7:03:00	55	3		NA	NA		NA	NA		NA	NA	55	3	1.196	1.30873e+06	484829	718143	1.33349e+06	1.34222e+06	905289	959340	993564	1.35439e+06	1.54822e+06	1.14147e+06	1.89007e+06	1.32312e+06	654632	1.93647e+06	2.25308e+06	1.27635e+06	1.97811e+06	811718	671312	815758	773084	730777	659566	391477	393792
DG(51:0)	DG 51:0	FALSE	DG	C54 H110 O5 N1	852.838	22.491	Positive	DG(51:0)+NH4	2 days, 3:00:00	51	0		NA	NA		NA	NA		NA	NA	51	0	1.1823	2.01567e+06	590708	950727	1.95994e+06	1.63307e+06	1.19448e+06	1.1687e+06	1.28314e+06	2.11464e+06	2.3114e+06	1.63487e+06	2.53067e+06	2.355e+06	753462	2.64111e+06	3.09353e+06	1.74207e+06	2.45412e+06	1.18284e+06	756348	1.28088e+06	1.2308e+06	907463	1.04124e+06	742719	703379
DG(55:2)	DG 55:2	FALSE	DG	C58 H114 O5 N1	904.869	22.492	Positive	DG(55:2)+NH4	2 days, 7:02:00	55	2		NA	NA		NA	NA		NA	NA	55	2	1.0688	2.72683e+06	1.02028e+06	1.74027e+06	3.3742e+06	3.46384e+06	2.66213e+06	2.44898e+06	2.18521e+06	3.72621e+06	4.08971e+06	2.88414e+06	4.55496e+06	2.61776e+06	1.38734e+06	4.49669e+06	4.12201e+06	2.9535e+06	5.16509e+06	2.1937e+06	1.84805e+06	2.0135e+06	1.916e+06	1.7852e+06	1.55098e+06	1.05687e+06	1.2045e+06
DG(18:2_20:4)	DG 18:2/20:4	FALSE	DG	C41 H72 O5 N1	658.541	12.308	Positive	DG(38:6)+NH4	18:02:00	18	2	20:04:00	20	4		NA	NA		NA	NA	38	6	1.0263	14000000	6.31348e+06	8.75798e+06	4.90179e+06	5.0438e+06	2.25829e+06	5.8703e+06	1.69688e+06	10500000	5.97295e+06	4.9476e+06	14800000	9.65724e+06	6.75088e+06	6.98062e+06	4.83331e+06	5.50374e+06	17000000	7.75629e+06	6.36667e+06	3.14284e+06	3.31013e+06	1.62072e+06	10500000	9.15144e+06	3.08177e+06
DG(55:0)	DG 55:0	FALSE	DG	C58 H118 O5 N1	908.9	22.696	Positive	DG(55:0)+NH4	2 days, 7:00:00	55	0		NA	NA		NA	NA		NA	NA	55	0	1.0018	1.46326e+06	515504	731292	1.55181e+06	1.65631e+06	1.12645e+06	1.15055e+06	762215	1.37822e+06	1.90739e+06	1.24323e+06	1.41002e+06	1.69722e+06	423954	2.27605e+06	2.14425e+06	1.01627e+06	2.8045e+06	1.25129e+06	901882	1.20692e+06	756270	531387	910562	634347	484267
DG(18:1_18:2)	DG 18:1/18:2	FALSE	DG	C39 H74 O5 N1	636.556	13.831	Positive	DG(36:3)+NH4	18:01:00	18	1	18:02:00	18	2		NA	NA		NA	NA	36	3	0.69913	38900000	21000000	18100000	24500000	15700000	13600000	19200000	10500000	19200000	21600000	13000000	26500000	8.13898e+06	7.02496e+06	27000000	11500000	17600000	54400000	23100000	33900000	15100000	9.42403e+06	9.86555e+06	27000000	30700000	20300000
DG(20:3_18:2)	DG 20:3/18:2	FALSE	DG	C41 H74 O5 N1	660.556	12.996	Positive	DG(38:5)+NH4	20:03:00	20	3	18:02:00	18	2		NA	NA		NA	NA	38	5	0.69324	1.12467e+06	861167	541937	744742	760353	209345	380508	291595	388987	670684	195431	1.13603e+06	321578	441002	779429	382768	591879	1.26725e+06	694001	859373	180270	264239	311799	1.43281e+06	975843	619007
DG(18:1_20:4)	DG 18:1/20:4	FALSE	DG	C41 H74 O5 N1	660.556	13.459	Positive	DG(38:5)+NH4	18:01:00	18	1	20:04:00	20	4		NA	NA		NA	NA	38	5	0.67926	9.85625e+06	5.31119e+06	7.94767e+06	4.97882e+06	4.6186e+06	2.04518e+06	4.55403e+06	2.06204e+06	5.21982e+06	5.69593e+06	4.06455e+06	5.47433e+06	3.6977e+06	3.32854e+06	6.9073e+06	2.80862e+06	4.80876e+06	1.25681e+07	8.61201e+06	7.17935e+06	3.35427e+06	1.72351e+06	1.66568e+06	7.50256e+06	6.78065e+06	3.7571e+06
DG(18:2_18:2)	DG 18:2/18:2	FALSE	DG	C39 H72 O5 N1	634.541	12.652	Positive	DG(36:4)+NH4	18:02:00	18	2	18:02:00	18	2		NA	NA		NA	NA	36	4	0.65393	22400000	8.92734e+06	7.64018e+06	16600000	14300000	7.73782e+06	13000000	6.06013e+06	10700000	11200000	7.66673e+06	19200000	4.98586e+06	3.00195e+06	15800000	7.41476e+06	11900000	23300000	8.46442e+06	11900000	9.47243e+06	6.7237e+06	5.78474e+06	12500000	17000000	8.29644e+06
DG(16:1_18:2)	DG 16:1/18:2	FALSE	DG	C37 H70 O5 N1	608.525	12.355	Positive	DG(34:3)+NH4	16:01:00	16	1	18:02:00	18	2		NA	NA		NA	NA	34	3	0.65019	2.30878e+06	1.7457e+06	830918	806898	1.01901e+06	118749	407427	415173	1.60885e+06	1.27751e+06	855660	2.13189e+06	462660	545213	1.59398e+06	733296	1.11282e+06	3.01977e+06	1.03478e+06	1.79469e+06	620163	416356	229422	1.53362e+06	1.29583e+06	624132
DG(18:1_20:5)	DG 18:1/20:5	FALSE	DG	C41 H69 O5	641.514	13.836	Positive	DG(38:6)+H	18:01:00	18	1	20:05:00	20	5		NA	NA		NA	NA	38	6	0.63343	20700000	11000000	10700000	13500000	12600000	8.61514e+06	12200000	5.89366e+06	8.99285e+06	12800000	7.66156e+06	14400000	4.36888e+06	4.01704e+06	14600000	6.66962e+06	11200000	24900000	11000000	18800000	7.99393e+06	5.2619e+06	6.40662e+06	12200000	16300000	11100000
DG(57:2)	DG 57:2	FALSE	DG	C60 H118 O5 N1	932.9	22.476	Positive	DG(57:2)+NH4	2 days, 9:02:00	57	2		NA	NA		NA	NA		NA	NA	57	2	0.6072	927103	564432	644524	1.99477e+06	2.12375e+06	1.30254e+06	1.07008e+06	783125	1.83424e+06	1.84176e+06	1.12052e+06	2.08206e+06	1.3037e+06	454324	1.17085e+06	1.53136e+06	865321	2.86508e+06	872180	965485	1.16186e+06	429764	615526	598451	595223	456316
DG(18:1_18:1)	DG 18:1/18:1	FALSE	DG	C39 H76 O5 N1	638.572	13.724	Positive	DG(36:2)+NH4	18:01:00	18	1	18:01:00	18	1		NA	NA		NA	NA	36	2	0.59048	965281	557972	628877	815229	545224	547544	888809	611498	957198	847686	383129	975551	525977	373868	1.07166e+06	412163	826007	1.1771e+06	476260	772610	412921	512857	572532	858382	567176	809771
DG(34:2)	DG 34:2	FALSE	DG	C37 H72 O5 N1	610.541	13.727	Positive	DG(34:2)+NH4	1 day, 10:02:00	34	2		NA	NA		NA	NA		NA	NA	34	2	0.51805	12700000	7.30403e+06	5.44393e+06	10200000	11200000	6.93394e+06	8.77456e+06	5.90204e+06	6.83487e+06	8.11537e+06	4.60904e+06	10200000	3.61953e+06	2.63528e+06	11300000	4.70206e+06	8.35823e+06	16000000	6.27277e+06	9.73618e+06	6.87333e+06	3.8447e+06	4.53984e+06	10600000	9.35416e+06	5.75213e+06
DG(36:1)	DG 36:1	FALSE	DG	C39 H78 O5 N1	640.587	14.983	Positive	DG(36:1)+NH4	1 day, 12:01:00	36	1		NA	NA		NA	NA		NA	NA	36	1	0.48933	722400	459237	433596	438645	522311	423005	487693	390484	306453	489455	317904	416009	179535	179296	494027	229108	399673	849762	272189	742407	244570	31846.3	186731	420812	483419	388207
DG(30:5)	DG 30:5	FALSE	DG	C33 H55 O5	531.404	2.344	Positive	DG(30:5)+H	1 day, 6:05:00	30	5		NA	NA		NA	NA		NA	NA	30	5	0.27457	8.77631e+06	12700000	676744	19200000	18600000	4.07606e+06	14300000	3.73154e+06	19900000	2.43016e+06	13200000	4.26061e+06	17400000	12000000	17200000	20100000	5.23816e+06	19800000	15700000	16300000	17900000	18800000	1.29529e+06	18900000	17300000	11000000
DG(16:0_18:1)	DG 16:0/18:1	FALSE	DG	C37 H74 O5 N1	612.556	14.996	Positive	DG(34:1)+NH4	16:00:00	16	0	18:01:00	18	1		NA	NA		NA	NA	34	1	0.22514	7.66362e+06	4.74356e+06	2.84962e+06	5.33335e+06	5.41417e+06	3.69337e+06	2.21585e+06	3.07026e+06	2.26353e+06	5.09884e+06	1.61849e+06	4.14849e+06	2.01288e+06	1.4963e+06	5.91874e+06	2.79108e+06	4.18719e+06	10600000	5.37208e+06	7.15578e+06	3.67059e+06	1.73684e+06	2.02833e+06	5.71916e+06	4.64945e+06	3.2552e+06
LPC 18:1(d7)	LPC 18:1(d7)	TRUE	LPC	C26 H46 O7 N1 P1 D7	529.399	2.333	Positive	LPC(18:1D7)+H	18:01:00	18	1		NA	NA		NA	NA		NA	NA	18	1	#N/A	7.17269e+07	1.42203e+08	107538844	1.44255e+08	4.77807e+07	1.12412e+08	1.10795e+08	1.09416e+08	1.37597e+08	6.87521e+07	4.39265e+07	5.97603e+07	1.38998e+08	4.44565e+07	1.34294e+08	1.61029e+08	1.0302e+08	1.43165e+08	1.29059e+08	1.24603e+08	5.72656e+07	153608288	9.54736e+07	6.79939e+07	1.32517e+08	3.9019e+07
LPC(16:0)	LPC 16:0	FALSE	LPC	C24 H51 O7 N1 P1	496.34	2.173	Positive	LPC(16:0)+H	16:00:00	16	0		NA	NA		NA	NA		NA	NA	16	0	1.6467	2.04896e+08	4.81929e+08	3.81685e+08	2.60472e+08	6.64406e+08	1.51455e+08	4.56929e+08	4.78185e+08	7.158e+08	5.03376e+08	3.60875e+08	473919490	6.50122e+08	4.31002e+08	2.29168e+08	2.83215e+08	1.84055e+08	1.64642e+08	2.45704e+08	1.40144e+08	1.98032e+08	2.12486e+08	4.06788e+08	3.93493e+08	4.07662e+08	1.21151e+08
LPC(15:0)	LPC 15:0	FALSE	LPC	C23 H49 O7 N1 P1	482.324	1.778	Positive	LPC(15:0)+H	15:00:00	15	0		NA	NA		NA	NA		NA	NA	15	0	1.5801	9.46299e+06	6.31035e+06	3.63274e+06	7.29836e+06	5.76333e+06	3.96152e+06	3.73407e+06	5.7802e+06	5.059e+06	6.81729e+06	3.44553e+06	8.05507e+06	4.98014e+06	2.88475e+06	3.1286e+06	3.74879e+06	2.49137e+06	3.03024e+06	2.18272e+06	1.62363e+06	5.06007e+06	3.07556e+06	5.20462e+06	4.25713e+06	2.9554e+06	1.68264e+06
LPC(14:0)	LPC 14:0	FALSE	LPC	C22 H47 O7 N1 P1	468.308	1.496	Positive	LPC(14:0)+H	14:00:00	14	0		NA	NA		NA	NA		NA	NA	14	0	1.5501	4.97858e+06	3.27745e+06	3.63531e+06	6.54822e+06	3.35879e+06	2.08349e+06	1.92479e+06	3.32176e+06	3.28787e+06	3.68392e+06	2.21672e+06	3.22222e+06	2.45796e+06	1.39819e+06	1.14956e+06	1.10248e+06	930804	1.22003e+06	1.3362e+06	826352	1.61115e+06	2.07346e+06	2.55558e+06	2.81877e+06	2.37242e+06	1.01717e+06
LPC(17:1)	LPC 17:1	FALSE	LPC	C26 H51 O9 N1 P1	552.331	1.985	Negative	LPC(17:1)+HCOO	17:01:00	17	1		NA	NA		NA	NA		NA	NA	17	1	1.5315	635083	366173	461484	454655	381673	336976	403336	440941	321550	522556	268087	65031.1	221507	201167	265969	342060	217583	185522	157789	79910.8	274993	166843	402227	306277	130035	94960.9
LPC(16:1)	LPC 16:1	FALSE	LPC	C24 H49 O7 N1 P1	494.324	1.604	Positive	LPC(16:1)+H	16:01:00	16	1		NA	NA		NA	NA		NA	NA	16	1	1.3928	3.18283e+07	1.89216e+07	1.62865e+07	2.87843e+07	2.6523e+07	1.67057e+07	1.26944e+07	1.94477e+07	1.98967e+07	3.13605e+07	1.29717e+07	2.49476e+07	1.72014e+07	1.23266e+07	1.20111e+07	1.45719e+07	7.79251e+06	7.45126e+06	7.10646e+06	4.7348e+06	1.43962e+07	1.19732e+07	1.72071e+07	1.88425e+07	6.56566e+06	3.95149e+06
LPC(18:3)	LPC 18:3	FALSE	LPC	C26 H49 O7 N1 P1	518.324	1.453	Positive	LPC(18:3)+H	18:03:00	18	3		NA	NA		NA	NA		NA	NA	18	3	1.3627	5.57094e+06	4.31356e+06	1.45911e+07	1.83776e+07	6.81527e+07	1.563e+07	5.42236e+06	5.05453e+06	4.14579e+06	3.36656e+07	9.99478e+06	1.79003e+07	4.36024e+06	1.06064e+07	4.50609e+07	4.64536e+07	8.56696e+06	2.57242e+07	2.09369e+07	4.80997e+06	5.12057e+07	1.84414e+07	1.44785e+07	6.50621e+07	2.92817e+07	8.1539e+06
LPC(18:1)	LPC 18:1	FALSE	LPC	C26 H53 O7 N1 P1	522.355	2.355	Positive	LPC(18:1)+H	18:01:00	18	1		NA	NA		NA	NA		NA	NA	18	1	1.3481	6.1104e+07	7.96068e+07	1.20745e+07	4.51964e+08	1.78805e+08	9.18808e+07	333334450	1.40341e+08	1.84242e+08	307734476	4.74909e+07	6.05476e+07	1.5308e+08	1.87033e+07	2.12535e+08	2.03136e+08	4.90077e+07	5.78561e+07	9.46631e+07	1.48277e+07	1.37428e+08	3.24551e+07	8.73014e+07	4.04716e+07	7.82488e+07	8.029e+06
LPC(17:0)	LPC 17:0	FALSE	LPC	C25 H53 O7 N1 P1	510.355	2.8	Positive	LPC(17:0)+H	17:00:00	17	0		NA	NA		NA	NA		NA	NA	17	0	1.1915	1.88195e+07	2.19142e+07	7.90826e+06	2.22425e+07	1.5374e+07	6.89043e+06	1.29368e+07	1.06108e+07	1.37723e+07	2.9179e+07	8.88524e+06	2.30438e+07	1.00367e+07	5.90238e+06	1.11469e+07	1.75353e+07	8.1983e+06	9.15665e+06	9.07404e+06	2.95811e+06	3.70772e+06	1.19513e+07	1.53768e+07	1.15167e+07	1.10188e+07	3.36733e+06
LPC(35:0)	LPC 35:0	FALSE	LPC	C43 H89 O7 N1 P1	762.637	10.227	Positive	LPC(35:0)+H	1 day, 11:00:00	35	0		NA	NA		NA	NA		NA	NA	35	0	1.0295	1.21512e+06	1.80773e+06	252536	678978	981091	659240	676337	442641	1.49108e+06	295872	606868	1.24808e+06	2.61401e+06	931505	1.45912e+06	1.32309e+06	611134	5.34153e+06	1.77782e+06	1.28231e+06	1.94124e+06	453295	494071	797505	2.25579e+06	660306
LPC(20:3)	LPC 20:3	FALSE	LPC	C28 H53 O7 N1 P1	546.355	1.995	Positive	LPC(20:3)+H	20:03:00	20	3		NA	NA		NA	NA		NA	NA	20	3	0.99729	4.86485e+07	2.60134e+07	5.79392e+06	6.29062e+07	5.06474e+07	2.06164e+07	3.76906e+07	3.81773e+07	4.67532e+07	2.36875e+07	2.07816e+07	1.86641e+07	2.06652e+07	2.30778e+07	1.22732e+07	2.26768e+07	2.28005e+07	2.55615e+07	2.78122e+06	9.87024e+06	2.50656e+07	1.74651e+07	3.14066e+07	2.01006e+07	1.15246e+07	8.09728e+06
LPC(24:0)	LPC 24:0	FALSE	LPC	C32 H67 O7 N1 P1	608.465	8.293	Positive	LPC(24:0)+H	1 day, 0:00:00	24	0		NA	NA		NA	NA		NA	NA	24	0	0.87926	1.33527e+06	168411	1498.29	1.38253e+06	376558	7399.25	6199.81	9361.18	802313	14420.1	2236.64	252625	22614.6	3355.83	1.43468e+06	45891.8	2605.8	33043.7	21135.3	5358.98	1.00117e+06	203538	4422.89	88259.9	275702	1376.25
LPC(22:5)	LPC 22:5	FALSE	LPC	C30 H53 O7 N1 P1	570.355	1.781	Positive	LPC(22:5)+H	22:05:00	22	5		NA	NA		NA	NA		NA	NA	22	5	0.86319	1.17636e+07	5.36841e+06	3.14421e+06	4.8865e+07	3.72866e+07	9.19915e+06	7.64715e+06	4.32729e+06	1.62213e+06	4.79258e+06	3.37549e+06	8.39397e+06	6.90299e+06	823762	1.09945e+07	2.38296e+07	5.41279e+06	4.00288e+06	1.39367e+06	606388	2.39829e+07	7.1997e+06	1.85166e+07	4.54878e+06	1.36612e+06	100782
LPC(20:1)	LPC 20:1	FALSE	LPC	C28 H57 O7 N1 P1	550.387	3.461	Positive	LPC(20:1)+H	20:01:00	20	1		NA	NA		NA	NA		NA	NA	20	1	0.81284	1.87459e+07	1.02267e+07	3.07899e+06	8.21274e+06	2.30863e+06	5.36175e+06	8.07571e+06	1.24802e+06	8.35437e+06	1.27207e+07	5.92704e+06	9.46502e+06	6.89209e+06	197405	6.40099e+06	6.61929e+06	3.92906e+06	351746	5.25949e+06	2.88678e+06	417691	3.86099e+06	7.11425e+06	488045	3.83785e+06	112684
LPC(18:4)	LPC 18:4	FALSE	LPC	C26 H47 O7 N1 P1	516.308	1.605	Positive	LPC(18:4)+H	18:04:00	18	4		NA	NA		NA	NA		NA	NA	18	4	0.71556	4.01335e+06	2.14441e+06	300221	2.6532e+06	2.49143e+06	1.8129e+06	1.19382e+06	1.92163e+06	2.42592e+06	3.98557e+06	323888	2.71603e+06	538703	496413	1.35684e+06	1.57788e+06	971414	763173	668554	20581.2	1.34514e+06	498434	1.0632e+06	2.08279e+06	584085	48038.4
LPC(20:4)	LPC 20:4	FALSE	LPC	C28 H51 O7 N1 P1	544.34	1.668	Positive	LPC(20:4)+H	20:04:00	20	4		NA	NA		NA	NA		NA	NA	20	4	0.54562	7.3085e+07	3.57301e+07	9.00389e+06	1.48981e+08	2.18191e+08	1.72615e+08	1.24188e+08	1.75975e+08	3.57837e+07	7.54705e+07	8.2395e+06	2.21846e+07	4.18637e+07	7.0156e+06	1.0141e+08	1.63464e+08	5.48895e+07	5.09862e+06	2.17489e+07	4.40433e+06	1.00182e+08	1.02061e+08	6.47058e+07	3.54144e+07	2.2347e+07	3.35491e+06
LPC(22:6)	LPC 22:6	FALSE	LPC	C30 H51 O7 N1 P1	568.34	1.568	Positive	LPC(22:6)+H	22:06:00	22	6		NA	NA		NA	NA		NA	NA	22	6	0.51692	3.29514e+07	1.04596e+07	6.76622e+06	1.35933e+08	7.91391e+07	2.59803e+07	1.31371e+07	7.16918e+07	1.22578e+07	1.75675e+07	6.52628e+06	1.63248e+07	2.53735e+07	5.77231e+06	7.51004e+07	5.41026e+07	1.95212e+07	8.80437e+06	2.91715e+06	2.19524e+06	9.08979e+07	6.75142e+07	2.77855e+07	1.68756e+07	4.55079e+06	1.95703e+06
LPC(18:0)	LPC 18:0	FALSE	LPC	C26 H55 O7 N1 P1	524.371	3.222	Positive	LPC(18:0)+H	18:00:00	18	0		NA	NA		NA	NA		NA	NA	18	0	0.4847	4.08099e+08	2.96863e+08	6.94252e+07	4.30345e+08	3.6777e+08	2.12442e+08	6.10005e+07	3.1932e+08	3.06349e+08	156346213	4.3275e+07	2.99379e+08	3.00773e+08	1.48568e+08	4.19932e+07	1.46577e+08	1.47643e+08	1.82518e+08	8.83356e+07	1.36453e+07	8.63373e+07	1.22008e+08	2.24582e+08	9.16488e+07	1.58971e+08	1.90745e+07
LPC(20:5)	LPC 20:5	FALSE	LPC	C28 H49 O7 N1 P1	542.324	1.363	Positive	LPC(20:5)+H	20:05:00	20	5		NA	NA		NA	NA		NA	NA	20	5	0.46571	1.37996e+07	6.85657e+06	3.9027e+06	2.57743e+06	5.69363e+06	4.45317e+06	1.33822e+07	2.96694e+07	7.19895e+06	1.57382e+07	1.06971e+06	1.2695e+07	1.06152e+07	4.98887e+06	2.14822e+07	2.31388e+07	1.52874e+07	2.65631e+06	1.79134e+06	1.11285e+06	1.623e+07	1.98506e+07	2.37361e+06	4.97277e+06	199774	86218.7
LPC(22:3)	LPC 22:3	FALSE	LPC	C30 H57 O7 N1 P1	574.387	5.445	Positive	LPC(22:3)+H	22:03:00	22	3		NA	NA		NA	NA		NA	NA	22	3	0.44139	935548	7796.7	12682.6	329906	701999	15458.7	800133	294675	180992	8157.23	11332	777952	11436.2	319357	400160	16801.8	7671.46	180088	151779	414479	21055.8	40827.4	804384	187063	205523	205888
LPC(22:0)	LPC 22:0	FALSE	LPC	C30 H63 O7 N1 P1	580.434	6.819	Positive	LPC(22:0)+H	22:00:00	22	0		NA	NA		NA	NA		NA	NA	22	0	0.35876	72806.6	2.44799e+06	1.90582e+06	75447.7	4.23258e+06	2.43242e+06	2.39189e+06	3.22384e+06	68899.5	1.88971e+06	836305	170770	2.80693e+06	1.29108e+06	658173	1.66362e+06	1.32627e+06	63160.7	44363.8	1.11938e+06	830293	231746	3.21974e+06	572535	130554	812027
LPC(19:1)	LPC 19:1	FALSE	LPC	C27 H55 O7 N1 P1	536.371	2.992	Positive	LPC(19:1)+H	19:01:00	19	1		NA	NA		NA	NA		NA	NA	19	1	0.32925	12707.7	1.08295e+06	1.27267e+06	7878.33	1.11516e+06	14265	1.27197e+06	894960	58158.8	1.80092e+06	880080	838025	74312.2	404645	1.10872e+06	1.80949e+06	20706.3	11176.8	573537	282945	24326.4	576925	1.03984e+06	37197.2	506430	277526
LPC(22:4)	LPC 22:4	FALSE	LPC	C30 H55 O7 N1 P1	572.371	2.265	Positive	LPC(22:4)+H	22:04:00	22	4		NA	NA		NA	NA		NA	NA	22	4	0.1498	3.66255e+06	2.26044e+06	1.5855e+06	1.07848e+07	1.08736e+07	8.18306e+06	3.0568e+06	2.89073e+06	1.26487e+06	3.6725e+06	454021	1.51563e+06	632471	685053	7.16213e+06	8.78466e+06	3.99994e+06	1.94176e+06	1.1368e+06	516466	7.27537e+06	3.83266e+06	6.64758e+06	405828	1.08434e+06	307228
LPC(20:2)	LPC 20:2	FALSE	LPC	C28 H55 O7 N1 P1	548.371	2.322	Positive	LPC(20:2)+H	20:02:00	20	2		NA	NA		NA	NA		NA	NA	20	2	0.1261	5.80336e+06	499410	580148	7.71162e+06	5.36446e+06	674676	386724	726960	2.68399e+06	592679	372756	3.26112e+06	406560	175682	4.42964e+06	893697	398688	2.0705e+06	194415	293607	5.27142e+06	372740	969600	2.6314e+06	76796	180460
LPC(20:0)	LPC 20:0	FALSE	LPC	C28 H59 O7 N1 P1	552.402	4.336	Positive	LPC(20:0)+H	20:00:00	20	0		NA	NA		NA	NA		NA	NA	20	0	0.090507	57431.3	677325	433977	102272	112306	129233	156106	672815	102718	207898	65979.7	359017	531060	332888	23277.2	408486	102155	302093	124478	1.4607e+06	366231	8190.88	1.41221e+06	62121.4	482047	1.11717e+06
LPC(19:0)	LPC 19:0	FALSE	LPC	C27 H57 O7 N1 P1	538.387	4.112	Positive	LPC(19:0)+H	19:00:00	19	0		NA	NA		NA	NA		NA	NA	19	0	0.061919	6.65442e+06	3.70905e+06	2.79534e+06	3.58858e+06	3.26579e+06	544741	916865	898746	6.07621e+06	7.71908e+06	565903	4.02925e+06	2.81303e+06	113478	1.06319e+06	7.64871e+06	439441	854579	1.86354e+06	701409	3.26158e+06	2.1088e+06	5.69299e+06	988126	2.40584e+06	173645
LPC(18:2)	LPC 18:2	FALSE	LPC	C26 H51 O7 N1 P1	520.34	1.749	Positive	LPC(18:2)+H	18:02:00	18	2		NA	NA		NA	NA		NA	NA	18	2	0.054392	9.09049e+07	6.62455e+07	4.42759e+07	6.75882e+08	7.56716e+08	3.53624e+08	3.50896e+08	3.68702e+08	8.04962e+07	1.67775e+08	7.35908e+07	8.56526e+07	1.29337e+08	5.53902e+07	144278739	2.83209e+08	1.5044e+08	2.21528e+07	2.72361e+07	5.30848e+06	1.27135e+08	2.47676e+08	5.03042e+08	3.01155e+07	2.17779e+07	6.13505e+06
LPC(22:1)	LPC 22:1	FALSE	LPC	C30 H61 O7 N1 P1	578.418	5.449	Positive	LPC(22:1)+H	22:01:00	22	1		NA	NA		NA	NA		NA	NA	22	1	0.0038589	3.15311e+06	2.13734e+06	744975	1.625e+06	169924	189619	266212	281302	1.09745e+06	1.38912e+06	62626.6	1.23935e+06	366759	60758.3	1.2601e+06	197599	107448	1.41609e+06	746411	207470	1.31883e+06	33004.1	370155	1.35129e+06	25607.3	42635.7
LPE 18:1(d7)	LPE 18:1(d7)	TRUE	LPE	C23 H40 O7 N1 P1 D7	487.352	2.435	Positive	LPE(18:1D7)+H	18:01:00	18	1		NA	NA		NA	NA		NA	NA	18	1	#N/A	7.09592e+06	5.49905e+06	5.82617e+06	7.62127e+06	6.40305e+06	5.63394e+06	5.60134e+06	5.89329e+06	3.8412e+06	5.0309e+06	1.22938e+06	6.17175e+06	3.9351e+06	851087	5.53141e+06	5.485e+06	5.16724e+06	4.42103e+06	3.25367e+06	5.86439e+06	7.84303e+06	8.39575e+06	5.17971e+06	1.41431e+06	1.23475e+06	1.13301e+06
LPE(18:1)	LPE 18:1	FALSE	LPE	C23 H47 O7 N1 P1	480.308	2.455	Positive	LPE(18:1)+H	18:01:00	18	1		NA	NA		NA	NA		NA	NA	18	1	0.79681	4.31956e+06	1.40464e+06	2.69643e+06	7.01962e+06	5.00952e+06	5.02084e+06	3.42671e+06	6.73934e+06	1.176e+06	3.10174e+06	196256	2.44913e+06	1.15777e+06	174775	2.55381e+06	1.56499e+06	2.10676e+06	992613	626305	769075	5.24805e+06	1.95386e+06	3.30276e+06	251330	167747	152692
LPE(16:0)	LPE 16:0	FALSE	LPE	C21 H43 O7 N1 P1	452.278	2.31	Negative	LPE(16:0)-H	16:00:00	16	0		NA	NA		NA	NA		NA	NA	16	0	0.74802	4.83422e+06	2.87912e+06	20675.8	6.42202e+06	4.47551e+06	3.5238e+06	1.00299e+06	1.84792e+06	1.71365e+06	2.88037e+06	49220.4	4.9244e+06	1.89517e+06	31415	271147	50508.6	2.50984e+06	42482.3	130866	907663	3.09207e+06	22868.8	5.00853e+06	334693	466900	229498
LPE(20:4)	LPE 20:4	FALSE	LPE	C25 H45 O7 N1 P1	502.293	1.751	Positive	LPE(20:4)+H	20:04:00	20	4		NA	NA		NA	NA		NA	NA	20	4	0.67424	4.11507e+06	1.27035e+06	1.20073e+06	27181835	1.13565e+07	1.04761e+07	6.66459e+06	1.10469e+07	964698	2.23877e+06	236425	2.16691e+06	2.1549e+06	152778	6.47636e+06	2.62999e+06	2.15744e+06	148373	8928.08	93886.6	6.66823e+06	1.16806e+07	1.18898e+07	207760	9085.62	2212.1
LPE(20:2)	LPE 20:2	FALSE	LPE	C25 H49 O7 N1 P1	506.324	2.716	Positive	LPE(20:2)+H	20:02:00	20	2		NA	NA		NA	NA		NA	NA	20	2	0.66707	24060	113767	11851.8	88192.8	33829.7	10803.2	4117.88	3927.3	1800.47	9389.67	1843.84	4673.48	3796.2	2040.83	6758.54	8157.77	2526.05	16547.9	2770.26	4453.28	14740	141831	5483.35	2692.92	0	0
LPE(22:6)	LPE 22:6	FALSE	LPE	C27 H45 O7 N1 P1	526.293	1.609	Positive	LPE(22:6)+H	22:06:00	22	6		NA	NA		NA	NA		NA	NA	22	6	0.66133	9.40457e+06	4.03498e+06	30303.4	3.1661e+06	2.08878e+07	3.92376e+06	1.55569e+07	1.59864e+07	2.62745e+06	8.50704e+06	596965	1.07559e+07	507224	525572	1.42396e+07	2.40302e+06	1.05803e+07	424213	51558.2	96712.9	2.27292e+07	2.02032e+07	1.52852e+07	28763.9	71191.2	2688.17
LPE(18:0)	LPE 18:0	FALSE	LPE	C23 H49 O7 N1 P1	482.324	3.671	Positive	LPE(18:0)+H	18:00:00	18	0		NA	NA		NA	NA		NA	NA	18	0	0.63673	1.17085e+07	5.50387e+06	2.12173e+06	1.14341e+07	1.31583e+06	1.7159e+06	396543	6.43435e+06	3.08134e+06	2.50991e+06	106465	8.86385e+06	3.74964e+06	200687	3.76447e+06	487398	4.00933e+06	2.81994e+06	1.41065e+06	769335	3.03303e+06	1.67168e+06	5.05986e+06	2.06996e+06	1.30519e+06	615620
LPE(20:5)	LPE 20:5	FALSE	LPE	C25 H43 O7 N1 P1	500.277	1.81	Positive	LPE(20:5)+H	20:05:00	20	5		NA	NA		NA	NA		NA	NA	20	5	0.55257	241491	32037.8	10008	599844	646921	578304	552258	704299	20590.2	356358	5962.54	408652	101833	3411.92	424252	157647	146998	5575.78	1395.63	6702.88	1.19458e+06	290505	324038	10612.1	1015.43	750.055
LPE(18:2)	LPE 18:2	FALSE	LPE	C23 H43 O7 N1 P1	476.278	1.832	Negative	LPE(18:2)-H	18:02:00	18	2		NA	NA		NA	NA		NA	NA	18	2	0.55202	520549	922586	25468.8	5.72122e+06	8.65064e+06	188466	6.85909e+06	3.97566e+06	18005.8	2.86146e+06	65873	3.2474e+06	1.27294e+06	5136.61	1.14792e+06	2.90367e+06	1.85325e+06	13774.2	6253.1	12303.3	3.93725e+06	1.4631e+06	1.0015e+07	6674.43	15666.6	4928.16
LPE(20:3)	LPE 20:3	FALSE	LPE	C25 H47 O7 N1 P1	504.308	3.688	Positive	LPE(20:3)+H	20:03:00	20	3		NA	NA		NA	NA		NA	NA	20	3	0.38667	204622	37504.4	81295.6	699944	284379	515914	501086	831923	187953	469994	30436.8	421480	91924.7	5147.79	138702	49699	46750.7	38459.9	13966.6	287095	88394.6	633338	410866	31018.9	7456.31	2397.67
LPE(22:5)	LPE 22:5	FALSE	LPE	C27 H47 O7 N1 P1	528.308	1.818	Positive	LPE(22:5)+H	22:05:00	22	5		NA	NA		NA	NA		NA	NA	22	5	0.26103	732547	303041	621048	3.68874e+06	1.40025e+06	1.20953e+06	508818	1.50922e+06	132319	284343	10023.5	355244	351423	8834.13	995674	144519	952855	45232.7	3291.37	6704.74	2.63342e+06	186330	850026	8404.72	246.335	0
MG(32:1)	MG 32:1	FALSE	MG	C35 H72 O4 N1	570.546	9.322	Positive	MG(32:1)+NH4	1 day, 8:01:00	32	1		NA	NA		NA	NA		NA	NA	32	1	1.272	3.06798e+06	3.24321e+06	1.93354e+06	3.60005e+06	3.88949e+06	2.32871e+06	1.9708e+06	2.35509e+06	3.3669e+06	2.74484e+06	2.12386e+06	3.22681e+06	3.51183e+06	2.18351e+06	3.07334e+06	3.73965e+06	2.17158e+06	3.34658e+06	3.24648e+06	3.03246e+06	3.16976e+06	2.97885e+06	1.23967e+06	3.37742e+06	3.57823e+06	2.22077e+06
LPC(16:1e)	LPC 16:1e	FALSE	NA	C24 H51 O6 N1 P1	480.345	2.625	Positive	LPC(16:1e)+H	NA	NA	NA	NA	NA	NA	NA	NA	NA	NA	NA	NA	NA	NA	1.6749	4.79228e+06	7.48428e+06	56538.3	2.72758e+06	3.5729e+06	1.5246e+06	3.43688e+06	1.88611e+06	2.17086e+06	4.61945e+06	1.44881e+06	1.73784e+06	2.82631e+06	1.5428e+06	1.58813e+06	1.35796e+06	622771	1.64758e+06	1.99988e+06	2.12771e+06	1.46106e+06	1.79438e+06	2.90986e+06	2.50689e+06	2.47956e+06	1.70647e+06
LPC(20:1e)	LPC 20:1e	FALSE	NA	C28 H59 O6 N1 P1	536.407	4.499	Positive	LPC(20:1e)+H	NA	NA	NA	NA	NA	NA	NA	NA	NA	NA	NA	NA	NA	NA	1.4303	111530	672554	25339.6	186997	21198.6	5082.57	4440.3	3369.35	591506	603852	5213.9	402939	675578	19519.7	90461.6	65069.3	8426.67	165430	289348	23937.4	127152	87697.9	3167.61	190813	478427	12724
PC(34:2e)	PC 34:2e	FALSE	NA	C42 H83 O7 N1 P1	744.59	11.801	Positive	PC(34:2e)+H	NA	NA	NA	NA	NA	NA	NA	NA	NA	NA	NA	NA	NA	NA	1.8099	1.80368e+07	1.94555e+07	1.86971e+07	3.85386e+07	4.48119e+07	1.94286e+07	33900000	4.59249e+07	7.20529e+06	1.75652e+07	1.50121e+06	6.68945e+06	1.02835e+07	1.29717e+06	3.80522e+07	1.48196e+07	3.39716e+07	1.72801e+07	1.63923e+07	1.09708e+07	3.66666e+07	8.26545e+06	1.56237e+07	6.26158e+06	2.94517e+06	334996
PC(36:2e)	PC 36:2e	FALSE	NA	C44 H87 O7 N1 P1	772.621	13.554	Positive	PC(36:2e)+H	NA	NA	NA	NA	NA	NA	NA	NA	NA	NA	NA	NA	NA	NA	1.7104	6.09274e+06	543621	232970	7.10254e+06	5.64887e+06	50100000	1.35184e+06	73900000	335876	8.04755e+06	121796	104523	9.00255e+06	282606	2.64565e+06	2.55e+06	2.94642e+06	1.54382e+06	1.19032e+06	257803	1.56626e+06	1.70329e+06	2.48648e+06	690549	81174.2	3256.99
PC(40:7e)	PC 40:7e	FALSE	NA	C48 H85 O7 N1 P1	818.606	11.085	Positive	PC(40:7e)+H	NA	NA	NA	NA	NA	NA	NA	NA	NA	NA	NA	NA	NA	NA	1.6803	9.64947e+06	4.06817e+06	3.81947e+06	9.41959e+06	7.64214e+06	5.76066e+06	9.67464e+06	4.14766e+06	3.22147e+06	4.34883e+06	1.65108e+06	3.0585e+06	3.62907e+06	1.12642e+06	3.65228e+06	6.91481e+06	9.52927e+06	3.37536e+06	3.038e+06	1.87823e+06	8.09943e+06	7.08506e+06	6.85028e+06	2.87414e+06	998299	448420
PC(32:1D3)	PC 32:1D3	FALSE	NA	C40 H76 O8 N1 P1 D3	735.573	11.801	Positive	PC(32:1D3)+H	NA	NA	NA	NA	NA	NA	NA	NA	NA	NA	NA	NA	NA	NA	1.6521	75000000	45300000	29700000	117000000	167000000	45700000	84900000	113000000	22700000	19800000	2.75635e+06	35600000	30600000	13200000	113000000	75200000	93900000	147000000	35100000	17600000	75700000	47200000	64200000	36100000	3.4362e+06	3.85151e+06
PC(18:3e_22:3)	PC 18:3e_22:3	FALSE	NA	C48 H87 O7 N1 P1	820.621	11.743	Positive	PC(40:6e)+H	NA	NA	NA	NA	NA	NA	NA	NA	NA	NA	NA	NA	NA	NA	1.65	1.98039e+06	4.34016e+06	1.19725e+06	3.04302e+06	8.7115e+06	6.23644e+06	1.51862e+06	899032	2.66398e+06	3.0865e+06	134117	2.28371e+06	646496	240635	2.86123e+06	7.73573e+06	6.13704e+06	5.23418e+06	691457	58807.7	739697	1.33369e+06	1.77483e+06	212729	136766	28020.3
PC(38:5e)	PC 38:5e	FALSE	NA	C46 H85 O7 N1 P1	794.606	11.563	Positive	PC(38:5e)+H	NA	NA	NA	NA	NA	NA	NA	NA	NA	NA	NA	NA	NA	NA	1.6106	4.46767e+07	1.04644e+07	4.18166e+06	5.84656e+07	3.41769e+07	2.23247e+07	4.04769e+07	2.11787e+07	8.5611e+06	8.91927e+06	2.46518e+06	4.24207e+06	6.95634e+06	2.763e+06	2.62882e+07	3.21936e+07	1.77801e+07	2.38709e+07	1.05875e+07	4.90713e+06	1.83098e+07	1.91738e+07	1.77607e+07	1.80916e+07	1.22051e+06	4.29221e+06
PC(38:4D4)	PC 38:4D4	FALSE	NA	C46 H81 O8 N1 P1 D4	814.626	10.183	Positive	PC(38:4D4)+H	NA	NA	NA	NA	NA	NA	NA	NA	NA	NA	NA	NA	NA	NA	1.5967	116799	117476	0	126791	187690	0	129945	0	939604	272342	641862	533403	697860	748648	80598.2	355918	59793.9	378059	548366	414268	0	141942	0	417587	1.55679e+06	283637
PC(32:1e)	PC 32:1e	FALSE	NA	C40 H81 O7 N1 P1	718.575	11.533	Positive	PC(32:1e)+H	NA	NA	NA	NA	NA	NA	NA	NA	NA	NA	NA	NA	NA	NA	1.5766	7.75803e+06	678460	324804	7.80962e+06	877763	383608	6.39383e+06	766513	2.20466e+06	262733	35473.9	338283	600137	97778.5	9.48867e+06	4.87867e+06	1.80139e+06	4.37144e+06	405315	454220	4.979e+06	4.73753e+06	5.06024e+06	2.12696e+06	26560.3	8316
PC(35:1e)	PC 35:1e	FALSE	NA	C43 H87 O7 N1 P1	760.621	16.386	Positive	PC(35:1e)+H	NA	NA	NA	NA	NA	NA	NA	NA	NA	NA	NA	NA	NA	NA	1.4349	1.74456e+06	1.84329e+06	360841	7.07674e+06	5.97328e+06	130129	905108	1.33146e+06	351183	1.34512e+06	5393.29	863486	60520	1429.78	1.53317e+06	244917	936614	148572	114743	132664	569508	112047	530328	4219.06	4759.97	0
PC(39:3e)	PC 39:3e	FALSE	NA	C47 H91 O7 N1 P1	812.653	19.246	Positive	PC(39:3e)+H	NA	NA	NA	NA	NA	NA	NA	NA	NA	NA	NA	NA	NA	NA	1.4314	46900000	20900000	35000000	24300000	23900000	11200000	31300000	11600000	24900000	15500000	16200000	29600000	29000000	18400000	32000000	11800000	24800000	23000000	12200000	15500000	9.75735e+06	16800000	9.01426e+06	25300000	15700000	7.18835e+06
PC(42:3e)	PC 42:3e	FALSE	NA	C50 H97 O7 N1 P1	854.7	19.191	Positive	PC(42:3e)+H	NA	NA	NA	NA	NA	NA	NA	NA	NA	NA	NA	NA	NA	NA	1.4298	9.81185e+06	6.09576e+06	8.6607e+06	5.67221e+06	10400000	4.6161e+06	6.67004e+06	4.88721e+06	5.7601e+06	3.76458e+06	3.53757e+06	6.6898e+06	7.45177e+06	4.03096e+06	7.26279e+06	4.08898e+06	7.71044e+06	5.28181e+06	4.48724e+06	5.03983e+06	5.01045e+06	5.24938e+06	4.14057e+06	5.49776e+06	3.64173e+06	1.57948e+06
PC(36:4e)	PC 36:4e	FALSE	NA	C44 H83 O7 N1 P1	768.59	11.643	Positive	PC(36:4e)+H	NA	NA	NA	NA	NA	NA	NA	NA	NA	NA	NA	NA	NA	NA	1.4035	18900000	10500000	6.96027e+06	23700000	12000000	16600000	44200000	36400000	4.08599e+06	8.27257e+06	1.45136e+06	5.75714e+06	8.07418e+06	1.78981e+06	38900000	29400000	5.85377e+06	2.66997e+06	4.571e+06	2.68652e+06	36300000	27700000	15200000	7.12184e+06	1.34933e+06	1.7814e+06
PC(36:4D3)	PC 36:4D3	FALSE	NA	C44 H78 O8 N1 P1 D3	785.588	9.829	Positive	PC(36:4D3)+H	NA	NA	NA	NA	NA	NA	NA	NA	NA	NA	NA	NA	NA	NA	1.3836	4.61258e+07	7.53506e+06	6.99512e+06	8.424e+07	1.32196e+08	5.79439e+07	5.86932e+07	2.16365e+08	8.59993e+06	1.92088e+07	5.71977e+06	3.81512e+07	9.62639e+06	2.35889e+06	2.20387e+07	9.32936e+07	5.46519e+07	1.50061e+07	8.56062e+06	3.68698e+06	6.1488e+07	6.03093e+07	2.03265e+07	1.7629e+07	1.7805e+06	402107
PC(34:2D3)	PC 34:2D3	FALSE	NA	C42 H78 O8 N1 P1 D3	761.588	9.838	Positive	PC(34:2D3)+H	NA	NA	NA	NA	NA	NA	NA	NA	NA	NA	NA	NA	NA	NA	1.3415	2.57248e+08	4.15113e+07	5.27795e+07	3.18629e+08	6.56261e+08	3.37315e+08	4.03265e+08	3.15766e+08	5.06324e+07	9.11304e+07	3.98615e+07	9.26638e+07	1.12174e+08	4.22361e+07	3.09483e+08	4.31717e+08	3.39166e+08	1.86459e+08	7.85053e+07	2.21404e+07	3.21934e+08	191447357	1.44677e+08	119672426	1.5889e+07	4.86422e+06
PC(36:5D8)	PC 36:5D8	FALSE	NA	C44 H71 O8 N1 P1 D8	788.604	12.182	Positive	PC(36:5D8)+H	NA	NA	NA	NA	NA	NA	NA	NA	NA	NA	NA	NA	NA	NA	1.3335	94900000	27350000	4.21551e+07	323500000	984500000	283500000	346000000	177450000	31450000	104400000	76800000	72050000	73800000	1.12195e+07	203700000	333000000	100800000	43900000	18850000	1.15361e+07	81950000	316500000	170650000	35850000	3.37868e+06	1.03139e+06
PC(37:1e)	PC 37:1e	FALSE	NA	C45 H91 O7 N1 P1	788.653	17.491	Positive	PC(37:1e)+H	NA	NA	NA	NA	NA	NA	NA	NA	NA	NA	NA	NA	NA	NA	1.3299	2.57708e+06	854075	1.08938e+06	1.01187e+06	997565	171020	584708	646770	506934	693867	95064.6	303247	270106	39416.1	1.08638e+06	718650	731042	654015	131685	227497	524724	1.1433e+06	706535	183156	4472.26	1390.46
PC(28:1D30)	PC 28:1D30	FALSE	NA	C36 H41 O8 N1 P1 D30	706.679	16.905	Positive	PC(28:1D30)+H	NA	NA	NA	NA	NA	NA	NA	NA	NA	NA	NA	NA	NA	NA	1.3205	1.89768e+06	1.02621e+06	1.15502e+06	1.30867e+06	1.29539e+06	656932	1.02521e+06	620249	1.07031e+06	1.28014e+06	468686	1.16521e+06	1.31681e+06	1.01091e+06	1.3453e+06	770546	889252	1.21673e+06	784246	662295	372850	326397	495620	1.59313e+06	907378	321912
PE(39:5D8)	PE 39:5D8	FALSE	NA	C44 H71 O8 N1 P1 D8	788.604	10.194	Positive	PE(39:5D8)+H	NA	NA	NA	NA	NA	NA	NA	NA	NA	NA	NA	NA	NA	NA	1.5226	1.00651e+06	1.89589e+06	390825	714753	1.31737e+06	336141	302992	363675	2.39683e+06	1.57661e+06	2.59151e+06	1.43992e+06	2.43659e+06	2.61618e+06	945121	1.86456e+06	1.13134e+06	2.11967e+06	3.11918e+06	1.38779e+06	627222	450245	304240	1.43495e+06	4.77866e+06	1.59821e+06
PE(38:0p)	PE 38:0p	FALSE	NA	C43 H87 O7 N1 P1	760.621	16.367	Positive	PE(38:0p)+H	NA	NA	NA	NA	NA	NA	NA	NA	NA	NA	NA	NA	NA	NA	1.5049	1.37521e+06	310865	207712	2.58611e+06	1.31671e+06	274485	1.0997e+06	1.48033e+06	74667.6	336807	9504.8	110044	60520	1429.78	5.01742e+06	136184	936614	428081	138407	699078	879248	703817	690332	4219.06	4759.97	0
PE(36:2e)	PE 36:2e	FALSE	NA	C41 H81 O7 N1 P1	730.575	13.506	Positive	PE(36:2e)+H	NA	NA	NA	NA	NA	NA	NA	NA	NA	NA	NA	NA	NA	NA	1.454	5.76909e+06	2.19359e+06	2.40327e+06	7.77588e+06	8.92547e+06	6.32377e+06	8.92488e+06	7.67527e+06	366336	1.73494e+06	40637.3	823645	530418	3298.17	7.82889e+06	2.20164e+06	3.39664e+06	1.4802e+06	657509	1.60553e+06	7.21952e+06	2.24799e+06	2.34909e+06	64046.5	0	0
PE(38:3p)	PE 38:3p	FALSE	NA	C43 H81 O7 N1 P1	754.575	12.815	Positive	PE(38:3p)+H	NA	NA	NA	NA	NA	NA	NA	NA	NA	NA	NA	NA	NA	NA	1.3761	3.48528e+06	1.52665e+06	1.81438e+06	2.91489e+06	3.73464e+06	3.24459e+06	4.11161e+06	4.37533e+06	210076	1.07222e+06	45467.6	486377	442903	0	4.75203e+06	1.58959e+06	2.67209e+06	936676	481683	980664	4.46643e+06	1.33264e+06	2.58225e+06	0	0	0
PE(38:5p)	PE 38:5p	FALSE	NA	C43 H77 O7 N1 P1	750.543	11.388	Positive	PE(38:5p)+H	NA	NA	NA	NA	NA	NA	NA	NA	NA	NA	NA	NA	NA	NA	1.3478	4.38216e+06	1.40272e+06	1.68716e+06	6.67574e+06	6.66263e+06	4.79802e+06	5.04932e+06	6.70824e+06	383001	2.072e+06	211817	766526	491433	0.054	8.90214e+06	3.9739e+06	3.59412e+06	1.17951e+06	382689	583171	7.4099e+06	3.35547e+06	4.00364e+06	10793.2	0	0
PE(20:4e_20:0)	PE 20:4e_20:0	FALSE	NA	C45 H85 O7 N1 P1	782.606	14.781	Positive	PE(40:4e)+H	NA	NA	NA	NA	NA	NA	NA	NA	NA	NA	NA	NA	NA	NA	1.343	8.10534e+06	2.22549e+06	3.2062e+06	7.30631e+06	14100000	10500000	9.77621e+06	8.27521e+06	740890	3.73475e+06	307454	1.17492e+06	1.12144e+06	16413.2	16000000	5.20911e+06	8.4238e+06	1.97167e+06	1.96261e+06	3.36573e+06	8.0634e+06	9.25055e+06	11100000	21778.6	0	2982.75
PE(38:6D3)	PE 38:6D3	FALSE	NA	C43 H72 O8 N1 P1 D3	767.541	10.906	Positive	PE(38:6D3)+H	NA	NA	NA	NA	NA	NA	NA	NA	NA	NA	NA	NA	NA	NA	1.3248	8.24619e+06	3.03959e+06	4.85965e+06	3.16712e+06	2.98868e+06	2.51486e+06	2.00629e+06	2.69284e+06	884562	1.48176e+06	44350.4	1.29873e+06	578614	40253.2	3.46308e+06	1.534e+06	2.08343e+06	3.38794e+06	1.35744e+06	2.76819e+06	3.82674e+06	4.2456e+06	1.44268e+06	84604.1	0	18161.9
PE(40:2D30)	PE 40:2D30	FALSE	NA	C45 H57 O8 N1 P1 D30	830.805	21.81	Positive	PE(40:2D30)+H	NA	NA	NA	NA	NA	NA	NA	NA	NA	NA	NA	NA	NA	NA	1.318	262000000	316000000	202000000	279000000	311000000	215000000	161000000	218000000	368000000	265000000	230000000	269000000	379000000	242000000	224000000	333000000	177000000	210000000	279000000	252000000	304000000	387000000	196000000	264000000	315000000	204000000
PE(16:0p_22:6)	PE 16:0p_22:6	FALSE	NA	C43 H75 O7 N1 P1	748.528	11.074	Positive	PE(38:6p)+H	NA	NA	NA	NA	NA	NA	NA	NA	NA	NA	NA	NA	NA	NA	1.3141	12400000	4.43981e+06	5.65115e+06	23800000	18500000	13500000	15700000	19700000	1.63234e+06	5.89538e+06	472254	3.9128e+06	2.54436e+06	0	22500000	10200000	13400000	3.94261e+06	1.43208e+06	3.06703e+06	23400000	12200000	12300000	0	0	0
SM(d38:5D8)	SM 38:5D8	FALSE	NA	C43 H72 O6 N2 P1 D8	759.625	10.201	Positive	SM(d38:5D8)+H	NA	NA	NA	NA	NA	NA	NA	NA	NA	NA	NA	NA	NA	NA	1.4834	484194	564034	383783	198394	94074.9	210923	146733	73770.3	742442	399809	582654	352019	550646	152367	334044	224921	174857	851958	851902	657479	383639	533805	137142	718836	921327	442718
TG(58:9e)	TG 58:9e	FALSE	NA	C61 H103 O5	915.78	21.276	Positive	TG(58:9e)+H	NA	NA	NA	NA	NA	NA	NA	NA	NA	NA	NA	NA	NA	NA	1.8998	5.29241e+06	2.10458e+06	2.64217e+06	5.25406e+06	3.27314e+06	1.7992e+06	2.66915e+06	1.04981e+06	4.22295e+06	6.03933e+06	3.91236e+06	7.71836e+06	5.36936e+06	4.87438e+06	3.98441e+06	1.38944e+06	3.08008e+06	2.12452e+06	1.72971e+06	2.52814e+06	3.03315e+06	3.47182e+06	1.61479e+06	4.71793e+06	6.06582e+06	1.86289e+06
TG(20:1e_18:3_18:3)	TG 20:1e_18:3/18:3	FALSE	NA	C59 H103 O5	891.78	20.756	Positive	TG(56:7e)+H	NA	NA	NA	NA	NA	NA	NA	NA	NA	NA	NA	NA	NA	NA	1.4751	4.21625e+06	425207	1.04614e+06	6.01397e+06	3.49192e+06	4.2054e+06	4.30499e+06	4.86367e+06	1.08242e+06	2.82598e+06	2.5861e+06	506655	908393	85930.6	7.65264e+06	1.37644e+06	4.0802e+06	3.26461e+06	1.17002e+06	1.42477e+06	4.80741e+06	1.13766e+06	1.98517e+06	2.17994e+06	1.06751e+06	865394
TG(20:4e_18:2_24:1)	TG 20:4e_18:2/24:1	FALSE	NA	C65 H118 O5 N1	992.9	22.694	Positive	TG(62:7e)+NH4	NA	NA	NA	NA	NA	NA	NA	NA	NA	NA	NA	NA	NA	NA	1.4172	3.29835e+06	1.0831e+06	1.67273e+06	2.6138e+06	2.36328e+06	1.15389e+06	1.68259e+06	1.57153e+06	3.44199e+06	4.47585e+06	2.7227e+06	7.32923e+06	4.77398e+06	2.41476e+06	6.44753e+06	4.77303e+06	3.86033e+06	4.26986e+06	1.95922e+06	3.09923e+06	1.8135e+06	3.41542e+06	1.56121e+06	2.09971e+06	2.07208e+06	1.14904e+06
TG(20:4e_18:1_18:2)	TG 20:4e_18:1/18:2	FALSE	NA	C59 H106 O5 N1	908.807	22.074	Positive	TG(56:7e)+NH4	NA	NA	NA	NA	NA	NA	NA	NA	NA	NA	NA	NA	NA	NA	1.4046	553584	256315	714387	1.906e+06	2.14197e+06	939096	1.03135e+06	741730	1.14061e+06	1.10921e+06	823029	1.43413e+06	1.93648e+06	971458	2.53415e+06	1.16748e+06	670801	958252	624529	613640	1.41021e+06	1.20203e+06	727641	625527	367503	449288
PE(18:1p_20:4)	PE 18:1p_20:4	FALSE	NA	C43 H77 O7 N1 P1	750.543	11.605	Positive	PE(38:5p)+H	NA	NA	NA	NA	NA	NA	NA	NA	NA	NA	NA	NA	NA	NA	1.2928	6.21095e+06	2.14078e+06	3.43842e+06	18000000	15900000	3.85692e+06	3.51783e+06	14000000	781833	1.17759e+06	190418	1.55558e+06	1.44928e+06	10167.9	13900000	4.81428e+06	1.84497e+06	2.85337e+06	970523	975484	15100000	6.13165e+06	4.58522e+06	25350.9	0	0
PE(37:2D4)	PE 37:2D4	FALSE	NA	C42 H77 O8 N1 P1 D4	762.595	9.836	Positive	PE(37:2D4)+H	NA	NA	NA	NA	NA	NA	NA	NA	NA	NA	NA	NA	NA	NA	1.2833	1.66913e+06	1.5861e+06	921482	1.39416e+06	1.6577e+06	929849	1.62277e+06	1.09312e+06	1.36062e+06	1.39164e+06	928605	1.38571e+06	1.26987e+06	809516	1.82049e+06	1.79864e+06	1.12647e+06	1.68033e+06	1.3866e+06	1.281e+06	1.68306e+06	996831	1.1853e+06	1.39578e+06	1.3413e+06	891144
PC(34:3e)	PC 34:3e	FALSE	NA	C42 H81 O7 N1 P1	742.575	11.519	Positive	PC(34:3e)+H	NA	NA	NA	NA	NA	NA	NA	NA	NA	NA	NA	NA	NA	NA	1.273	26600000	1.08234e+07	1.01725e+07	70400000	4.96928e+07	39300000	48650000	55100000	2.31066e+06	7.29477e+06	748264	2.58589e+06	7.8894e+06	1.3726e+06	39650000	24600000	2.37155e+07	1.02307e+07	7.18167e+06	7.0714e+06	39450000	6.64793e+06	32500000	4.70589e+06	737160	80123.8
PC(40:3e)	PC 40:3e	FALSE	NA	C48 H93 O7 N1 P1	826.668	14.825	Positive	PC(40:3e)+H	NA	NA	NA	NA	NA	NA	NA	NA	NA	NA	NA	NA	NA	NA	1.2445	252697	71563.2	33791.5	123352	74023.1	80226.3	148856	49354.2	78808.9	78017.9	16377.7	20098.3	50820.5	5909.82	465839	87398.4	268361	119262	186183	86616.3	77708.4	57053.1	60095	9249.46	31307.6	2729.26
PE(20:0p_18:1)	PE 20:0p_18:1	FALSE	NA	C43 H85 O7 N1 P1	758.606	15.097	Positive	PE(38:1p)+H	NA	NA	NA	NA	NA	NA	NA	NA	NA	NA	NA	NA	NA	NA	1.241	4.51273e+06	1.54398e+06	433125	7.03347e+06	5.00418e+06	2.09072e+06	2.2284e+06	4.49747e+06	209021	1.18641e+06	24223.7	803409	425055	3680.24	4.81046e+06	1.11076e+06	2.18878e+06	1.28472e+06	564651	1.38901e+06	5.51302e+06	2.05479e+06	2.89739e+06	25430.5	1460.54	0
TG(34:2e)	TG 34:2e	FALSE	NA	C37 H72 O5 N1	610.541	14.126	Positive	TG(34:2e)+NH4	NA	NA	NA	NA	NA	NA	NA	NA	NA	NA	NA	NA	NA	NA	1.2361	16800000	16900000	14700000	18300000	18000000	16100000	16700000	14500000	16800000	16500000	14000000	15700000	17700000	13800000	15600000	17900000	15700000	15300000	15200000	17700000	15500000	16700000	14800000	13800000	15600000	13900000
PC(34:3D3)	PC 34:3D3	FALSE	NA	C42 H76 O8 N1 P1 D3	759.573	9.841	Positive	PC(34:3D3)+H	NA	NA	NA	NA	NA	NA	NA	NA	NA	NA	NA	NA	NA	NA	1.2232	254587317	3.77741e+08	1.76408e+08	1320516397	2411921991	1601218680	1067416448	1542414907	1.66345e+08	4.13745e+08	1.80169e+08	2.60575e+08	4.29793e+08	4.31045e+08	931530168	1600558448	8.32839e+08	1.48419e+08	1.07004e+08	1.55365e+08	8.39048e+08	7.91153e+08	9.48637e+08	3.93478e+08	8.53247e+07	1.22505e+07
PE(20:0p_20:3)	PE 20:0p_20:3	FALSE	NA	C45 H85 O7 N1 P1	782.606	14.301	Positive	PE(40:3p)+H	NA	NA	NA	NA	NA	NA	NA	NA	NA	NA	NA	NA	NA	NA	1.2138	5.30722e+06	2.87504e+06	1.94169e+06	6.41215e+06	4.75999e+06	2.27349e+06	2.43802e+06	3.94583e+06	235280	1.33293e+06	57104.7	1.22177e+06	578077	1788.39	7.27357e+06	1.84109e+06	2.55319e+06	1.89173e+06	570092	1.25611e+06	8.32287e+06	2.21299e+06	2.48694e+06	37157.4	3329.2	0
TG(18:3e_18:1_18:2)	TG 18:3e_18:1/18:2	FALSE	NA	C57 H104 O5 N1	882.791	22.078	Positive	TG(54:6e)+NH4	NA	NA	NA	NA	NA	NA	NA	NA	NA	NA	NA	NA	NA	NA	1.2066	328665	56938.4	229497	1.70545e+06	3.23948e+06	2.01567e+06	1.16874e+06	2.04973e+06	1.23728e+06	2.55824e+06	1.69596e+06	1.94824e+06	3.46412e+06	1.39367e+06	2.38284e+06	2.55925e+06	1.95356e+06	1.35381e+06	779489	700704	811848	1.60883e+06	1.38983e+06	323003	274037	281894
TG(55:0e)	TG 55:0e	FALSE	NA	C58 H118 O5 N1	908.9	23.263	Positive	TG(55:0e)+NH4	NA	NA	NA	NA	NA	NA	NA	NA	NA	NA	NA	NA	NA	NA	1.1937	2.75131e+06	492486	1.04599e+06	1.52205e+06	1.3611e+06	751687	926920	1.15602e+06	2.71626e+06	2.63416e+06	1.37817e+06	4.03102e+06	3.4019e+06	1.03151e+06	3.47904e+06	3.55203e+06	2.19753e+06	2.41983e+06	1.28103e+06	814689	1.02933e+06	1.35521e+06	806774	947923	743178	661639
PC(39:5e)	PC 39:5e	FALSE	NA	C47 H87 O7 N1 P1	808.621	14.762	Positive	PC(39:5e)+H	NA	NA	NA	NA	NA	NA	NA	NA	NA	NA	NA	NA	NA	NA	1.1879	1.01192e+06	369365	607920	2.334e+06	1.4548e+06	860989	739902	1.30976e+06	93025.3	414409	19200	291634	225551	1160.63	1.23258e+06	606010	844723	414708	135358	376793	2.32086e+06	749197	574905	5721.83	272.851	206.582
PC(40:9D8)	PC 40:9D8	FALSE	NA	C48 H71 O8 N1 P1 D8	836.604	11.544	Positive	PC(40:9D8)+H	NA	NA	NA	NA	NA	NA	NA	NA	NA	NA	NA	NA	NA	NA	1.1871	65200000	30700000	1.78562e+07	218000000	140050000	68450000	163000000	111000000	34750000	46650000	1.68444e+07	40750000	34150000	2.40684e+07	248000000	112700000	162500000	18400000	1.16147e+07	7.2415e+06	128700000	184500000	106000000	32200000	4.69357e+06	1.69779e+06
PC(40:4e)	PC 40:4e	FALSE	NA	C48 H91 O7 N1 P1	824.653	14.133	Positive	PC(40:4e)+H	NA	NA	NA	NA	NA	NA	NA	NA	NA	NA	NA	NA	NA	NA	1.1845	879209	145504	169886	173204	47569.1	36662.5	1.1039e+06	49870.2	74032.5	94249.5	42045	127816	15598.5	16438.4	243088	115090	178722	322541	150566	41253.5	285607	45434.3	120299	161769	20328.6	5579.09
PC(38:4e)	PC 38:4e	FALSE	NA	C46 H87 O7 N1 P1	796.621	12.104	Positive	PC(38:4e)+H	NA	NA	NA	NA	NA	NA	NA	NA	NA	NA	NA	NA	NA	NA	1.1786	2.35951e+07	1.03005e+07	8.89772e+06	9.93734e+06	8.81603e+06	2.51799e+07	3.06187e+07	27782923	4.29893e+06	7.94741e+06	575680	1.37731e+06	5.9189e+06	2.26274e+06	6.69325e+06	6.41824e+06	4.13559e+06	1.24513e+07	8.68896e+06	6.76299e+06	2.42273e+07	1.31384e+07	2.19983e+07	2.42891e+06	1.71266e+06	1.69073e+06
PC(36:3D3)	PC 36:3D3	FALSE	NA	C44 H80 O8 N1 P1 D3	787.604	10.197	Positive	PC(36:3D3)+H	NA	NA	NA	NA	NA	NA	NA	NA	NA	NA	NA	NA	NA	NA	1.1728	2.95235e+08	1.6642e+07	9.58991e+06	1965589000	1649854947	5.17634e+08	8.54864e+08	700291694	3.60942e+07	1.01713e+08	2.8274e+07	8.84657e+07	1.16222e+08	1.6105e+07	1535635385	695730501	241225000	76800000	3.85151e+07	8.30213e+06	6.34636e+08	540849674	1129085097	55500000	6.38002e+06	4.39044e+06
PC(34:5D8)	PC 34:5D8	FALSE	NA	C42 H67 O8 N1 P1 D8	760.573	10.645	Positive	PC(34:5D8)+H	NA	NA	NA	NA	NA	NA	NA	NA	NA	NA	NA	NA	NA	NA	1.1556	132000000	163050000	78600000	664500000	1202600000	920000000	552000000	1220000000	87800000	217500000	75250000	135500000	230500000	233950000	438500000	801000000	818000000	94150000	51450000	8.14297e+07	719000000	416000000	282500000	193000000	16750000	2.4231e+06
PC(34:4D8)	PC 34:4D8	FALSE	NA	C42 H69 O8 N1 P1 D8	762.588	11.84	Positive	PC(34:4D8)+H	NA	NA	NA	NA	NA	NA	NA	NA	NA	NA	NA	NA	NA	NA	1.1526	5.49667e+07	55600000	1.65963e+07	3.51133e+08	1.55867e+08	1.62267e+08	1.73967e+08	233300000	2.33667e+07	118400000	3.20298e+07	4.12333e+07	117500000	36800000	1.29067e+08	242900000	2.11008e+08	38000000	4.22667e+07	3.46853e+07	1.38667e+08	9.97667e+07	62100000	98600000	9.04517e+06	7.36575e+06
PC(36:1e)	PC 36:1e	FALSE	NA	C44 H89 O7 N1 P1	774.637	14.792	Positive	PC(36:1e)+H	NA	NA	NA	NA	NA	NA	NA	NA	NA	NA	NA	NA	NA	NA	1.1334	821054	5.40862e+06	4.20589e+06	1.0641e+06	14300000	603962	239087	283232	1.35816e+06	222484	47811.7	2.55652e+06	4.64666e+06	17679.9	700535	5.76847e+06	301597	546963	3.91929e+06	9.51452e+06	416857	336426	264746	49249.4	38298.4	28486.8
PC(40:8e)	PC 40:8e	FALSE	NA	C48 H83 O7 N1 P1	816.59	9.961	Positive	PC(40:8e)+H	NA	NA	NA	NA	NA	NA	NA	NA	NA	NA	NA	NA	NA	NA	1.1311	5.8882e+06	1.02122e+06	692966	2.4189e+06	2.0634e+06	1.3281e+06	1.81678e+06	3.34136e+06	728566	1.15244e+06	178551	1.05586e+06	948784	235818	4356228	3.84731e+06	1.50468e+06	917191	523496	349129	3.7928e+06	1.73166e+06	1.65229e+06	1.15993e+06	95006.4	48022.2
PE(36:0D3)	PE 36:0D3	FALSE	NA	C41 H80 O8 N1 P1 D3	751.604	11.165	Positive	PE(36:0D3)+H	NA	NA	NA	NA	NA	NA	NA	NA	NA	NA	NA	NA	NA	NA	1.13	1.1861e+06	5.88444e+06	726150	414461	350137	3.28873e+06	3.5052e+06	507498	1.03384e+06	5.44138e+06	2.72035e+06	920639	5.41693e+06	2.77601e+06	1.31069e+06	2.00987e+06	3.12117e+06	1.44679e+06	1.23517e+06	1.10749e+06	881054	587755	696432	646638	4.40924e+06	2.05403e+06
PC(38:5D3)	PC 38:5D3	FALSE	NA	C46 H80 O8 N1 P1 D3	811.604	11.917	Positive	PC(38:5D3)+H	NA	NA	NA	NA	NA	NA	NA	NA	NA	NA	NA	NA	NA	NA	1.1147	258000000	79900000	67000000	194000000	123000000	1370000000	675000000	689000000	122000000	250000000	39800000	164000000	190000000	66400000	602000000	983000000	917000000	167000000	104000000	26400000	795000000	1400000000	858000000	534000000	13900000	1.31685e+06
PC(18:1e_18:0)	PC 18:1e_18:0	FALSE	NA	C44 H89 O7 N1 P1	774.637	14.601	Positive	PC(36:1e)+H	NA	NA	NA	NA	NA	NA	NA	NA	NA	NA	NA	NA	NA	NA	1.113	16200000	186457	668278	3.53389e+06	1.59779e+06	222374	753560	474437	81695.4	219863	6787.88	431617	294133	11412.5	2.00813e+06	553573	296706	764576	275830	267134	725398	435258	775603	557081	4048.68	1374.76
PC(38:6e)	PC 38:6e	FALSE	NA	C46 H83 O7 N1 P1	792.59	10.335	Positive	PC(38:6e)+H	NA	NA	NA	NA	NA	NA	NA	NA	NA	NA	NA	NA	NA	NA	1.1103	1.68647e+07	5.2185e+06	3.26105e+06	1.36261e+07	2.10673e+07	7.32564e+06	1.04019e+07	1.06627e+07	3.04913e+06	4.64065e+06	1.46235e+06	5.38607e+06	3.05835e+06	1.09489e+06	3.15993e+07	1.33848e+07	1.22436e+07	6.36771e+06	5.34473e+06	2.84134e+06	1.01685e+07	7.45918e+06	8.1862e+06	7.17622e+06	1.40144e+06	97340.2
TG(51:1e)	TG 51:1e	FALSE	NA	C54 H108 O5 N1	850.822	22.576	Positive	TG(51:1e)+NH4	NA	NA	NA	NA	NA	NA	NA	NA	NA	NA	NA	NA	NA	NA	1.0925	2.53204e+06	755327	1.37478e+06	2.42608e+06	2.77622e+06	1.34455e+06	1.53373e+06	1.62469e+06	2.14331e+06	2.44823e+06	1.75002e+06	2.36185e+06	2.6694e+06	1.01676e+06	3.2878e+06	3.67414e+06	2.08769e+06	2.91244e+06	1.5358e+06	948249	1.47573e+06	1.19716e+06	1.08915e+06	1.26044e+06	920054	754369
TG(20:4e_18:2_22:0)	TG 20:4e_18:2/22:0	FALSE	NA	C63 H116 O5 N1	966.885	22.735	Positive	TG(60:6e)+NH4	NA	NA	NA	NA	NA	NA	NA	NA	NA	NA	NA	NA	NA	NA	1.0824	4.77366e+06	1.15442e+06	1.95759e+06	4.40949e+06	7.69185e+06	1.45694e+06	4.54013e+06	1.58898e+06	9.00394e+06	11200000	8.74404e+06	18700000	12200000	7.0408e+06	14400000	9.70742e+06	5.65816e+06	11200000	5.04994e+06	4.75296e+06	5.77326e+06	4.41256e+06	3.737e+06	4.91409e+06	4.02048e+06	1.67718e+06
PE(36:5D3)	PE 36:5D3	FALSE	NA	C41 H70 O8 N1 P1 D3	741.526	10.789	Positive	PE(36:5D3)+H	NA	NA	NA	NA	NA	NA	NA	NA	NA	NA	NA	NA	NA	NA	1.0775	7.96232e+06	2.68385e+06	3.64964e+06	10400000	9.27217e+06	4.6159e+06	5.45081e+06	8.03762e+06	1.23401e+06	3.00928e+06	220432	2.81166e+06	1.47605e+06	2.625	6.97833e+06	2.55328e+06	4.81551e+06	1.56513e+06	621581	1.03187e+06	8.88322e+06	8.33766e+06	4.23077e+06	0	0.774	2522.36
PC(20:0e_20:4)	PC 20:0e_20:4	FALSE	NA	C48 H91 O7 N1 P1	824.653	14.771	Positive	PC(40:4e)+H	NA	NA	NA	NA	NA	NA	NA	NA	NA	NA	NA	NA	NA	NA	1.0724	3.57054e+06	1.22806e+06	17900000	3.2413e+06	1.56511e+06	38200000	3.08771e+06	3.00335e+06	375864	1.05601e+06	3.71624e+06	590625	172335	254843	3.98153e+06	16900000	2.93054e+06	575214	380929	9.23853e+06	2.5031e+06	823079	1.17916e+06	316464	2.9862e+06	35983.6
TG(20:4e_18:2_20:1)	TG 20:4e_18:2/20:1	FALSE	NA	C61 H110 O5 N1	936.838	22.306	Positive	TG(58:7e)+NH4	NA	NA	NA	NA	NA	NA	NA	NA	NA	NA	NA	NA	NA	NA	1.0711	2.86607e+06	440856	1.44731e+06	4.71067e+06	4.20417e+06	1.92995e+06	2.19822e+06	2.04383e+06	2.71761e+06	3.32688e+06	2.63952e+06	5.2681e+06	3.20417e+06	2.23872e+06	5.79828e+06	3.38058e+06	3.76985e+06	3.49374e+06	1.54094e+06	1.72074e+06	2.4998e+06	3.11721e+06	1.56133e+06	2.34193e+06	1.02276e+06	1.19755e+06
PC(37:3D4)	PC 37:3D4	FALSE	NA	C45 H81 O8 N1 P1 D4	802.626	13.038	Positive	PC(37:3D4)+H	NA	NA	NA	NA	NA	NA	NA	NA	NA	NA	NA	NA	NA	NA	1.06	228755	134625	34024.6	2.33563e+06	9.91466e+06	1.41545e+06	655566	1.72495e+06	276729	550206	25469.8	99992	152620	6980.53	3.55251e+06	5.4097e+06	2.47865e+06	66383.5	174963	19101.1	482086	1.01862e+06	2.30391e+06	112316	12683.7	5321.88
PE(38:5D3)	PE 38:5D3	FALSE	NA	C43 H74 O8 N1 P1 D3	769.557	12.247	Positive	PE(38:5D3)+H	NA	NA	NA	NA	NA	NA	NA	NA	NA	NA	NA	NA	NA	NA	1.0509	15300000	4.35592e+06	4.80342e+06	21300000	21900000	10900000	13500000	17200000	3.14207e+06	7.4774e+06	861733	9.50679e+06	3.8463e+06	223502	21400000	7.50645e+06	15100000	2.39158e+06	1.05483e+06	1.29326e+06	21100000	27500000	10700000	327531	69167.1	62226.7
LPC(16:2e)	LPC 16:2e	FALSE	NA	C24 H49 O6 N1 P1	478.329	2.146	Positive	LPC(16:2e)+H	NA	NA	NA	NA	NA	NA	NA	NA	NA	NA	NA	NA	NA	NA	1.0451	2.4878e+06	851258	579079	2.35001e+06	515746	571416	1.14349e+06	354336	1.97219e+06	4.35119e+06	936500	2.70669e+06	1.58306e+06	689246	1.31669e+06	479296	73969.6	2.138e+06	619815	110314	2.67365e+06	1.34855e+06	958309	2.2242e+06	1.60856e+06	82625.1
PC(34:1D3)	PC 34:1D3	FALSE	NA	C42 H80 O8 N1 P1 D3	763.604	13.369	Positive	PC(34:1D3)+H	NA	NA	NA	NA	NA	NA	NA	NA	NA	NA	NA	NA	NA	NA	1.0448	1.60802e+06	14800000	2.87361e+06	25500000	69300000	5.19344e+06	65800000	14800000	10200000	3.42569e+06	177835	10700000	3.00104e+06	853320	12600000	49900000	18200000	28700000	6.26379e+06	2.63622e+06	5.81643e+06	9.03872e+06	15400000	275219	1.86927e+06	496317
PC(42:6e)	PC 42:6e	FALSE	NA	C50 H91 O7 N1 P1	848.653	14.243	Positive	PC(42:6e)+H	NA	NA	NA	NA	NA	NA	NA	NA	NA	NA	NA	NA	NA	NA	1.0373	1.83962e+06	8.66621e+06	495873	1.44658e+07	2.12746e+07	1.68613e+06	3.86368e+06	1.1885e+07	5.43062e+06	802829	45806.1	7.79819e+06	1.37264e+06	60190.6	2.49127e+06	2.04048e+06	2.58475e+06	5.02341e+06	674174	902972	837439	1.04383e+06	2.36621e+06	3.50844e+06	1.5252e+06	13157.4
PC(36:5e)	PC 36:5e	FALSE	NA	C44 H81 O7 N1 P1	766.575	11.136	Positive	PC(36:5e)+H	NA	NA	NA	NA	NA	NA	NA	NA	NA	NA	NA	NA	NA	NA	1.0356	11200000	11700000	10800000	50400000	131000000	17800000	15900000	53400000	7.24515e+06	11300000	3.70352e+06	5.46904e+06	7.76122e+06	9.69822e+06	37000000	24600000	89100000	2.50821e+06	36800000	12000000	22400000	6.07236e+06	85200000	24100000	1.86933e+06	844348
TG(61:2e)	TG 61:2e	FALSE	NA	C64 H126 O5 N1	988.963	23.365	Positive	TG(61:2e)+NH4	NA	NA	NA	NA	NA	NA	NA	NA	NA	NA	NA	NA	NA	NA	1.0297	34693.8	4361.03	7272.95	4241.02	17517.9	278.995	9144.28	43120.4	60852.6	16566.3	7628.39	111461	121000	2358.19	125791	198866	115652	52089.8	15396.4	143590	16212.8	75756.4	39017.6	12376	73095.7	71664.7
PC(38:7e)	PC 38:7e	FALSE	NA	C46 H81 O7 N1 P1	790.575	10.622	Positive	PC(38:7e)+H	NA	NA	NA	NA	NA	NA	NA	NA	NA	NA	NA	NA	NA	NA	1.023	3.19937e+06	2.39668e+06	1.6741e+06	4.53005e+06	6.77735e+06	3.39892e+06	3.61702e+06	3.63381e+06	1.63462e+06	2.27144e+06	753001	1.38733e+06	3.22571e+06	551028	6.50129e+06	5.06062e+06	1.03344e+07	3.41338e+06	1.69429e+06	792961	1.11442e+07	3.89248e+06	5.28454e+06	1.36579e+06	338219	81474.2
PC(37:4e)	PC 37:4e	FALSE	NA	C45 H85 O7 N1 P1	782.606	15.153	Positive	PC(37:4e)+H	NA	NA	NA	NA	NA	NA	NA	NA	NA	NA	NA	NA	NA	NA	1.0094	1.66714e+06	382597	620611	2.77965e+06	2.17712e+06	924662	1.34155e+06	2.08367e+06	76229.1	425145	53381.9	268906	230537	0	373206	272542	673097	603379	276520	638635	1.85624e+06	992901	1.14975e+06	97983.3	3736.31	4506.43
PE(38:5e)	PE 38:5e	FALSE	NA	C43 H77 O7 N1 P1	750.544	12.988	Negative	PE(38:5e)-H	NA	NA	NA	NA	NA	NA	NA	NA	NA	NA	NA	NA	NA	NA	1.0094	2.30302e+06	1.38743e+06	1.98864e+06	1.26696e+07	1.49494e+07	4.99101e+06	1.53027e+07	2.25785e+07	25401.4	1.59826e+06	96872.5	1.42512e+06	1.28898e+06	18880	1.00282e+07	3.96971e+06	8.77084e+06	2.34767e+06	21002.1	1.00747e+06	61110.8	4.22286e+06	1.0082e+07	4372.44	3327.58	1232.86
PE(36:0D4)	PE 36:0D4	FALSE	NA	C41 H79 O8 N1 P1 D4	752.61	11.064	Positive	PE(36:0D4)+H	NA	NA	NA	NA	NA	NA	NA	NA	NA	NA	NA	NA	NA	NA	1.0076	187000000	185000000	127000000	157000000	154000000	102000000	39800000	108000000	86900000	170000000	28800000	175000000	48300000	17600000	143000000	184000000	101000000	207000000	123000000	52000000	165000000	161000000	105000000	65300000	192000000	37300000
PE(31:0D30)	PE 31:0D30	FALSE	NA	C36 H43 O8 N1 P1 D30	708.695	18.743	Positive	PE(31:0D30)+H	NA	NA	NA	NA	NA	NA	NA	NA	NA	NA	NA	NA	NA	NA	1.0067	1.71601e+06	1.07289e+06	960916	1.22201e+06	1.44647e+06	754648	706631	835722	797221	567889	52643.8	1.02159e+06	1.06645e+06	750810	982819	383901	597562	1.2335e+06	535225	789708	915415	350119	423560	1.11617e+06	659103	324180
PC(35:4e)	PC 35:4e	FALSE	NA	C43 H81 O7 N1 P1	754.575	13.254	Positive	PC(35:4e)+H	NA	NA	NA	NA	NA	NA	NA	NA	NA	NA	NA	NA	NA	NA	1.0059	4.06413e+06	2.02079e+06	2.40662e+06	14200000	12200000	9.57399e+06	9.21246e+06	8.97486e+06	389796	3.2228e+06	230500	819214	733361	31843.7	8.0118e+06	3.69348e+06	5.8441e+06	1.73239e+06	1.1768e+06	2.18361e+06	14100000	6.53925e+06	6.26509e+06	103195	0	0
PC(38:8D8)	PC 38:8D8	FALSE	NA	C46 H69 O8 N1 P1 D8	810.588	10.548	Positive	PC(38:8D8)+H	NA	NA	NA	NA	NA	NA	NA	NA	NA	NA	NA	NA	NA	NA	1.0023	2.58983e+07	1.16797e+07	1.73175e+07	5.19054e+07	4.31667e+07	1.44151e+07	2.97741e+07	36300000	7.24591e+06	15900000	9.2951e+06	8.73752e+06	1.51667e+07	1.44871e+07	52900000	41500000	35600000	3.34176e+06	8.86853e+06	2.7472e+06	5.15667e+07	3.11136e+07	2.80751e+07	1.35524e+07	1.37791e+06	430518
PC(18:2e_22:4)	PC 18:2e_22:4	FALSE	NA	C48 H87 O7 N1 P1	820.621	12.071	Positive	PC(40:6e)+H	NA	NA	NA	NA	NA	NA	NA	NA	NA	NA	NA	NA	NA	NA	0.99645	4.32867e+06	607538	605372	4.98378e+06	2.81877e+06	2.08224e+06	3.0334e+06	5.80226e+06	559149	514829	80371.3	579704	1.32414e+06	159521	15400000	1.88336e+06	8.71868e+06	849484	1.19622e+06	159409	2.81852e+06	1.10133e+06	6.53768e+06	829993	31814.9	26966
PC(36:4D8)	PC 36:4D8	FALSE	NA	C44 H73 O8 N1 P1 D8	790.62	13.386	Positive	PC(36:4D8)+H	NA	NA	NA	NA	NA	NA	NA	NA	NA	NA	NA	NA	NA	NA	0.99404	4.27353e+06	1.09148e+06	801868	3.24053e+07	2.77842e+07	4.64601e+07	6.67833e+07	6.01333e+07	4.61546e+06	9.25139e+06	823127	8.20028e+06	3.6104e+06	4.88956e+06	3.58815e+07	5.13333e+07	6.00667e+07	3.54638e+06	7.80804e+06	861651	1.90068e+07	2.61255e+07	4.90817e+07	8.17707e+06	137545	125892
PC(38:4D3)	PC 38:4D3	FALSE	NA	C46 H82 O8 N1 P1 D3	813.62	11.999	Positive	PC(38:4D3)+H	NA	NA	NA	NA	NA	NA	NA	NA	NA	NA	NA	NA	NA	NA	0.98768	1.14963e+07	3.40514e+06	2.06676e+06	5.14914e+07	51950000	3.13013e+07	7.36498e+07	6.54484e+07	4.17881e+06	1.0029e+07	2.91794e+06	3.50235e+06	9.32509e+06	2.91658e+06	67100000	107000000	2.40342e+07	6.70478e+06	6.22494e+06	2.22338e+06	2.52616e+07	111850000	2.48983e+07	6.0957e+06	1.1927e+06	163520
PC(37:5e)	PC 37:5e	FALSE	NA	C45 H83 O7 N1 P1	780.59	13.269	Positive	PC(37:5e)+H	NA	NA	NA	NA	NA	NA	NA	NA	NA	NA	NA	NA	NA	NA	0.97833	3.73757e+06	1.05558e+06	918847	8.9761e+06	6.5474e+06	2.8244e+06	2.77067e+06	4.39998e+06	270787	904797	45859.6	774180	628677	8118.85	5.58102e+06	1.57851e+06	1.63089e+06	1.23171e+06	425117	1.38081e+06	7.59229e+06	2.18558e+06	2.68689e+06	26037	598.861	799.28
TG(20:3e_18:1_18:2)	TG 20:3e_18:1/18:2	FALSE	NA	C59 H108 O5 N1	910.822	22.319	Positive	TG(56:6e)+NH4	NA	NA	NA	NA	NA	NA	NA	NA	NA	NA	NA	NA	NA	NA	0.95247	4.69242e+06	1.10522e+06	2.74203e+06	7.59244e+06	6.88662e+06	3.68806e+06	4.25469e+06	3.8291e+06	4.95592e+06	6.29668e+06	5.04525e+06	9.80541e+06	7.64167e+06	4.14377e+06	10200000	4.65689e+06	7.83561e+06	7.33791e+06	2.98904e+06	2.31474e+06	4.84803e+06	4.96081e+06	2.54601e+06	3.0907e+06	2.01e+06	1.86125e+06
PE(18:0p_22:6)	PE 18:0p_22:6	FALSE	NA	C45 H79 O7 N1 P1	776.559	12.57	Positive	PE(40:6p)+H	NA	NA	NA	NA	NA	NA	NA	NA	NA	NA	NA	NA	NA	NA	0.94704	15100000	4.77163e+06	7.19751e+06	42200000	28800000	5.06442e+06	24200000	28500000	1.45205e+06	6.38107e+06	236733	3.19891e+06	3.9152e+06	140230	15500000	9.04652e+06	14600000	2.47748e+06	1.07906e+06	3.27875e+06	31200000	15700000	13900000	27566.4	18034.1	0
TG(20:4e_18:2_22:1)	TG 20:4e_18:2/22:1	FALSE	NA	C63 H114 O5 N1	964.869	22.505	Positive	TG(60:7e)+NH4	NA	NA	NA	NA	NA	NA	NA	NA	NA	NA	NA	NA	NA	NA	0.93446	3.99458e+06	1.2088e+06	2.40173e+06	4.76318e+06	4.66189e+06	2.18948e+06	2.75174e+06	2.55813e+06	4.95542e+06	6.0936e+06	4.27556e+06	10300000	5.94298e+06	2.76924e+06	8.82758e+06	6.782e+06	5.33993e+06	5.85318e+06	2.92074e+06	3.82542e+06	3.09669e+06	6.41187e+06	2.45714e+06	3.11674e+06	2.52653e+06	2.0843e+06
TG(16:0e_18:1_18:2)	TG 16:0e_18:1/18:2	FALSE	NA	C55 H106 O5 N1	860.807	22.42	Positive	TG(52:3e)+NH4	NA	NA	NA	NA	NA	NA	NA	NA	NA	NA	NA	NA	NA	NA	0.93277	2.21218e+06	1.09397e+06	843328	4.58462e+06	3.85734e+06	2.00308e+06	2.0937e+06	1.79929e+06	1.07541e+06	2.20886e+06	1.35024e+06	2.6869e+06	4.65376e+06	1.5038e+06	2.56565e+06	1.46252e+06	1.37791e+06	3.08926e+06	1.36972e+06	1.72772e+06	2.62959e+06	810981	697431	1.01832e+06	1.16833e+06	1.20211e+06
TG(16:2e_18:3_18:3)	TG 16:2e_18:3/18:3	FALSE	NA	C55 H96 O5 N1	850.728	21.796	Positive	TG(52:8e)+NH4	NA	NA	NA	NA	NA	NA	NA	NA	NA	NA	NA	NA	NA	NA	0.92635	0	0	0	0	312555	74160.6	0	331217	0	0	389904	151654	548699	382787	0	252566	0	0	264872	147424	0	864343	176815	0	293752	288482
PC(8:1e_10:1)	PC 8:1e_10:1	FALSE	NA	C26 H51 O7 N1 P1	520.34	2.724	Positive	PC(18:2e)+H	NA	NA	NA	NA	NA	NA	NA	NA	NA	NA	NA	NA	NA	NA	0.91915	40633.3	2.95881e+06	1.14621e+06	518940	167534	38563.2	130725	108992	21064.6	83654.8	2.00649e+06	45747	39035.4	23261.9	17026.1	77644.5	20879.3	7886.26	25840.6	2.34907e+06	5.39462e+06	1.5377e+06	63237.4	44223.6	21490.5	83333.6
PC(38:6D3)	PC 38:6D3	FALSE	NA	C46 H78 O8 N1 P1 D3	809.588	10.554	Positive	PC(38:6D3)+H	NA	NA	NA	NA	NA	NA	NA	NA	NA	NA	NA	NA	NA	NA	0.90156	3.88189e+07	2.57e+07	2.62802e+07	9.38036e+07	1.51805e+08	1.383e+08	9.96187e+07	8.3988e+07	3.81735e+07	64160000	1.38035e+07	2.91739e+07	5.61778e+07	2.56511e+07	1.31536e+08	1.91584e+08	1.48703e+08	2.16253e+07	2.85687e+07	8.54942e+06	8.38058e+07	1.37294e+08	4.88958e+07	2.69103e+07	6.42505e+06	2.20127e+06
PC(39:4e)	PC 39:4e	FALSE	NA	C47 H89 O7 N1 P1	810.637	15.9	Positive	PC(39:4e)+H	NA	NA	NA	NA	NA	NA	NA	NA	NA	NA	NA	NA	NA	NA	0.90104	2.53398e+06	1.09223e+06	1.47699e+06	3.39401e+06	2.40534e+06	1.60851e+06	1.15281e+06	1.56051e+06	175148	543019	26321.5	708020	404747	1152.91	4.0137e+06	726128	2.24113e+06	509133	363883	467176	4.20791e+06	1.32896e+06	1.39428e+06	10852.8	0	905.664
TG(60:5e)	TG 60:5e	FALSE	NA	C63 H118 O5 N1	968.9	22.78	Positive	TG(60:5e)+NH4	NA	NA	NA	NA	NA	NA	NA	NA	NA	NA	NA	NA	NA	NA	0.89217	8.48952e+06	3.30751e+06	4.74318e+06	7.45146e+06	7.10704e+06	3.80957e+06	4.58958e+06	928164	7.08282e+06	9.34571e+06	6.0807e+06	13900000	8.70561e+06	4.77172e+06	11300000	7.25646e+06	6.25438e+06	11400000	5.1999e+06	5.53389e+06	5.02999e+06	5.60534e+06	2.56384e+06	4.46342e+06	3.4705e+06	3.01125e+06
LPC(18:0e)	LPC 18:0e	FALSE	NA	C26 H57 O6 N1 P1	510.392	4.443	Positive	LPC(18:0e)+H	NA	NA	NA	NA	NA	NA	NA	NA	NA	NA	NA	NA	NA	NA	0.88775	7.70716e+06	5.69261e+06	210448	4.09801e+06	4.01889e+06	102773	3.81382e+06	115558	3.74236e+06	3.30652e+06	17465.8	3.99337e+06	2.63643e+06	28962.7	1.90151e+06	1.67391e+06	43323.3	2.95591e+06	1.65625e+06	34136.1	2.53453e+06	1.8637e+06	108029	4.8598e+06	2.98174e+06	36850.3
PC(36:5D3)	PC 36:5D3	FALSE	NA	C44 H76 O8 N1 P1 D3	783.573	10.419	Positive	PC(36:5D3)+H	NA	NA	NA	NA	NA	NA	NA	NA	NA	NA	NA	NA	NA	NA	0.88673	2.03828e+08	4.41699e+07	6.31874e+07	1058006261	9.71359e+08	4.34982e+08	4.6693e+08	4.85736e+08	9.55375e+07	1.13504e+08	7.51607e+07	8.27594e+07	1.00809e+08	3.511e+07	7.56852e+08	1058369407	4.77133e+08	9.26923e+07	4.77773e+07	3.01109e+07	3.31436e+08	9.35264e+08	4.44681e+08	2.97165e+08	8.10797e+06	1.71047e+06
PC(38:7D8)	PC 38:7D8	FALSE	NA	C46 H71 O8 N1 P1 D8	812.604	11.931	Positive	PC(38:7D8)+H	NA	NA	NA	NA	NA	NA	NA	NA	NA	NA	NA	NA	NA	NA	0.88127	42650000	26250000	1.16903e+07	92400000	388000000	217000000	123600000	87650000	31700000	57150000	43300000	28950000	105700000	1.43219e+07	317500000	391000000	60100000	36250000	22500000	2.29898e+07	167500000	238450000	93250000	76800000	3.27427e+06	1.60931e+06
TG(16:0e_18:1_18:1)	TG 16:0e_18:1/18:1	FALSE	NA	C55 H108 O5 N1	862.822	22.491	Positive	TG(52:2e)+NH4	NA	NA	NA	NA	NA	NA	NA	NA	NA	NA	NA	NA	NA	NA	0.86597	58800000	17700000	34400000	71100000	74500000	65100000	53200000	43500000	45200000	72800000	52000000	64100000	37200000	18500000	76900000	51100000	49400000	99700000	42500000	31800000	43600000	27400000	32800000	31700000	18300000	21900000
TG(18:0e_16:0_18:1)	TG 18:0e_16:0/18:1	FALSE	NA	C55 H110 O5 N1	864.838	22.68	Positive	TG(52:1e)+NH4	NA	NA	NA	NA	NA	NA	NA	NA	NA	NA	NA	NA	NA	NA	0.86426	50900000	14500000	27800000	56900000	60400000	47200000	48300000	34400000	38300000	61900000	41000000	51600000	40400000	16800000	67500000	44500000	41900000	88700000	35700000	30700000	34700000	22300000	28000000	25600000	17700000	19100000
PC(23:0e)	PC 23:0e	FALSE	NA	C31 H65 O7 N1 P1	594.449	7.558	Positive	PC(23:0e)+H	NA	NA	NA	NA	NA	NA	NA	NA	NA	NA	NA	NA	NA	NA	0.8547	44967.2	9907.11	4442.44	133871	611431	23589.8	8619.46	14051.9	6807.39	22016.2	4242.49	10282.1	14940.6	10631.9	21897.9	6677.28	16326.7	16492.8	4054.16	203064	8461.25	21104.1	10552.1	8372.16	15013.4	3839.09
TG(52:3e)	TG 52:3e	FALSE	NA	C55 H106 O5 N1	860.807	22.268	Positive	TG(52:3e)+NH4	NA	NA	NA	NA	NA	NA	NA	NA	NA	NA	NA	NA	NA	NA	0.85083	21900000	7.51983e+06	13700000	36100000	33300000	19800000	22600000	19800000	17400000	27200000	19500000	17700000	14700000	6.42603e+06	28500000	20600000	16700000	32200000	16600000	13900000	19000000	9.4588e+06	12900000	13600000	6.4915e+06	8.17719e+06
PC(34:5e)	PC 34:5e	FALSE	NA	C42 H77 O7 N1 P1	738.543	9.668	Positive	PC(34:5e)+H	NA	NA	NA	NA	NA	NA	NA	NA	NA	NA	NA	NA	NA	NA	0.84911	63414	8252.85	4834.58	1.33366e+06	243409	28573	262386	268460	14835.2	15152.2	3223.79	4675.78	15551.8	1890.14	175772	100681	7237.57	4114.44	8299.78	6769.98	213001	31806.7	54346.9	3639.62	0	0
PC(18:3e_18:0)	PC 18:3e_18:0	FALSE	NA	C44 H85 O7 N1 P1	770.606	11.824	Positive	PC(36:3e)+H	NA	NA	NA	NA	NA	NA	NA	NA	NA	NA	NA	NA	NA	NA	0.83897	1.33272e+07	1.86489e+06	2.07812e+06	1.77583e+07	1.43117e+07	3.84261e+06	8.45318e+06	1.62793e+07	1.51458e+06	1.72742e+06	410714	602530	2.9726e+06	158767	1.12661e+07	7.99053e+06	7.33309e+06	2.84697e+06	1.96126e+06	905226	8.41968e+06	3.85765e+06	1.12461e+07	3.88765e+06	63444.4	43743.8
TG(20:0e_18:0_18:0)	TG 20:0e_18:0/18:0	FALSE	NA	C59 H120 O5 N1	922.916	22.703	Positive	TG(56:0e)+NH4	NA	NA	NA	NA	NA	NA	NA	NA	NA	NA	NA	NA	NA	NA	0.83634	1.82224e+06	643907	997924	1.91942e+06	2.11301e+06	1.45235e+06	1.46014e+06	1.065e+06	1.80665e+06	2.4105e+06	1.52775e+06	2.1106e+06	2.05488e+06	606314	2.78883e+06	2.22319e+06	1.57019e+06	2.98873e+06	1.4737e+06	1.0679e+06	1.53637e+06	1.07076e+06	843255	1.22572e+06	799005	686330
PC(37:3e)	PC 37:3e	FALSE	NA	C45 H87 O7 N1 P1	784.621	14.749	Positive	PC(37:3e)+H	NA	NA	NA	NA	NA	NA	NA	NA	NA	NA	NA	NA	NA	NA	0.82946	503406	128428	28825.3	1.34151e+06	738839	184075	179731	218393	22625.5	86822.9	1136.38	60026.8	50480.3	753.696	1.11031e+06	201660	139777	99282.8	34587.5	58550	1.39367e+06	510109	232795	0	0	0
PC(42:4e)	PC 42:4e	FALSE	NA	C50 H95 O7 N1 P1	852.684	16.65	Positive	PC(42:4e)+H	NA	NA	NA	NA	NA	NA	NA	NA	NA	NA	NA	NA	NA	NA	0.82187	156403	1.29625e+06	59922.5	341738	5.55736e+06	21808.5	44604.6	43446.4	9909.65	1.41479e+06	5124.25	29889.9	18591.2	4092.19	116592	10156.8	22641.4	71797.2	1.61991e+06	23158	61936.1	9702.73	33082.2	15426.6	8247.71	2190.73
PC(37:2e)	PC 37:2e	FALSE	NA	C45 H89 O7 N1 P1	786.637	16.681	Positive	PC(37:2e)+H	NA	NA	NA	NA	NA	NA	NA	NA	NA	NA	NA	NA	NA	NA	0.8216	1.30083e+06	465856	40423.9	983342	211485	32665.6	1.04937e+06	22939.6	315189	76222	119340	165557	241564	243465	1.25141e+06	150494	797511	618083	286915	124139	840436	429695	305005	295475	92915.4	74207.6
TG(18:1e_20:0_20:0)	TG 18:1e_20:0/20:0	FALSE	NA	C61 H122 O5 N1	948.932	22.68	Positive	TG(58:1e)+NH4	NA	NA	NA	NA	NA	NA	NA	NA	NA	NA	NA	NA	NA	NA	0.81665	4.68628e+06	1.73833e+06	2.85823e+06	6.12834e+06	6.74167e+06	4.89575e+06	5.60969e+06	3.21228e+06	5.2811e+06	7.50782e+06	5.21953e+06	6.11652e+06	4.39466e+06	1.78274e+06	8.41708e+06	6.92666e+06	4.40789e+06	9.45687e+06	4.83995e+06	4.01789e+06	4.99357e+06	3.11765e+06	2.85534e+06	3.64389e+06	2.57483e+06	2.21518e+06
TG(16:0e_16:1_18:1)	TG 16:0e_16:1/18:1	FALSE	NA	C53 H104 O5 N1	834.791	22.274	Positive	TG(50:2e)+NH4	NA	NA	NA	NA	NA	NA	NA	NA	NA	NA	NA	NA	NA	NA	0.81056	25700000	7.34749e+06	15700000	34700000	40200000	25600000	28200000	24200000	18700000	36300000	22500000	18100000	19100000	7.35405e+06	34400000	22300000	21200000	39200000	18400000	13000000	23000000	10000000	15900000	14800000	6.02166e+06	8.96168e+06
TG(20:0e_18:0_20:0)	TG 20:0e_18:0/20:0	FALSE	NA	C61 H124 O5 N1	950.947	23.137	Positive	TG(58:0e)+NH4	NA	NA	NA	NA	NA	NA	NA	NA	NA	NA	NA	NA	NA	NA	0.79913	357603	70758.1	225277	303109	329770	287475	355603	255492	302315	530777	259815	774483	541538	100115	453525	180722	325990	383595	176637	421211	306875	259332	150333	309227	217946	173826
PC(8:0e_12:1)	PC 8:0e_12:1	FALSE	NA	C28 H57 O7 N1 P1	550.387	3.75	Positive	PC(20:1e)+H	NA	NA	NA	NA	NA	NA	NA	NA	NA	NA	NA	NA	NA	NA	0.79809	35300000	20400000	1.68481e+06	16300000	289720	10700000	16000000	605788	16600000	24900000	11800000	18900000	13700000	182662	12700000	13200000	7.83991e+06	636940	10500000	5.77036e+06	704608	7.50176e+06	14100000	576843	7.66287e+06	194818
TG(16:0e_16:0_18:1)	TG 16:0e_16:0/18:1	FALSE	NA	C53 H106 O5 N1	836.807	22.475	Positive	TG(50:1e)+NH4	NA	NA	NA	NA	NA	NA	NA	NA	NA	NA	NA	NA	NA	NA	0.796	29900000	9.65708e+06	16400000	32700000	36300000	31200000	28500000	24700000	20700000	33400000	27700000	20500000	20100000	7.391e+06	34400000	24700000	21100000	47600000	21800000	16200000	24500000	10900000	16700000	16300000	7.9185e+06	11600000
PC(32:0e)	PC 32:0e	FALSE	NA	C40 H83 O7 N1 P1	720.59	12.974	Positive	PC(32:0e)+H	NA	NA	NA	NA	NA	NA	NA	NA	NA	NA	NA	NA	NA	NA	0.76836	1.65342e+06	1.01675e+06	1.30041e+06	1.03608e+07	3.17506e+06	1.52911e+06	9.25307e+06	1.12899e+06	4.20969e+06	4.08021e+06	1.70072e+06	554056	819674	125371	3.02245e+06	2.30988e+06	2.49783e+06	808518	1.31867e+06	5.16813e+06	721090	5.97748e+06	1.46907e+06	4.61168e+06	287698	2.12278e+06
TG(18:0e_16:0_16:0)	TG 18:0e_16:0/16:0	FALSE	NA	C53 H108 O5 N1	838.822	22.698	Positive	TG(50:0e)+NH4	NA	NA	NA	NA	NA	NA	NA	NA	NA	NA	NA	NA	NA	NA	0.75453	26000000	7.05368e+06	14500000	26000000	26000000	22600000	22900000	16600000	19700000	27600000	19100000	24400000	25000000	8.70594e+06	32600000	21500000	22400000	38800000	15600000	11500000	17100000	12000000	11800000	13500000	8.19359e+06	9.31085e+06
PC(20:4e_16:0)	PC 20:4e_16:0	FALSE	NA	C44 H83 O7 N1 P1	768.59	11.526	Positive	PC(36:4e)+H	NA	NA	NA	NA	NA	NA	NA	NA	NA	NA	NA	NA	NA	NA	0.75447	30600000	22700000	17400000	87000000	182000000	51000000	114000000	56000000	6.82149e+06	20100000	4.79299e+06	11500000	17000000	4.12618e+06	60900000	53200000	117000000	11200000	16700000	4.41794e+06	172000000	33200000	87600000	15800000	2.00182e+06	693028
PE(36:3e)	PE 36:3e	FALSE	NA	C41 H79 O7 N1 P1	728.559	12.109	Positive	PE(36:3e)+H	NA	NA	NA	NA	NA	NA	NA	NA	NA	NA	NA	NA	NA	NA	0.75354	1.50391e+06	534884	1.02562e+06	3.61971e+06	3.07576e+06	3.74619e+06	3.15943e+06	4.63954e+06	51726.1	428536	38641.9	187691	251679	535.746	1.68794e+06	845167	1.60467e+06	377010	151579	444247	3.02214e+06	572121	1.7193e+06	4131.64	0	879.377
TG(18:0e_18:1_18:2)	TG 18:0e_18:1/18:2	FALSE	NA	C57 H110 O5 N1	888.838	22.485	Positive	TG(54:3e)+NH4	NA	NA	NA	NA	NA	NA	NA	NA	NA	NA	NA	NA	NA	NA	0.73339	27800000	9.86581e+06	18900000	37200000	38800000	35800000	26800000	21200000	23000000	36700000	26500000	34600000	17100000	10300000	39900000	27500000	26100000	50300000	21100000	21900000	23700000	16300000	18200000	16900000	10300000	12500000
PI(34:0D31)	PI 34:0D31	FALSE	NA	C43 H56 O13 N1 P1 D31	887.786	21.189	Positive	PI(34:0D31)+NH4	NA	NA	NA	NA	NA	NA	NA	NA	NA	NA	NA	NA	NA	NA	0.7118	8.79018e+06	7.16505e+06	3.29644e+06	9.07891e+06	6.89302e+06	5.68829e+06	6.04021e+06	4.76134e+06	6.10664e+06	6.94131e+06	4.88421e+06	8.3413e+06	2.43045e+06	1.81134e+06	10200000	6.90518e+06	6.33143e+06	7.3231e+06	5.38299e+06	5.91004e+06	6.61186e+06	4.44808e+06	5.26271e+06	6.357e+06	4.57009e+06	3.26277e+06
PC(36:2D3)	PC 36:2D3	FALSE	NA	C44 H82 O8 N1 P1 D3	789.62	13.55	Positive	PC(36:2D3)+H	NA	NA	NA	NA	NA	NA	NA	NA	NA	NA	NA	NA	NA	NA	0.70351	21000000	4.43071e+06	53700000	109000000	58600000	433000000	32800000	561000000	449532	114000000	6.60342e+06	3.47839e+06	17500000	9.83354e+06	59500000	45600000	308000000	11000000	5.88686e+06	4.06218e+06	29800000	24000000	27500000	7.50228e+06	15100000	1.04235e+06
TG(57:0e)	TG 57:0e	FALSE	NA	C60 H122 O5 N1	936.932	22.908	Positive	TG(57:0e)+NH4	NA	NA	NA	NA	NA	NA	NA	NA	NA	NA	NA	NA	NA	NA	0.70027	3.5627e+06	992079	1.49886e+06	2.53087e+06	3.1632e+06	1.83869e+06	2.02594e+06	1.51196e+06	3.31839e+06	3.47696e+06	1.76495e+06	3.9228e+06	3.74923e+06	1.26264e+06	3.86192e+06	3.12844e+06	2.17151e+06	4.41215e+06	2.12558e+06	1.66117e+06	1.9266e+06	1.80432e+06	1.18842e+06	1.8611e+06	1.28074e+06	968368
TG(20:4e_18:1_20:1)	TG 20:4e_18:1/20:1	FALSE	NA	C61 H112 O5 N1	938.854	22.528	Positive	TG(58:6e)+NH4	NA	NA	NA	NA	NA	NA	NA	NA	NA	NA	NA	NA	NA	NA	0.69428	8.90888e+06	2.96687e+06	3.90549e+06	10300000	9.43584e+06	5.54515e+06	5.14444e+06	5.30185e+06	10600000	9.74638e+06	6.55041e+06	23000000	10100000	6.05445e+06	17000000	9.16409e+06	8.81696e+06	10500000	5.63056e+06	4.75222e+06	6.42302e+06	11300000	3.89632e+06	4.99184e+06	3.29311e+06	2.91871e+06
DG(36:4e)	DG 36:4e	FALSE	NA	C39 H71 O4	603.535	21.881	Positive	DG(36:4e)+H	NA	NA	NA	NA	NA	NA	NA	NA	NA	NA	NA	NA	NA	NA	0.69396	6.16454e+06	4.64987e+06	2.42536e+06	6.61747e+06	4.46517e+06	3.94919e+06	4.28051e+06	2.42297e+06	2.22464e+06	7.1071e+06	4.23897e+06	5.54229e+06	1.86364e+06	1.72168e+06	6.15959e+06	2.84019e+06	3.49504e+06	8.58344e+06	4.95358e+06	5.59147e+06	3.65142e+06	2.40221e+06	2.05958e+06	6.35513e+06	5.27994e+06	3.29343e+06
TG(20:0e_16:0_16:0)	TG 20:0e_16:0/16:0	FALSE	NA	C55 H112 O5 N1	866.854	22.913	Positive	TG(52:0e)+NH4	NA	NA	NA	NA	NA	NA	NA	NA	NA	NA	NA	NA	NA	NA	0.65319	38100000	9.12128e+06	18200000	30800000	32700000	23900000	24900000	19200000	32800000	35900000	21600000	42800000	39000000	14800000	39300000	30500000	28200000	45600000	20400000	14700000	21400000	19400000	14500000	18900000	12300000	10900000
PC(40:6e)	PC 40:6e	FALSE	NA	C48 H87 O7 N1 P1	820.621	12.669	Positive	PC(40:6e)+H	NA	NA	NA	NA	NA	NA	NA	NA	NA	NA	NA	NA	NA	NA	0.64022	1.98845e+06	2.6029e+06	1.63652e+06	4.07759e+06	2.14461e+06	1.62637e+06	5.09823e+06	3.16552e+06	1.8625e+06	4.795e+06	2.10504e+06	13700000	13300000	1.61335e+06	10700000	25500000	36600000	1.96655e+06	741194	2.40125e+06	6.22198e+06	24300000	3.97254e+06	384828	373827	187864
PC(40:8D8)	PC 40:8D8	FALSE	NA	C48 H73 O8 N1 P1 D8	838.62	12.502	Positive	PC(40:8D8)+H	NA	NA	NA	NA	NA	NA	NA	NA	NA	NA	NA	NA	NA	NA	0.64003	4.1446e+06	884881	673776	8.96341e+06	24900000	5.56893e+06	5.83361e+06	10400000	2.30105e+06	2.95922e+06	381119	5.8426e+06	4.37743e+06	619941	11600000	5.86247e+06	8.66057e+06	982145	1.2916e+06	29544	17200000	6.93545e+06	13500000	2.31568e+06	169883	7342.83
LPC(18:2e)	LPC 18:2e	FALSE	NA	C26 H53 O6 N1 P1	506.361	2.098	Positive	LPC(18:2e)+H	NA	NA	NA	NA	NA	NA	NA	NA	NA	NA	NA	NA	NA	NA	0.62796	728732	675438	127814	284447	288825	89159.9	294481	373394	424238	313392	23414.5	334574	599135	63151.9	197545	159858	46773.3	230019	143879	79418.4	176671	359904	365422	342133	337224	29847.2
TG(56:3e)	TG 56:3e	FALSE	NA	C59 H114 O5 N1	916.869	22.677	Positive	TG(56:3e)+NH4	NA	NA	NA	NA	NA	NA	NA	NA	NA	NA	NA	NA	NA	NA	0.62696	45500000	13100000	23200000	43100000	50200000	35600000	37200000	30400000	35600000	59500000	31700000	50900000	32200000	18400000	59500000	42600000	35500000	67300000	29900000	44200000	28800000	25600000	32000000	29000000	25400000	19800000
TG(18:2e_18:1_18:1)	TG 18:2e_18:1/18:1	FALSE	NA	C57 H108 O5 N1	886.822	22.281	Positive	TG(54:4e)+NH4	NA	NA	NA	NA	NA	NA	NA	NA	NA	NA	NA	NA	NA	NA	0.6217	5.99358e+06	2.00275e+06	3.91191e+06	1.1584e+07	1.21868e+07	7.98227e+06	6.69045e+06	5.6157e+06	5.642e+06	8.04032e+06	5.56194e+06	6.48223e+06	5.06601e+06	2.84994e+06	1.1236e+07	5.42406e+06	8.24161e+06	1.06493e+07	4.53631e+06	4.53874e+06	5.44787e+06	3.63282e+06	4.49144e+06	3.90928e+06	1.74487e+06	2.43896e+06
TG(20:0e_18:0_18:1)	TG 20:0e_18:0/18:1	FALSE	NA	C59 H118 O5 N1	920.9	22.477	Positive	TG(56:1e)+NH4	NA	NA	NA	NA	NA	NA	NA	NA	NA	NA	NA	NA	NA	NA	0.61431	2.53058e+06	1.31123e+06	1.60944e+06	3.57502e+06	3.80599e+06	2.80059e+06	2.25642e+06	2.29992e+06	2.52222e+06	3.89133e+06	2.8968e+06	2.38128e+06	2.59961e+06	876233	3.32546e+06	3.36655e+06	1.95015e+06	4.9364e+06	2.98653e+06	1.97674e+06	2.89747e+06	1.30988e+06	1.40208e+06	1.9217e+06	946246	1.10604e+06
LPC(20:3e)	LPC 20:3e	FALSE	NA	C28 H55 O6 N1 P1	532.376	4.447	Positive	LPC(20:3e)+H	NA	NA	NA	NA	NA	NA	NA	NA	NA	NA	NA	NA	NA	NA	0.61	1.5018e+06	563610	87969.5	240586	178050	9014.96	61563.5	852.064	962844	339775	30489.9	425931	181207	1749.85	186895	141555	10824.1	181759	162869	62894.3	110258	4449.36	7244.74	1.57407e+06	627754	31192.8
TG(14:0e_18:0_22:1)	TG 14:0e_18:0/22:1	FALSE	NA	C57 H114 O5 N1	892.869	22.891	Positive	TG(54:1e)+NH4	NA	NA	NA	NA	NA	NA	NA	NA	NA	NA	NA	NA	NA	NA	0.58554	66000000	17300000	36100000	60500000	71200000	49300000	56300000	41600000	54500000	72800000	40800000	69700000	52400000	24500000	80800000	59600000	50700000	92400000	41700000	73300000	36800000	35400000	38400000	40900000	34800000	26900000
PC(34:1e)	PC 34:1e	FALSE	NA	C42 H85 O7 N1 P1	746.606	13.005	Positive	PC(34:1e)+H	NA	NA	NA	NA	NA	NA	NA	NA	NA	NA	NA	NA	NA	NA	0.58274	8.31896e+06	3.44485e+06	1.59816e+07	3.54845e+07	9.22784e+06	2.38988e+07	3.59399e+06	2.5516e+07	7.60594e+06	1.01288e+07	4.41043e+06	1.65294e+06	9.56599e+06	480935	1.26207e+07	5.66519e+06	4.8552e+06	2.54835e+06	1.55919e+07	1.28131e+07	4.59879e+06	5.33413e+06	3.12164e+06	2.07105e+06	872939	3.2756e+06
DG(32:2e)	DG 32:2e	FALSE	NA	C35 H67 O4	551.503	21.867	Positive	DG(32:2e)+H	NA	NA	NA	NA	NA	NA	NA	NA	NA	NA	NA	NA	NA	NA	0.56899	3.65663e+06	2.68347e+06	749644	1.95059e+06	2.31989e+06	2.35172e+06	1.72202e+06	1.68164e+06	1.2331e+06	1.26232e+06	1.14051e+06	1.35725e+06	679236	487756	3.08856e+06	1.08412e+06	1.52307e+06	663177	889844	385407	1.75039e+06	980600	848209	1.3498e+06	775828	745158
LPC(18:1e)	LPC 18:1e	FALSE	NA	C26 H55 O6 N1 P1	508.376	3.005	Positive	LPC(18:1e)+H	NA	NA	NA	NA	NA	NA	NA	NA	NA	NA	NA	NA	NA	NA	0.56474	5.8847e+06	5.44392e+06	3.35701e+06	3.35647e+06	2.95254e+06	571671	613107	882681	3.26136e+06	3.24232e+06	282451	2.91067e+06	2.33909e+06	320129	1.85652e+06	1.41292e+06	386901	2.88295e+06	1.9959e+06	2.25218e+06	1.83524e+06	1.58795e+06	2.85888e+06	3.78119e+06	2.25049e+06	303206
PC(16:1e_22:6)	PC 16:1e_22:6	FALSE	NA	C46 H81 O7 N1 P1	790.575	10.762	Positive	PC(38:7e)+H	NA	NA	NA	NA	NA	NA	NA	NA	NA	NA	NA	NA	NA	NA	0.56052	7.56803e+06	16200000	12800000	1.39139e+06	5.95389e+06	3.80101e+06	5.12038e+06	8.78349e+06	1.44785e+06	3.26933e+06	8.21992e+06	1.22327e+06	7.37306e+06	2.30284e+06	2.97524e+06	7.37851e+06	3.73144e+06	2.16518e+06	8.55211e+06	2.97227e+06	6.1841e+06	2.11653e+06	6.20163e+06	2.82417e+06	530433	69017.2
PE(20:4e)	PE 20:4e	FALSE	NA	C25 H45 O7 N1 P1	502.293	1.729	Positive	PE(20:4e)+H	NA	NA	NA	NA	NA	NA	NA	NA	NA	NA	NA	NA	NA	NA	0.55987	11300000	4.12717e+06	72238.5	25600000	39100000	1.31083e+06	12700000	32200000	3.4996e+06	5.07501e+06	65374.2	12200000	2.07526e+06	38614.7	24900000	6.08876e+06	18000000	830664	17310.2	470755	47000000	36100000	26500000	805674	143611	47678.8
TG(20:1e_20:0_20:0)	TG 20:1e_20:0/20:0	FALSE	NA	C63 H126 O5 N1	976.963	22.889	Positive	TG(60:1e)+NH4	NA	NA	NA	NA	NA	NA	NA	NA	NA	NA	NA	NA	NA	NA	0.54498	10800000	3.2315e+06	5.30313e+06	10700000	11700000	7.18983e+06	7.55703e+06	6.04162e+06	9.84777e+06	12700000	6.38486e+06	12700000	9.22288e+06	3.77217e+06	12700000	11300000	8.01196e+06	14700000	7.47074e+06	12500000	7.00339e+06	6.39609e+06	5.26047e+06	7.67606e+06	6.26147e+06	4.31975e+06
TG(18:0e_16:0_18:3)	TG 18:0e_16:0/18:3	FALSE	NA	C55 H103 O5	843.78	22.699	Positive	TG(52:3e)+H	NA	NA	NA	NA	NA	NA	NA	NA	NA	NA	NA	NA	NA	NA	0.54104	544894	119608	375490	587404	680350	671111	678045	467909	518388	680545	646701	589583	502673	292669	701891	652273	588958	893122	362490	350455	427025	230214	356196	327898	195429	274627
PC(34:4D3)	PC 34:4D3	FALSE	NA	C42 H74 O8 N1 P1 D3	757.557	10	Positive	PC(34:4D3)+H	NA	NA	NA	NA	NA	NA	NA	NA	NA	NA	NA	NA	NA	NA	0.53364	1.03504e+07	6.09954e+06	2.27015e+06	1.7334e+07	6.71905e+07	5.81764e+06	6.49482e+06	3.70095e+07	8.87593e+06	3.58595e+06	554428	8.28082e+06	1.05795e+07	1.46169e+06	1.24991e+07	7.14104e+06	3.21114e+07	4.36684e+06	7.44148e+06	3.10494e+06	1.24743e+07	2.36518e+07	2.71869e+07	5.87974e+06	2.2778e+06	1.35296e+06
PC(38:1e)	PC 38:1e	FALSE	NA	C46 H93 O7 N1 P1	802.668	16.974	Positive	PC(38:1e)+H	NA	NA	NA	NA	NA	NA	NA	NA	NA	NA	NA	NA	NA	NA	0.53326	229962	10534.7	5.98809e+06	72500.7	255693	6.56308e+06	71844.5	9542.29	14806.1	40808.9	19863.5	18598.4	13385.6	9368.43	20205	49646.6	7.50267e+06	128309	60673.6	42901.7	150107	4.72929e+06	9066.65	88727.8	7950.12	794961
TG(16:0e_18:1_20:4)	TG 16:0e_18:1/20:4	FALSE	NA	C57 H103 O5	867.78	22.495	Positive	TG(54:5e)+H	NA	NA	NA	NA	NA	NA	NA	NA	NA	NA	NA	NA	NA	NA	0.51265	1.41155e+06	458046	1.03813e+06	2.04925e+06	1.93578e+06	1.91243e+06	1.57536e+06	1.25721e+06	1.33164e+06	1.77245e+06	1.65151e+06	1.97374e+06	958769	584831	2.0234e+06	1.42014e+06	1.34187e+06	2.2899e+06	1.22469e+06	934024	1.13869e+06	824231	943783	899036	536276	664847
TG(18:0e_18:1_18:1)	TG 18:0e_18:1/18:1	FALSE	NA	C57 H112 O5 N1	890.854	22.694	Positive	TG(54:2e)+NH4	NA	NA	NA	NA	NA	NA	NA	NA	NA	NA	NA	NA	NA	NA	0.51158	70000000	21100000	41700000	76900000	86900000	67600000	68100000	50300000	61800000	97700000	55700000	93900000	58200000	29900000	97100000	65200000	64600000	116000000	49100000	82000000	49100000	37800000	44400000	47100000	37500000	33700000
TG(20:4e_16:0_18:1)	TG 20:4e_16:0/18:1	FALSE	NA	C57 H106 O5 N1	884.807	22.191	Positive	TG(54:5e)+NH4	NA	NA	NA	NA	NA	NA	NA	NA	NA	NA	NA	NA	NA	NA	0.49498	2.18842e+06	1.14356e+06	1.64156e+06	4.32767e+06	4.48049e+06	2.4426e+06	2.8724e+06	2.37527e+06	1.78051e+06	497919	2.67177e+06	1.50958e+06	2.24158e+06	1.72638e+06	3.85732e+06	2.90867e+06	2.76868e+06	4.43197e+06	1.68451e+06	1.55038e+06	3.2109e+06	1.47771e+06	565691	1.16781e+06	870996	949412
TG(18:0e_20:0_20:0)	TG 18:0e_20:0/20:0	FALSE	NA	C61 H124 O5 N1	950.947	22.909	Positive	TG(58:0e)+NH4	NA	NA	NA	NA	NA	NA	NA	NA	NA	NA	NA	NA	NA	NA	0.47886	6.86459e+06	1.80634e+06	2.94308e+06	5.69211e+06	5.70924e+06	4.06414e+06	3.93599e+06	3.18703e+06	6.16754e+06	6.5348e+06	3.64713e+06	7.77787e+06	7.24089e+06	2.63749e+06	6.87559e+06	5.41888e+06	4.4295e+06	8.5513e+06	3.793e+06	2.31034e+06	3.83102e+06	3.76244e+06	2.37937e+06	3.41826e+06	2.30362e+06	1.8963e+06
TG(20:0e_20:0_20:0)	TG 20:0e_20:0/20:0	FALSE	NA	C63 H128 O5 N1	978.979	23.148	Positive	TG(60:0e)+NH4	NA	NA	NA	NA	NA	NA	NA	NA	NA	NA	NA	NA	NA	NA	0.47463	5.25893e+06	1.10531e+06	1.87537e+06	3.69969e+06	3.37823e+06	1.88486e+06	1.94915e+06	1.67357e+06	4.76976e+06	4.50764e+06	2.14179e+06	7.90152e+06	5.86312e+06	2.05853e+06	5.02381e+06	3.74783e+06	3.27778e+06	4.67658e+06	2.43704e+06	2.13154e+06	2.32686e+06	2.40815e+06	1.46132e+06	2.19308e+06	1.7673e+06	1.25335e+06
TG(18:0e_18:0_18:0)	TG 18:0e_18:0/18:0	FALSE	NA	C57 H116 O5 N1	894.885	23.143	Positive	TG(54:0e)+NH4	NA	NA	NA	NA	NA	NA	NA	NA	NA	NA	NA	NA	NA	NA	0.45411	26100000	5.86297e+06	11500000	18800000	17400000	11200000	12000000	9.63366e+06	22000000	25100000	12600000	39000000	31300000	11800000	25700000	18900000	20700000	24100000	12400000	12500000	11800000	11500000	7.91859e+06	10500000	7.82699e+06	6.8012e+06
PC(34:0e)	PC 34:0e	FALSE	NA	C42 H87 O7 N1 P1	748.621	14.63	Positive	PC(34:0e)+H	NA	NA	NA	NA	NA	NA	NA	NA	NA	NA	NA	NA	NA	NA	0.44647	531569	1.54794e+06	1.23622e+06	742601	2.68265e+06	1.58228e+06	1.79589e+06	1.77917e+06	208140	819339	45680.7	593005	868135	49709.4	598365	1.38796e+06	2.08006e+06	171369	234588	410091	174231	1.013e+06	1.288e+06	92178.5	514177	9296.73
TG(20:3e_15:0_15:0)	TG 20:3e_15:0/15:0	FALSE	NA	C53 H102 O5 N1	832.775	22.195	Positive	TG(50:3e)+NH4	NA	NA	NA	NA	NA	NA	NA	NA	NA	NA	NA	NA	NA	NA	0.44155	1.44061e+06	330081	878383	3.02756e+06	3.15852e+06	1.92948e+06	1.85856e+06	3.71711e+06	818055	1.36376e+06	974602	1.26195e+06	3.69843e+06	1.04795e+06	1.32458e+06	1.3145e+06	1.13568e+06	1.83012e+06	910198	1.06093e+06	1.81057e+06	689288	685504	913787	544259	618796
PC(42:7e)	PC 42:7e	FALSE	NA	C50 H89 O7 N1 P1	846.637	12.457	Positive	PC(42:7e)+H	NA	NA	NA	NA	NA	NA	NA	NA	NA	NA	NA	NA	NA	NA	0.44102	2.32251e+06	1.35658e+06	378089	6.39271e+06	4.47716e+06	532568	804746	855935	156270	337107	40679.6	1.7678e+06	2.41192e+06	88269.9	9.2513e+06	444621	3.25043e+06	1.3579e+06	100469	186637	6.08881e+06	2.05834e+06	3.12253e+06	930038	243637	10963.9
LPC(16:0e)	LPC 16:0e	FALSE	NA	C24 H53 O6 N1 P1	482.361	2.796	Positive	LPC(16:0e)+H	NA	NA	NA	NA	NA	NA	NA	NA	NA	NA	NA	NA	NA	NA	0.42989	916391	6.81846e+06	2.35038e+06	1.96951e+06	5.74272e+06	435046	5.84898e+06	3.60472e+06	604512	6.42162e+06	2.94868e+06	4.75123e+06	3.58893e+06	196005	267441	1.42353e+06	1.6707e+06	404040	2.4843e+06	604221	367865	3.84112e+06	2.75561e+06	969443	3.93018e+06	171240
DG(34:4e)	DG 34:4e	FALSE	NA	C37 H67 O4	575.503	21.588	Positive	DG(34:4e)+H	NA	NA	NA	NA	NA	NA	NA	NA	NA	NA	NA	NA	NA	NA	0.42322	1.0699e+07	7.85962e+06	4.53786e+06	1.23374e+07	6.48677e+06	5.76388e+06	6.21784e+06	4.59863e+06	8.74165e+06	7.33528e+06	3.54165e+06	9.86976e+06	2.96557e+06	2.31831e+06	8.72732e+06	5.23439e+06	5.54887e+06	15050000	7.32685e+06	7.36252e+06	6.47814e+06	4.36328e+06	3.29841e+06	9.88535e+06	8.66265e+06	4.32247e+06
PC(38:5D31)	PC 38:5D31	FALSE	NA	C46 H52 O8 N1 P1 D31	839.78	22.839	Positive	PC(38:5D31)+H	NA	NA	NA	NA	NA	NA	NA	NA	NA	NA	NA	NA	NA	NA	0.4231	997468	181982	506021	426874	907280	303100	447911	486634	279226	266199	346576	265438	269882	109927	369653	211507	273633	758912	539258	185716	147719	343795	462274	182244	103968	63773.4
PC(18:2e_18:0)	PC 18:2e_18:0	FALSE	NA	C44 H87 O7 N1 P1	772.621	13.379	Positive	PC(36:2e)+H	NA	NA	NA	NA	NA	NA	NA	NA	NA	NA	NA	NA	NA	NA	0.41955	1.73385e+06	1.70053e+06	2.06734e+06	9.23081e+06	18000000	6.76927e+06	8.63328e+06	9.85852e+06	466236	974854	752103	1.31341e+06	437331	213834	57000000	4.87013e+06	7.09924e+06	1.2075e+06	2.83923e+06	1.25772e+06	1.70109e+06	2.43055e+06	9.73407e+06	12300000	56959.1	30681.7
PC(42:5e)	PC 42:5e	FALSE	NA	C50 H93 O7 N1 P1	850.668	15.531	Positive	PC(42:5e)+H	NA	NA	NA	NA	NA	NA	NA	NA	NA	NA	NA	NA	NA	NA	0.41503	140062	3.27602e+06	616472	144477	1.72993e+06	1.13792e+06	7.74818e+06	842861	25875.5	649557	8218.67	713960	23977.6	8399.98	290790	971852	98596.4	29007.4	3.02786e+06	4508.76	83724.6	34618	4.51054e+06	34189.7	9416.93	1632.94
PE(18:0p_20:3)	PE 18:0p_20:3	FALSE	NA	C43 H81 O7 N1 P1	754.575	13.632	Positive	PE(38:3p)+H	NA	NA	NA	NA	NA	NA	NA	NA	NA	NA	NA	NA	NA	NA	0.40586	228876	272094	69233.4	599349	2.2042e+06	167711	1.36248e+06	2.06835e+06	84099.7	45710.7	0	17789.2	181219	0	338682	78535.6	83980.9	130024	31323.4	61483.3	734855	196423	320796	0	0	0
TG(20:0e_18:0_22:4)	TG 20:0e_18:0/22:4	FALSE	NA	C63 H120 O5 N1	970.916	22.878	Positive	TG(60:4e)+NH4	NA	NA	NA	NA	NA	NA	NA	NA	NA	NA	NA	NA	NA	NA	0.40193	10900000	3.59698e+06	5.45167e+06	7.82916e+06	7.85196e+06	2.52168e+06	4.20135e+06	5.80617e+06	5.15263e+06	5.98251e+06	3.5473e+06	13200000	11900000	3.19318e+06	10900000	6.98067e+06	6.72586e+06	11800000	5.48266e+06	15700000	4.82343e+06	3.06683e+06	3.78072e+06	6.76696e+06	8.1434e+06	3.30967e+06
PC(38:3D4)	PC 38:3D4	FALSE	NA	C46 H83 O8 N1 P1 D4	816.641	6.422	Positive	PC(38:3D4)+H	NA	NA	NA	NA	NA	NA	NA	NA	NA	NA	NA	NA	NA	NA	0.38763	311474	774018	228419	710040	563944	118272	185793	8349.64	268753	275887	155454	42582.8	106012	204357	1.12678e+06	519880	425936	858024	38048.2	582910	199911	265305	102982	138957	22262.6	250338
TG(18:3e_16:0_18:1)	TG 18:3e_16:0/18:1	FALSE	NA	C55 H104 O5 N1	858.791	22.047	Positive	TG(52:4e)+NH4	NA	NA	NA	NA	NA	NA	NA	NA	NA	NA	NA	NA	NA	NA	0.38563	2.02372e+06	798980	1.38155e+06	3.88836e+06	5.33877e+06	4.15925e+06	3.85444e+06	3.15739e+06	2.1769e+06	3.8927e+06	3.03741e+06	2.2412e+06	2.34962e+06	968537	3.56941e+06	3.07882e+06	1.9646e+06	4.04684e+06	2.59152e+06	1.39062e+06	3.09402e+06	1.37789e+06	2.1464e+06	1.23405e+06	1.00251e+06	1.28268e+06
TG(20:0e_18:2_20:4)	TG 20:0e_18:2/20:4	FALSE	NA	C61 H109 O5	921.827	22.663	Positive	TG(58:6e)+H	NA	NA	NA	NA	NA	NA	NA	NA	NA	NA	NA	NA	NA	NA	0.37127	868099	336783	553419	1.00349e+06	1.30738e+06	865599	958552	724772	956221	1.56259e+06	982656	1.29852e+06	609348	403351	1.56587e+06	998659	812368	1.69602e+06	651558	1.46052e+06	643254	531929	919362	754787	600320	559209
TG(20:1e_20:0_20:1)	TG 20:1e_20:0/20:1	FALSE	NA	C63 H124 O5 N1	974.947	22.702	Positive	TG(60:2e)+NH4	NA	NA	NA	NA	NA	NA	NA	NA	NA	NA	NA	NA	NA	NA	0.33662	6.96288e+06	2.79711e+06	4.10763e+06	9.83245e+06	8.65909e+06	7.53938e+06	6.31678e+06	4.52309e+06	7.03979e+06	11800000	5.4999e+06	12000000	5.84703e+06	3.07815e+06	10800000	10900000	7.6932e+06	14200000	5.6917e+06	4.30685e+06	7.21138e+06	4.83776e+06	4.20529e+06	4.3976e+06	4.20296e+06	3.82169e+06
PC(21:3e)	PC 21:3e	FALSE	NA	C29 H55 O7 N1 P1	560.371	4.431	Positive	PC(21:3e)+H	NA	NA	NA	NA	NA	NA	NA	NA	NA	NA	NA	NA	NA	NA	0.3073	3.17426e+06	1.14182e+06	454863	1.14541e+06	776251	476548	26614.2	787283	2.16962e+06	2.14389e+06	46762.8	1.73691e+06	700062	16073.9	2.04731e+06	1.62619e+06	743373	1.50196e+06	485623	159340	914667	385301	1.00288e+06	818207	1.04133e+06	21253.1
PC(19:3e)	PC 19:3e	FALSE	NA	C27 H51 O7 N1 P1	532.34	2.821	Positive	PC(19:3e)+H	NA	NA	NA	NA	NA	NA	NA	NA	NA	NA	NA	NA	NA	NA	0.29974	343543	29044.8	12023.6	1.56433e+06	1.16364e+06	840228	10007.6	69431.4	18772.1	2.66857e+06	13009.5	1.68375e+06	1.15227e+06	27070.1	1.14017e+06	962243	15980	51965.8	444228	3345.16	113805	816768	15085.1	79447.7	726651	17208.9
TG(57:2e)	TG 57:2e	FALSE	NA	C60 H118 O5 N1	932.9	22.698	Positive	TG(57:2e)+NH4	NA	NA	NA	NA	NA	NA	NA	NA	NA	NA	NA	NA	NA	NA	0.29196	4.12613e+06	1.25588e+06	2.49845e+06	4.54562e+06	4.7887e+06	4.09539e+06	3.96014e+06	2.53986e+06	3.70777e+06	5.81979e+06	3.629e+06	5.43214e+06	3.747e+06	1.89033e+06	5.3524e+06	4.39777e+06	3.88642e+06	6.67865e+06	2.82729e+06	3.41191e+06	2.61545e+06	2.32685e+06	2.26359e+06	2.81441e+06	2.22725e+06	2.15842e+06
PC(35:3e)	PC 35:3e	FALSE	NA	C43 H83 O7 N1 P1	756.59	9.982	Positive	PC(35:3e)+H	NA	NA	NA	NA	NA	NA	NA	NA	NA	NA	NA	NA	NA	NA	0.27923	1.50072e+06	523094	392762	1.66304e+06	2.89444e+06	876629	1.17122e+06	1.61914e+06	355717	269866	37508.6	164728	484352	19922.8	1.67948e+06	643529	656886	399403	151169	476076	1.74614e+06	769928	1.46591e+06	188199	61356.3	61305.1
PC(39:5D8)	PC 39:5D8	FALSE	NA	C47 H77 O8 N1 P1 D8	830.651	13.758	Positive	PC(39:5D8)+H	NA	NA	NA	NA	NA	NA	NA	NA	NA	NA	NA	NA	NA	NA	0.26217	1.63762e+06	744924	1.42292e+06	1.31452e+06	1.15352e+06	799903	822599	563541	505807	996266	490940	581890	807816	1.23678e+06	1.34796e+06	509788	996887	677810	1.13438e+06	1.20389e+06	562432	522031	708391	608122	607175	399822
PC(36:4D4)	PC 36:4D4	FALSE	NA	C44 H77 O8 N1 P1 D4	786.595	9.845	Positive	PC(36:4D4)+H	NA	NA	NA	NA	NA	NA	NA	NA	NA	NA	NA	NA	NA	NA	0.25644	1.2576e+07	7.91497e+06	3.88167e+06	2.81877e+07	4.88747e+07	1.34357e+07	7.45325e+07	1.49708e+07	9.90255e+06	7.02262e+06	7.65027e+06	1.39971e+07	1.72427e+07	6.94316e+06	1.38943e+07	1.82934e+07	1.6838e+07	1.56677e+07	9.13285e+06	5.58175e+06	1.62052e+07	2.75284e+07	3.56356e+07	1.16938e+07	1.09929e+07	8.51226e+06
TG(20:1e_20:1_20:1)	TG 20:1e_20:1/20:1	FALSE	NA	C63 H122 O5 N1	972.932	22.495	Positive	TG(60:3e)+NH4	NA	NA	NA	NA	NA	NA	NA	NA	NA	NA	NA	NA	NA	NA	0.25125	2.3229e+06	990549	1.44084e+06	3.49572e+06	4.73443e+06	2.95303e+06	1.95437e+06	1.75441e+06	2.45494e+06	3.57908e+06	2.38629e+06	3.4559e+06	1.41856e+06	802518	3.41024e+06	3.08063e+06	2.13126e+06	5.46517e+06	2.33071e+06	1.46485e+06	2.00116e+06	1.65977e+06	1.59487e+06	1.62509e+06	1.24516e+06	1.33948e+06
PE(18:2e)	PE 18:2e	FALSE	NA	C23 H45 O7 N1 P1	478.293	1.794	Positive	PE(18:2e)+H	NA	NA	NA	NA	NA	NA	NA	NA	NA	NA	NA	NA	NA	NA	0.24158	3.46391e+06	101976	95004.8	24000000	17600000	13000000	14300000	16900000	1.06899e+06	7.86393e+06	62248.6	8.53562e+06	180719	40436.3	7.17498e+06	4.25128e+06	5.1446e+06	43114.9	10921.4	6922.85	28000000	11200000	11900000	40220.1	6958.29	4792.37
PC(33:0D3)	PC 33:0D3	FALSE	NA	C41 H80 O8 N1 P1 D3	751.604	11.106	Positive	PC(33:0D3)+H	NA	NA	NA	NA	NA	NA	NA	NA	NA	NA	NA	NA	NA	NA	0.24119	5.97173e+06	1.66054e+06	3.42999e+06	4.67586e+06	4.5812e+06	337717	220282	2.80775e+06	5.71347e+06	3.28325e+06	1.58235e+06	5.06732e+06	558114	429979	793780	5.52184e+06	1.60651e+06	6.67296e+06	5.52745e+06	1.97572e+06	881054	4.9612e+06	3.38366e+06	5.52847e+06	2.10023e+06	1.03856e+06
TG(20:0e_16:0_20:5)	TG 20:0e_16:0/20:5	FALSE	NA	C59 H107 O5	895.811	22.699	Positive	TG(56:5e)+H	NA	NA	NA	NA	NA	NA	NA	NA	NA	NA	NA	NA	NA	NA	0.23685	1.48595e+06	565400	1.15692e+06	1.97785e+06	2.40668e+06	1.90999e+06	1.941e+06	1.28499e+06	1.50774e+06	2.64069e+06	1.67164e+06	2.30359e+06	1.48919e+06	905127	2.03232e+06	1.68535e+06	1.91695e+06	2.94868e+06	1.20094e+06	1.91987e+06	1.25795e+06	1.01854e+06	1.19429e+06	871802	964592	1.07667e+06
TG(64:1e)	TG 64:1e	FALSE	NA	C67 H134 O5 N1	1033.03	23.349	Positive	TG(64:1e)+NH4	NA	NA	NA	NA	NA	NA	NA	NA	NA	NA	NA	NA	NA	NA	0.21796	2.59622e+06	557431	1.38348e+06	1.31141e+06	4.69388e+06	592818	6.26752e+06	3.60338e+06	1.81078e+06	1.04295e+07	1.02413e+06	2.21197e+06	5.05696e+06	1.19434e+06	4.54856e+06	1.44982e+06	1.43537e+06	1.96657e+06	1.38717e+06	3.00516e+07	2.25447e+06	772820	877972	1.67791e+07	1.17456e+07	4.96948e+06
PE(33:0D3)	PE 33:0D3	FALSE	NA	C38 H74 O8 N1 P1 D3	709.557	18.546	Positive	PE(33:0D3)+H	NA	NA	NA	NA	NA	NA	NA	NA	NA	NA	NA	NA	NA	NA	0.20831	842775	762642	941272	109114	331202	160839	117348	76127.9	308872	476145	501833	100395	61203.4	101087	271575	659660	147049	1.86708e+06	1.80023e+06	1.08175e+06	491605	544909	131799	1.80077e+06	1.38546e+06	927360
TG(20:0e_20:1_22:4)	TG 20:0e_20:1/22:4	FALSE	NA	C65 H119 O5	979.905	23.308	Positive	TG(62:5e)+H	NA	NA	NA	NA	NA	NA	NA	NA	NA	NA	NA	NA	NA	NA	0.20297	760462	73910.3	688547	370069	2.35786e+06	103697	4.29792e+06	2.52587e+06	473045	3.74491e+06	388926	278934	2.00944e+06	410438	1.57983e+06	374684	601099	578953	465304	16200000	833254	296884	675092	6.04811e+06	5.45159e+06	3.58968e+06
TG(18:0e_20:1_22:4)	TG 18:0e_20:1/22:4	FALSE	NA	C63 H115 O5	951.874	23.068	Positive	TG(60:5e)+H	NA	NA	NA	NA	NA	NA	NA	NA	NA	NA	NA	NA	NA	NA	0.1986	1.18448e+06	374288	1.05476e+06	904152	2.84422e+06	648529	6.33434e+06	3.30258e+06	1.00334e+06	4.28877e+06	891983	710485	2.55346e+06	873828	2.22365e+06	1.00832e+06	545951	1.24839e+06	264403	15600000	1.13817e+06	566035	1.09608e+06	6.34464e+06	4.98673e+06	3.7174e+06
TG(16:0e_18:0_20:4)	TG 16:0e_18:0/20:4	FALSE	NA	C57 H105 O5	869.796	22.665	Positive	TG(54:4e)+H	NA	NA	NA	NA	NA	NA	NA	NA	NA	NA	NA	NA	NA	NA	0.18408	1.19221e+06	359592	771482	1.4328e+06	1.67009e+06	1.40016e+06	1.45053e+06	400774	990136	1.5491e+06	1.45965e+06	1.40973e+06	1.1029e+06	576815	1.63986e+06	1.33261e+06	1.10822e+06	837622	955821	883833	890640	607573	822474	666824	500291	635309
TG(20:1e_20:0_22:3)	TG 20:1e_20:0/22:3	FALSE	NA	C65 H121 O5	981.921	23.616	Positive	TG(62:4e)+H	NA	NA	NA	NA	NA	NA	NA	NA	NA	NA	NA	NA	NA	NA	0.18069	586133	116767	503865	239442	1.50486e+06	128782	3.01322e+06	1.4447e+06	337688	2.56232e+06	275984	362737	1.51124e+06	394667	1.32991e+06	241233	431355	335171	315725	13900000	611239	138907	349497	6.03345e+06	4.47829e+06	2.47675e+06
TG(20:0e_18:0_20:1)	TG 20:0e_18:0/20:1	FALSE	NA	C61 H122 O5 N1	948.932	22.895	Positive	TG(58:1e)+NH4	NA	NA	NA	NA	NA	NA	NA	NA	NA	NA	NA	NA	NA	NA	0.17674	653511	202351	327830	781698	941295	691590	810220	529092	640232	887625	517753	639939	564926	284898	782285	423562	617155	1.05625e+06	480147	1.38042e+06	442128	429242	480557	572778	382106	425217
PC(39:4D8)	PC 39:4D8	FALSE	NA	C47 H79 O8 N1 P1 D8	832.667	15.06	Positive	PC(39:4D8)+H	NA	NA	NA	NA	NA	NA	NA	NA	NA	NA	NA	NA	NA	NA	0.16441	4.40671e+06	1.80447e+06	3.62102e+06	3.01571e+06	2.87952e+06	1.82113e+06	1.70161e+06	1.6047e+06	1.22695e+06	3.02286e+06	1.4253e+06	1.39632e+06	1.97175e+06	2.44043e+06	3.7864e+06	1.48443e+06	2.85129e+06	1.92643e+06	3.19214e+06	2.7097e+06	1.41038e+06	1.27158e+06	1.7384e+06	1.32343e+06	1.27685e+06	761415
TG(20:1e_22:1_22:3)	TG 20:1e_22:1/22:3	FALSE	NA	C67 H123 O5	1007.94	23.552	Positive	TG(64:5e)+H	NA	NA	NA	NA	NA	NA	NA	NA	NA	NA	NA	NA	NA	NA	0.16399	271568	85810.9	285447	136906	1.18795e+06	30134.7	2.12653e+06	692465	156803	1.92983e+06	19716.4	56567.2	850157	164879	988648	181927	239737	175227	159685	9.18154e+06	437103	117111	348607	3.8839e+06	2.84844e+06	1.74143e+06
TG(20:0e_18:1_18:1)	TG 20:0e_18:1/18:1	FALSE	NA	C59 H116 O5 N1	918.885	22.877	Positive	TG(56:2e)+NH4	NA	NA	NA	NA	NA	NA	NA	NA	NA	NA	NA	NA	NA	NA	0.16141	72500000	19100000	37900000	61200000	93700000	45000000	120000000	75500000	58200000	118000000	41100000	80300000	69300000	27200000	100000000	66000000	52500000	86100000	44600000	326000000	51100000	37700000	42200000	102000000	88100000	56200000
TG(20:4e_18:0_18:1)	TG 20:4e_18:0/18:1	FALSE	NA	C59 H110 O5 N1	912.838	22.468	Positive	TG(56:5e)+NH4	NA	NA	NA	NA	NA	NA	NA	NA	NA	NA	NA	NA	NA	NA	0.1586	3.05427e+06	2.07742e+06	2.07839e+06	5.06082e+06	6.88667e+06	2.39992e+06	2.81111e+06	1.23306e+06	1.45093e+06	4.67782e+06	4.46e+06	5.9815e+06	1.3668e+06	2.4807e+06	2.10029e+06	5.64081e+06	3.43159e+06	7.84476e+06	3.73102e+06	3.15651e+06	3.08019e+06	3.74349e+06	462062	948082	2.29016e+06	2.21025e+06
PC(36:6e)	PC 36:6e	FALSE	NA	C44 H79 O7 N1 P1	764.559	9.916	Positive	PC(36:6e)+H	NA	NA	NA	NA	NA	NA	NA	NA	NA	NA	NA	NA	NA	NA	0.1477	11273.4	10718.7	7352.09	116652	16586	41622.4	1721.27	38495.1	19314.9	27926.8	19006.3	38632.4	37586.3	13663.6	78538.4	30039.8	22355	12188.4	34337	22504.1	210124	28338.4	29597.6	57110.9	14939.5	5919.55
PC(38:3D3)	PC 38:3D3	FALSE	NA	C46 H84 O8 N1 P1 D3	815.635	13.632	Positive	PC(38:3D3)+H	NA	NA	NA	NA	NA	NA	NA	NA	NA	NA	NA	NA	NA	NA	0.14555	1.08419e+06	582799	215471	6.96081e+06	5.79892e+06	1.28098e+06	3.68295e+06	2.35944e+06	311556	547519	156955	1.46921e+06	743939	17045.2	91400000	2.77064e+06	3.36597e+06	287670	837080	128880	51900000	1.93646e+06	3.17589e+06	938785	26432.7	11983.9
TG(20:3e_22:0_22:0)	TG 20:3e_22:0/22:0	FALSE	NA	C67 H130 O5 N1	1028.99	23.253	Positive	TG(64:3e)+NH4	NA	NA	NA	NA	NA	NA	NA	NA	NA	NA	NA	NA	NA	NA	0.14365	61074.2	39771.7	130737	27632.2	766164	13599.7	1.17877e+06	719503	119594	716994	10254.2	300472	517305	31133.4	586733	52919.2	197589	251248	119670	4.62837e+06	333115	98249.5	337991	1.56941e+06	1.41721e+06	1.05059e+06
PC(36:3D4)	PC 36:3D4	FALSE	NA	C44 H79 O8 N1 P1 D4	788.61	12.201	Positive	PC(36:3D4)+H	NA	NA	NA	NA	NA	NA	NA	NA	NA	NA	NA	NA	NA	NA	0.13753	97425000	1.50734e+07	1.88055e+07	171850000	113850000	61975000	290450000	84650000	1.76636e+07	3.5424e+07	3.49951e+07	3.43213e+07	43425000	3.24144e+07	126525000	285475000	118825000	22250000	1.02207e+07	5.10574e+06	78950000	5.91443e+07	115600000	1.60008e+07	7.54207e+06	1.23297e+06
TG(20:0e_18:0_22:2)	TG 20:0e_18:0/22:2	FALSE	NA	C63 H124 O5 N1	974.947	22.873	Positive	TG(60:2e)+NH4	NA	NA	NA	NA	NA	NA	NA	NA	NA	NA	NA	NA	NA	NA	0.13722	1.15592e+06	410974	785836	893957	2.11003e+06	670051	3.92745e+06	2.3449e+06	1.07939e+06	3.5505e+06	692010	1.34776e+06	2.30647e+06	726157	2.20893e+06	861203	865029	1.30612e+06	682825	1.52366e+07	1.20992e+06	573781	873783	4.92061e+06	5.80062e+06	3.23472e+06
TG(61:5e)	TG 61:5e	FALSE	NA	C64 H120 O5 N1	982.916	23.614	Positive	TG(61:5e)+NH4	NA	NA	NA	NA	NA	NA	NA	NA	NA	NA	NA	NA	NA	NA	0.13398	366013	72661.2	305687	133260	807925	70311	2.05169e+06	827184	194229	1.74414e+06	151444	229496	873532	206578	744432	116058	249060	206288	147365	9.0622e+06	311734	80506.3	189314	4.13511e+06	2.68146e+06	1.31118e+06
TG(20:2e_22:0_22:4)	TG 20:2e_22:0/22:4	FALSE	NA	C67 H121 O5	1005.92	23.248	Positive	TG(64:6e)+H	NA	NA	NA	NA	NA	NA	NA	NA	NA	NA	NA	NA	NA	NA	0.13229	185751	56504.4	158855	88178.8	753522	45105.8	1.34068e+06	845429	102964	820418	85794	90284.4	464667	95028	445712	94757.8	146530	93790.2	96602.1	5.10569e+06	226065	71463.1	325102	1.78047e+06	1.47629e+06	1.11375e+06
TG(20:2e_22:4_24:0)	TG 20:2e_22:4/24:0	FALSE	NA	C69 H125 O5	1033.95	23.481	Positive	TG(66:6e)+H	NA	NA	NA	NA	NA	NA	NA	NA	NA	NA	NA	NA	NA	NA	0.13064	55037.8	4462.06	58667.5	0	238062	12693.8	579607	313668	19150.8	314687	33143.9	5240.66	121855	29992.4	246239	30324	24504.6	6766.17	34660	1.84731e+06	89519.8	15492.9	156227	741337	562826	417071
TG(20:1e_20:0_22:0)	TG 20:1e_20:0/22:0	FALSE	NA	C65 H130 O5 N1	1004.99	23.353	Positive	TG(62:1e)+NH4	NA	NA	NA	NA	NA	NA	NA	NA	NA	NA	NA	NA	NA	NA	0.12969	466030	112872	248870	232766	1.07525e+06	54403.3	1.53835e+06	525112	307957	1.90629e+06	7789.87	372560	998132	92367.6	827946	181017	290613	256538	243532	7.23625e+06	427796	131971	148368	2.94536e+06	2.46257e+06	1.24303e+06
TG(20:4e_18:1_20:0)	TG 20:4e_18:1/20:0	FALSE	NA	C61 H114 O5 N1	940.869	22.6	Positive	TG(58:5e)+NH4	NA	NA	NA	NA	NA	NA	NA	NA	NA	NA	NA	NA	NA	NA	0.12905	11600000	4.5981e+06	6.95844e+06	11700000	12100000	4.79912e+06	8.19242e+06	7.23699e+06	10200000	14400000	9.35929e+06	17900000	12700000	7.05824e+06	16600000	8.41891e+06	10900000	18200000	8.1791e+06	6.61123e+06	8.26567e+06	10000000	3.57439e+06	6.99622e+06	4.63444e+06	4.43772e+06
TG(62:1e)	TG 62:1e	FALSE	NA	C65 H130 O5 N1	1004.99	23.11	Positive	TG(62:1e)+NH4	NA	NA	NA	NA	NA	NA	NA	NA	NA	NA	NA	NA	NA	NA	0.12517	7.85919e+06	2.09949e+06	3.57824e+06	6.41826e+06	8.6247e+06	3.15536e+06	9.22012e+06	6.01903e+06	6.91122e+06	14600000	3.78399e+06	10400000	8.60004e+06	2.9514e+06	10800000	7.17062e+06	5.19726e+06	7.81684e+06	4.21631e+06	28200000	5.36619e+06	3.83864e+06	2.83234e+06	15000000	13100000	5.75258e+06
TG(18:0e_20:1_22:3)	TG 18:0e_20:1/22:3	FALSE	NA	C63 H117 O5	953.89	23.355	Positive	TG(60:4e)+H	NA	NA	NA	NA	NA	NA	NA	NA	NA	NA	NA	NA	NA	NA	0.11646	1.0135e+06	242982	829494	524439	1.94972e+06	353502	3.85595e+06	2.1791e+06	668829	4.56476e+06	631038	973111	2.05965e+06	668459	1.81887e+06	631808	873936	826673	506954	17000000	879144	285396	515208	6.23905e+06	5.36113e+06	2.99533e+06
TG(20:0e_22:0_22:4)	TG 20:0e_22:0/22:4	FALSE	NA	C67 H125 O5	1009.95	23.906	Positive	TG(64:4e)+H	NA	NA	NA	NA	NA	NA	NA	NA	NA	NA	NA	NA	NA	NA	0.11619	174057	31016.6	158963	63810	376887	28399.1	960725	357201	100622	1.49889e+06	76255.9	84228.6	510362	105991	464054	84485.7	134070	109114	90181.9	4.53529e+06	210181	45822.3	123799	2.11422e+06	1.28132e+06	677383
TG(20:0e_22:4_24:1)	TG 20:0e_22:4/24:1	FALSE	NA	C69 H127 O5	1035.97	23.829	Positive	TG(66:5e)+H	NA	NA	NA	NA	NA	NA	NA	NA	NA	NA	NA	NA	NA	NA	0.10679	73107.7	8729.06	68404.1	7530.34	196073	2970.75	516738	8531.58	37734.8	591980	34211.3	9890.74	60837.6	19409.5	284828	41676.6	66340.8	14886.7	51292.3	1.93084e+06	65740	16182.6	105021	828827	553231	429010
TG(18:0e_20:0_22:3)	TG 18:0e_20:0/22:3	FALSE	NA	C63 H119 O5	955.905	23.669	Positive	TG(60:3e)+H	NA	NA	NA	NA	NA	NA	NA	NA	NA	NA	NA	NA	NA	NA	0.10624	189760	31162.8	126369	107178	125260	70641.2	226493	124898	149923	372622	107899	255441	346650	177608	192091	91746.3	131736	144055	68963.7	775238	75413.2	63694.1	59275.5	379766	207048	131992
TG(20:0e_18:0_20:4)	TG 20:0e_18:0/20:4	FALSE	NA	C61 H113 O5	925.858	23.113	Positive	TG(58:4e)+H	NA	NA	NA	NA	NA	NA	NA	NA	NA	NA	NA	NA	NA	NA	0.096457	1.43707e+06	396724	985217	1.13747e+06	1.80465e+06	793512	2.40416e+06	1.66866e+06	1.27233e+06	3.12606e+06	1.04672e+06	2.12458e+06	1.79118e+06	847944	2.10224e+06	1.37652e+06	1.42508e+06	1.55456e+06	896864	7.1222e+06	1.07106e+06	712242	793032	3.22495e+06	2.41611e+06	1.61549e+06
TG(20:1e_20:0_22:1)	TG 20:1e_20:0/22:1	FALSE	NA	C65 H128 O5 N1	1002.98	23.264	Positive	TG(62:2e)+NH4	NA	NA	NA	NA	NA	NA	NA	NA	NA	NA	NA	NA	NA	NA	0.093871	1.04996e+06	238948	813614	592456	5.5491e+06	175210	8.46704e+06	5.06604e+06	520452	5.7577e+06	136930	456774	3.10243e+06	267350	3.14152e+06	762603	659421	726335	776782	37400000	1.5939e+06	564653	1.76375e+06	12400000	11400000	6.64037e+06
TG(20:3e_18:1_18:1)	TG 20:3e_18:1/18:1	FALSE	NA	C59 H110 O5 N1	912.838	22.317	Positive	TG(56:5e)+NH4	NA	NA	NA	NA	NA	NA	NA	NA	NA	NA	NA	NA	NA	NA	0.090424	1.49041e+06	759794	1.46892e+06	2.37671e+06	513007	1.1517e+06	618659	292070	1.31454e+06	1.74341e+06	292857	3.58056e+06	1.20441e+06	854944	4.02707e+06	898721	2.4836e+06	1.26279e+06	1.08959e+06	1.12866e+06	825421	736758	481343	3.38648e+06	140514	576296
TG(20:1e_20:1_22:4)	TG 20:1e_20:1/22:4	FALSE	NA	C65 H117 O5	977.89	23.049	Positive	TG(62:6e)+H	NA	NA	NA	NA	NA	NA	NA	NA	NA	NA	NA	NA	NA	NA	0.086438	85785.9	107770	209075	145813	343118	106005	648554	602948	187495	533518	68361.8	370380	384919	158943	392865	94476.5	228528	121662	89661.9	3.73167e+06	176877	87022.2	217755	976456	1.43225e+06	783080
TG(20:0e_20:0_20:1)	TG 20:0e_20:0/20:1	FALSE	NA	C63 H126 O5 N1	976.963	23.111	Positive	TG(60:1e)+NH4	NA	NA	NA	NA	NA	NA	NA	NA	NA	NA	NA	NA	NA	NA	0.06827	439413	129662	370848	412469	877156	313024	710997	808670	507825	1.27761e+06	282842	602906	839217	245817	551613	191392	337391	587384	331542	3.81208e+06	465019	281849	322375	1.84867e+06	1.38838e+06	394286
TG(16:0e_20:1_22:4)	TG 16:0e_20:1/22:4	FALSE	NA	C61 H111 O5	923.843	22.875	Positive	TG(58:5e)+H	NA	NA	NA	NA	NA	NA	NA	NA	NA	NA	NA	NA	NA	NA	0.065636	1.99992e+06	508840	1.47325e+06	1.73224e+06	2.7901e+06	1.63407e+06	4.43036e+06	2.831e+06	1.84195e+06	3.38992e+06	1.44118e+06	2.26476e+06	1.97104e+06	1.07935e+06	2.85579e+06	2.11631e+06	1.84921e+06	2.17706e+06	1.36455e+06	10200000	1.43143e+06	1.09626e+06	1.69177e+06	3.18743e+06	2.98546e+06	2.35892e+06
TG(62:2e)	TG 62:2e	FALSE	NA	C65 H128 O5 N1	1002.98	22.859	Positive	TG(62:2e)+NH4	NA	NA	NA	NA	NA	NA	NA	NA	NA	NA	NA	NA	NA	NA	0.065368	4.63963e+06	1.41355e+06	2.26925e+06	4.21859e+06	6.69985e+06	2.70065e+06	8.28717e+06	5.24126e+06	4.31123e+06	8.57428e+06	2.58336e+06	4.83048e+06	5.22689e+06	1.70439e+06	6.86492e+06	4.89479e+06	2.91704e+06	5.44225e+06	3.1068e+06	2.43455e+07	3.83675e+06	2.83469e+06	3.11074e+06	9.18842e+06	8.40424e+06	4.48801e+06
TG(20:0e_16:0_18:3)	TG 20:0e_16:0/18:3	FALSE	NA	C57 H107 O5	871.811	22.915	Positive	TG(54:3e)+H	NA	NA	NA	NA	NA	NA	NA	NA	NA	NA	NA	NA	NA	NA	0.064786	1.28068e+06	313968	751596	1.02129e+06	1.02191e+06	1.03905e+06	950929	692823	1.06942e+06	1.22146e+06	872873	1.33904e+06	1.36887e+06	611573	1.25224e+06	974561	1.09846e+06	1.27319e+06	663692	424087	653233	646700	626420	566440	417783	464334
DG(34:3e)	DG 34:3e	FALSE	NA	C37 H69 O4	577.519	21.861	Positive	DG(34:3e)+H	NA	NA	NA	NA	NA	NA	NA	NA	NA	NA	NA	NA	NA	NA	0.064433	9.94273e+06	8.79766e+06	4.98351e+06	1.02622e+07	6.12308e+06	6.93877e+06	7.08385e+06	3.79461e+06	5.85019e+06	9.94467e+06	5.7962e+06	8.45076e+06	2.16055e+06	2.24026e+06	9.78964e+06	4.59103e+06	6.14356e+06	1.63663e+07	8.0482e+06	8.00343e+06	5.09743e+06	3.78054e+06	2.95165e+06	8.44611e+06	5.60182e+06	3.29573e+06
PC(40:2e)	PC 40:2e	FALSE	NA	C48 H95 O7 N1 P1	828.684	16.67	Positive	PC(40:2e)+H	NA	NA	NA	NA	NA	NA	NA	NA	NA	NA	NA	NA	NA	NA	0.062647	3.0033e+06	23648.4	424028	558889	517789	8425.67	325006	18805.5	364556	369343	274635	267432	314148	214305	221142	388679	489439	207567	56747.9	244530	2.2956e+06	54590.7	367096	211951	203233	61772.5
TG(16:1e_20:0_20:0)	TG 16:1e_20:0/20:0	FALSE	NA	C59 H118 O5 N1	920.9	23.11	Positive	TG(56:1e)+NH4	NA	NA	NA	NA	NA	NA	NA	NA	NA	NA	NA	NA	NA	NA	0.023842	48400000	11400000	23300000	36300000	53000000	20300000	63200000	42200000	38800000	87400000	25100000	64200000	53400000	18900000	63900000	40900000	34800000	48000000	25700000	232000000	31200000	21400000	19600000	95400000	78400000	37800000
TG(16:0e_23:0_23:0)	TG 16:0e_23:0/23:0	FALSE	NA	C65 H132 O5 N1	1007.01	23.397	Positive	TG(62:0e)+NH4	NA	NA	NA	NA	NA	NA	NA	NA	NA	NA	NA	NA	NA	NA	0.020284	2.19336e+06	489791	905879	1.47573e+06	1.33495e+06	602532	929666	843154	1.81412e+06	2.53456e+06	922043	3.72215e+06	3.3825e+06	1.08937e+06	2.37693e+06	1.40506e+06	1.22873e+06	2.04614e+06	1.12262e+06	2.96433e+06	1.10986e+06	1.01107e+06	532357	1.73669e+06	1.419e+06	740592
TG(20:0e_16:0_20:4)	TG 20:0e_16:0/20:4	FALSE	NA	C59 H109 O5	897.827	22.891	Positive	TG(56:4e)+H	NA	NA	NA	NA	NA	NA	NA	NA	NA	NA	NA	NA	NA	NA	0.014664	2.06528e+06	618452	1.4016e+06	1.93372e+06	2.15738e+06	2.04743e+06	2.06701e+06	1.61792e+06	1.79462e+06	2.43057e+06	1.85783e+06	2.24565e+06	1.81794e+06	976460	2.49477e+06	2.01637e+06	2.04799e+06	2.55397e+06	1.40327e+06	2.15625e+06	1.20852e+06	1.17577e+06	1.47046e+06	1.31902e+06	1.1105e+06	1.16117e+06
TG(18:1e_20:1_22:4)	TG 18:1e_20:1/22:4	FALSE	NA	C63 H113 O5	949.858	22.865	Positive	TG(60:6e)+H	NA	NA	NA	NA	NA	NA	NA	NA	NA	NA	NA	NA	NA	NA	0.01249	732860	227970	513158	651606	828253	552877	861205	812001	638964	998656	655065	920524	752352	438999	1.00398e+06	852931	826141	878459	455579	2.50745e+06	384091	362463	727581	915732	1.09219e+06	766889
TG(20:0e_18:0_20:3)	TG 20:0e_18:0/20:3	FALSE	NA	C61 H115 O5	927.874	23.393	Positive	TG(58:3e)+H	NA	NA	NA	NA	NA	NA	NA	NA	NA	NA	NA	NA	NA	NA	0.010157	432227	91763.9	269430	295631	255487	183505	252986	236224	399393	483098	282571	773202	687386	326194	419230	249485	346229	421942	235053	578622	183785	182312	144439	283830	195579	193715
TG(20:4e_24:1_24:1)	TG 20:4e_24:1/24:1	FALSE	NA	C71 H129 O5	1061.98	23.759	Positive	TG(68:6e)+H	NA	NA	NA	NA	NA	NA	NA	NA	NA	NA	NA	NA	NA	NA	0.0046499	0	0	2458.81	0	0	0	55182	37378.6	0	45216.5	1138.18	0	7505.2	0	43073.5	8161.72	2073.61	4052.87	0	292940	12866	0	16365.5	82057.2	67432.1	63187.2
TG(20:0e_18:0_18:3)	TG 20:0e_18:0/18:3	FALSE	NA	C59 H111 O5	899.843	23.146	Positive	TG(56:3e)+H	NA	NA	NA	NA	NA	NA	NA	NA	NA	NA	NA	NA	NA	NA	0.0020176	867078	217469	518858	624371	669266	499615	513933	433637	742665	901832	612608	1.68073e+06	1.10541e+06	586914	920769	709502	949781	876459	436179	420230	415822	393095	363569	344166	275750	330363
PC 18:1(d7)_15:0	PC 18:1(d7)_15:0	TRUE	PC	C41 H74 O8 N1 P1 D7	753.613	11.088	Positive	PC(33:1D7)+H	18:01:00	18	1		NA	NA		NA	NA		NA	NA	18	1	#N/A	877840709	8.71377e+08	3.39956e+08	7.97413e+08	7.45199e+08	3.8087e+08	2.66208e+08	539364069	8.24382e+08	4.92933e+08	3.06522e+08	8.79773e+08	1.31801e+08	2.06512e+08	7.33261e+08	3.89252e+08	2.43124e+08	7.89513e+08	9.46728e+08	4.64599e+08	875212632	9.09142e+08	2.75942e+08	1095328914	4.89453e+08	3.50206e+08
PC(16:0)	PC 16:0	FALSE	PC	C24 H49 O8 N1 P1	510.319	2.97	Positive	PC(16:0)+H	16:00:00	16	0		NA	NA		NA	NA		NA	NA	16	0	1.988	138768	297673	6039.95	290784	774386	61010	159819	129404	509764	317067	497223	561866	615769	627702	249677	208908	193775	271388	219887	31496.3	69882.9	174486	219012	1.38082e+06	1.11281e+06	399867
PC(39:3)	PC 39:3	FALSE	PC	C47 H89 O8 N1 P1	826.632	13.38	Positive	PC(39:3)+H	1 day, 15:03:00	39	3		NA	NA		NA	NA		NA	NA	39	3	1.709	88681.6	44827.3	47722.4	589655	512727	561742	1.46815e+06	1.08804e+06	109317	156771	32392.8	47375.9	47837.7	6370.28	18000000	2.95842e+06	2.00495e+06	479965	122089	12986.1	261333	72399.4	761213	44810	3779.13	4242.8
PC(16:0_16:0)	PC 16:0/16:0	FALSE	PC	C40 H81 O8 N1 P1	734.569	11.789	Positive	PC(32:0)+H	16:00:00	16	0	16:00:00	16	0		NA	NA		NA	NA	32	0	1.6788	154000000	76300000	66700000	306000000	267000000	113000000	194000000	251000000	50600000	45300000	6.14718e+06	51700000	73600000	19500000	298000000	219000000	118000000	113000000	82900000	39300000	189000000	137000000	55700000	124000000	8.20121e+06	8.77505e+06
PC(37:1)	PC 37:1	FALSE	PC	C45 H89 O8 N1 P1	802.632	14.29	Positive	PC(37:1)+H	1 day, 13:01:00	37	1		NA	NA		NA	NA		NA	NA	37	1	1.6532	55256.5	52747	39403.1	1.02172e+06	727151	485822	756844	667349	122158	282112	8072.02	6433.74	9323.46	4076.03	2.52153e+06	2.40018e+06	900821	28765.7	148080	15890.6	397719	371428	544453	33543.7	18775.9	2314.57
PC(35:6)	PC 35:6	FALSE	PC	C43 H75 O8 N1 P1	764.522	8.996	Positive	PC(35:6)+H	1 day, 11:06:00	35	6		NA	NA		NA	NA		NA	NA	35	6	1.5894	1.42768e+06	635911	652322	1.04482e+06	769884	78309.7	592308	878570	81471.6	371624	78923.2	25220.4	85560.5	22736.4	1.33283e+06	249696	529647	652346	322642	421684	628789	682195	544806	9200.15	28219	15126
PC(31:1)	PC 31:1	FALSE	PC	C39 H77 O8 N1 P1	718.538	12.163	Positive	PC(31:1)+H	1 day, 7:01:00	31	1		NA	NA		NA	NA		NA	NA	31	1	1.5834	4.88954e+06	985158	1.29195e+06	1.75279e+06	1.99976e+06	2.03495e+06	629689	2.87101e+06	353804	1.61457e+06	99528.8	1.70125e+06	508137	56452.1	2.84565e+06	808094	884520	1.25007e+06	587412	1.03139e+06	2.69521e+06	1.14936e+06	651870	183305	28471.7	12032.6
PC(35:5)	PC 35:5	FALSE	PC	C43 H77 O8 N1 P1	766.538	10.901	Positive	PC(35:5)+H	1 day, 11:05:00	35	5		NA	NA		NA	NA		NA	NA	35	5	1.5404	1.04064e+07	4.41188e+06	7.36252e+06	6.06935e+06	6.44259e+06	3.50721e+06	3.16061e+06	4.59822e+06	1.22281e+06	2.3233e+06	225403	2.86351e+06	1.22375e+06	0	5.18918e+06	1.9068e+06	2.97971e+06	3.87825e+06	1.44374e+06	3.09201e+06	6.21878e+06	5.35792e+06	2.37981e+06	125929	26071.3	15891.8
PC(18:0_22:4)	PC 18:0/22:4	FALSE	PC	C48 H89 O8 N1 P1	838.632	13.048	Positive	PC(40:4)+H	18:00:00	18	0	22:04:00	22	4		NA	NA		NA	NA	40	4	1.5044	31800000	2.51544e+06	2.3462e+06	36500000	14300000	8.84969e+06	13700000	17100000	12000000	4.0739e+06	760082	16500000	4.57344e+06	797320	24400000	99300000	60200000	18900000	1.67762e+06	883601	9.81302e+06	14800000	16500000	5.9394e+06	528520	23778.1
PC(41:5)	PC 41:5	FALSE	PC	C49 H89 O8 N1 P1	850.632	13.283	Positive	PC(41:5)+H	1 day, 17:05:00	41	5		NA	NA		NA	NA		NA	NA	41	5	1.4793	668107	100943	111720	942975	1.82212e+06	161597	905233	354684	68684.9	180062	7023.95	559436	60934.8	6060.07	1.27358e+06	1.42141e+06	678062	369766	60116.3	11165.2	341378	191879	284813	98964	3714.1	1620.83
PC(40:6)	PC 40:6	FALSE	PC	C48 H85 O8 N1 P1	834.601	11.665	Positive	PC(40:6)+H	1 day, 16:06:00	40	6		NA	NA		NA	NA		NA	NA	40	6	1.4642	9.40954e+07	2.73897e+07	9.95007e+07	3.94357e+08	1.71289e+08	6.10038e+07	2.75006e+08	4.58967e+07	6.9116e+07	6.97101e+07	8.10019e+07	2.20943e+07	7.67758e+07	1.21505e+08	442829187	7.21943e+07	1.06003e+08	2.69078e+07	1.26401e+07	3.87533e+07	1.61586e+08	1.97323e+08	8.15027e+07	3.98364e+07	2.37727e+07	2.72662e+06
PC(25:0_12:4)	PC 25:0/12:4	FALSE	PC	C45 H83 O8 N1 P1	796.585	10.975	Positive	PC(37:4)+H	1 day, 1:00:00	25	0	12:04:00	12	4		NA	NA		NA	NA	37	4	1.4145	6.79316e+06	2.75303e+06	1.53354e+06	10500000	11700000	6.76166e+06	14000000	8.24985e+06	3.78882e+06	5.71377e+06	1.69391e+06	2.14557e+06	2.81958e+06	686314	54700000	46600000	20700000	3.36651e+06	2.68716e+06	678046	8.55823e+06	9.55222e+06	11100000	1.1467e+06	455840	251967
PC(38:2)	PC 38:2	FALSE	PC	C46 H89 O8 N1 P1	814.632	10.168	Positive	PC(38:2)+H	1 day, 14:02:00	38	2		NA	NA		NA	NA		NA	NA	38	2	1.4132	129997	132456	0	130606	186218	0	126188	0	869241	428989	888327	518071	690922	647980	118929	399304	46479.5	1.01698e+06	541292	421118	0	142032	0	622208	1.57469e+06	840247
PC(28:1_6:0)	PC 28:1/6:0	FALSE	PC	C42 H83 O8 N1 P1	760.585	11.849	Positive	PC(34:1)+H	1 day, 4:01:00	28	1	06:00:00	6	0		NA	NA		NA	NA	34	1	1.4013	2460000000	127000000	311000000	2500000000	7320000000	2670000000	1180000000	2220000000	299000000	746000000	81400000	671000000	454000000	197000000	1380000000	4390000000	3390000000	1500000000	418000000	68500000	1790000000	1620000000	1340000000	2160000000	52800000	6.63911e+06
PC(33:3)	PC 33:3	FALSE	PC	C41 H77 O8 N1 P1	742.538	11.159	Positive	PC(33:3)+H	1 day, 9:03:00	33	3		NA	NA		NA	NA		NA	NA	33	3	1.3886	4.17633e+06	1.81655e+06	1.68097e+06	2.44226e+06	3.38416e+06	1.8858e+06	2.05375e+06	3.56485e+06	561984	2.07197e+06	97494.2	2.49405e+06	721466	23512.4	3.54449e+06	1.48819e+06	2.62093e+06	1.3605e+06	395527	1.05778e+06	4.51652e+06	2.46771e+06	2.09524e+06	30659.4	51773	7275.3
PC(36:3)	PC 36:3	FALSE	PC	C44 H83 O8 N1 P1	784.585	10.51	Positive	PC(36:3)+H	1 day, 12:03:00	36	3		NA	NA		NA	NA		NA	NA	36	3	1.3814	1.01477e+08	1.46659e+07	1.73245e+07	8.288e+08	9.26992e+07	1.31659e+08	1.35555e+08	4.42522e+08	2.03968e+07	3.14168e+07	1.21273e+07	7.62854e+07	5.11463e+07	1.03552e+07	1.84582e+08	1.55723e+08	3.04728e+08	3.08818e+07	2.26759e+07	8.28829e+06	2.13266e+08	1.48794e+08	9.20565e+07	6.32182e+07	3.71e+06	2.1483e+06
PC(32:1)	PC 32:1	FALSE	PC	C40 H79 O8 N1 P1	732.554	10.358	Positive	PC(32:1)+H	1 day, 8:01:00	32	1		NA	NA		NA	NA		NA	NA	32	1	1.3659	2.59638e+07	3.41366e+06	1.30096e+07	114300000	53900000	1.9118e+07	27300000	34650000	8.2635e+06	8.89473e+06	2.33518e+06	6.89584e+06	9.50957e+06	2.38388e+07	75850000	1.82734e+07	30500000	1.04368e+07	2.21533e+06	1.1734e+07	5.16616e+07	27050000	15950000	1.64335e+07	905965	365185
PC(42:5)	PC 42:5	FALSE	PC	C50 H91 O8 N1 P1	864.648	12.057	Positive	PC(42:5)+H	1 day, 18:05:00	42	5		NA	NA		NA	NA		NA	NA	42	5	1.3596	2.03655e+06	325630	200436	756255	707589	239704	1.53564e+06	666209	271854	380898	148759	918758	212271	79096.5	3.7524e+06	837950	3.74558e+06	1.4097e+06	229939	67023.4	1.00322e+06	677357	700932	813526	128320	4438.81
PC(42:7)	PC 42:7	FALSE	PC	C50 H87 O8 N1 P1	860.616	11.593	Positive	PC(42:7)+H	1 day, 18:07:00	42	7		NA	NA		NA	NA		NA	NA	42	7	1.358	702897	300727	3.58518e+06	2.17817e+06	7.81083e+06	3.50682e+06	3.90327e+06	5.57136e+06	2.58847e+06	4.38554e+06	681856	3.49117e+06	4.23737e+06	524030	7.36261e+06	20800000	1.77624e+06	531256	1.7207e+06	525749	2.07684e+06	7.07498e+06	3.0454e+06	670482	291574	105925
PC(18:0_22:6)	PC 18:0/22:6	FALSE	PC	C48 H85 O8 N1 P1	834.601	11.55	Positive	PC(40:6)+H	18:00:00	18	0	22:06:00	22	6		NA	NA		NA	NA	40	6	1.3476	622000000	95700000	59400000	2110000000	672000000	337000000	760000000	494000000	155000000	151000000	32200000	161000000	240000000	56300000	614000000	519000000	722000000	78400000	44600000	15000000	1220000000	948000000	541000000	161000000	13500000	2.32419e+06
PC(18:0_18:2)	PC 18:0/18:2	FALSE	PC	C44 H85 O8 N1 P1	786.601	9.843	Positive	PC(36:2)+H	18:00:00	18	0	18:02:00	18	2		NA	NA		NA	NA	36	2	1.3183	946174189	3.7442e+07	5.69894e+06	1209161338	4473984579	9.21491e+08	1363662624	6.91399e+08	1.15891e+08	2.45995e+08	4.92945e+07	1.6353e+08	2.57289e+08	22770646	1043811901	1372816650	1.04474e+08	1.69002e+08	6.57032e+07	1.86475e+07	3.74651e+08	1169450313	6.70486e+08	8.74657e+07	1.77576e+07	1.11962e+07
PC(35:2)	PC 35:2	FALSE	PC	C43 H83 O8 N1 P1	772.585	11.533	Positive	PC(35:2)+H	1 day, 11:02:00	35	2		NA	NA		NA	NA		NA	NA	35	2	1.2842	18650000	4.27807e+06	3.1485e+06	84700000	69300000	31250000	79750000	57950000	9.25998e+06	9.28342e+06	5.93339e+06	15700000	1.07259e+07	5.11049e+06	99350000	52350000	4.77221e+07	6.88689e+06	2.35902e+06	3.76735e+06	66350000	32250000	63100000	4.96889e+06	251352	181727
PC(20:3_20:4)	PC 20:3/20:4	FALSE	PC	C48 H83 O8 N1 P1	832.585	10.216	Positive	PC(40:7)+H	20:03:00	20	3	20:04:00	20	4		NA	NA		NA	NA	40	7	1.2822	282000000	95600000	67000000	429000000	165000000	67700000	329000000	81800000	40400000	86100000	27000000	116000000	145000000	36000000	227000000	605000000	300000000	74600000	65300000	16500000	395000000	365000000	235000000	112000000	15200000	4.41597e+06
PC(36:7)	PC 36:7	FALSE	PC	C44 H75 O8 N1 P1	776.522	10.402	Positive	PC(36:7)+H	1 day, 12:07:00	36	7		NA	NA		NA	NA		NA	NA	36	7	1.2818	92165.7	68934.1	53525.5	1.02595e+06	1.69092e+06	192788	178807	153010	111863	337733	16092.9	51001.1	46739.6	1939.87	560351	864136	1.02413e+06	36492.2	16797.5	6715.41	730830	743399	188226	645115	3925.44	1422.58
PC(15:1)	PC 15:1	FALSE	PC	C23 H45 O8 N1 P1	494.288	2.083	Positive	PC(15:1)+H	15:01:00	15	1		NA	NA		NA	NA		NA	NA	15	1	1.2552	67542.7	144183	57208.8	259426	370999	45341.6	75376.7	76084.7	659030	328603	201293	222525	393174	57050.1	102328	67459.7	16030.8	120597	91115	6058.25	46222.5	190259	93978.8	518689	109460	6410.16
PC(14:1_21:0)	PC 14:1/21:0	FALSE	PC	C43 H85 O8 N1 P1	774.601	12.781	Positive	PC(35:1)+H	14:01:00	14	1	21:00:00	21	0		NA	NA		NA	NA	35	1	1.2545	1.85608e+06	765962	1.6683e+06	14700000	6.86636e+06	28400000	37700000	4.4654e+06	372631	400854	181930	485334	371573	631059	14600000	936710	3.29532e+06	555116	839274	783864	8.99941e+06	3.8116e+06	223772	1.1613e+06	117546	37108.7
PC(41:6)	PC 41:6	FALSE	PC	C49 H87 O8 N1 P1	848.616	12.288	Positive	PC(41:6)+H	1 day, 17:06:00	41	6		NA	NA		NA	NA		NA	NA	41	6	1.2521	3.95258e+06	412804	348785	1.52321e+06	897473	1.688e+06	3.07743e+06	840172	2.49911e+06	911132	468172	622575	616819	66388.2	25100000	19700000	17100000	999434	317474	32589.3	7.32532e+06	6.23186e+06	1.42884e+06	549291	63920.9	18181.5
PC(18:0_22:5)	PC 18:0/22:5	FALSE	PC	C48 H87 O8 N1 P1	836.616	11.993	Positive	PC(40:5)+H	18:00:00	18	0	22:05:00	22	5		NA	NA		NA	NA	40	5	1.2359	26525000	1.53411e+07	2.23194e+07	154550000	168050000	2.3026e+07	6.02948e+07	67225000	8.82557e+06	1.3485e+07	6.10504e+06	2.11018e+07	2.08196e+07	1.13798e+07	112525000	87425000	66025000	1.05165e+07	8.01306e+06	2.80749e+06	51650000	2.47687e+07	49975000	2.52346e+07	4.11028e+06	794322
PC(17:1_19:1)	PC 17:1/19:1	FALSE	PC	C44 H85 O8 N1 P1	786.601	12.35	Positive	PC(36:2)+H	17:01:00	17	1	19:01:00	19	1		NA	NA		NA	NA	36	2	1.235	59900000	28100000	106000000	1200000000	673000000	1420000000	448000000	574000000	306000000	825000000	837000000	333000000	367000000	266000000	1570000000	1490000000	1310000000	244000000	121000000	120000000	154000000	768000000	582000000	239000000	32000000	14300000
PC(33:2)	PC 33:2	FALSE	PC	C41 H79 O8 N1 P1	744.554	9.987	Positive	PC(33:2)+H	1 day, 9:02:00	33	2		NA	NA		NA	NA		NA	NA	33	2	1.2191	4.94747e+06	5.15649e+06	4.33861e+06	1.07799e+07	2.09771e+07	5.3725e+06	7.79752e+06	9.57964e+06	1.36813e+06	3.49886e+06	1.35611e+06	2.90916e+06	3.1987e+06	1.20593e+06	1.3721e+07	1.93504e+07	1.32667e+07	1.89478e+06	4.106e+06	2.61168e+06	9.45943e+06	1.29643e+07	1.04731e+07	1.81217e+06	2.24173e+06	878546
PC(18:0_20:3)	PC 18:0/20:3	FALSE	PC	C46 H87 O8 N1 P1	812.616	12.629	Positive	PC(38:3)+H	18:00:00	18	0	20:03:00	20	3		NA	NA		NA	NA	38	3	1.2181	46400000	12400000	6.08531e+06	1250000000	1030000000	107000000	242000000	88700000	16700000	25700000	4.7327e+06	14500000	25600000	5.96271e+06	185000000	218000000	109000000	23100000	24200000	4.53876e+06	82000000	434000000	204000000	169000000	2.75142e+06	365839
PC(21:4)	PC 21:4	FALSE	PC	C29 H51 O8 N1 P1	572.335	1.662	Positive	PC(21:4)+H	21:04:00	21	4		NA	NA		NA	NA		NA	NA	21	4	1.2105	11711.1	7816.19	5151.62	0	0	0	25051	0	0	63173.8	4017.35	4026.93	13964.8	964.39	2.35883e+06	746091	47361.5	24782	20971.4	76863.8	147035	33193.5	0	35552	3247.05	599.148
PC(42:11)	PC 42:11	FALSE	PC	C50 H79 O8 N1 P1	852.554	9.326	Positive	PC(42:11)+H	1 day, 18:11:00	42	11		NA	NA		NA	NA		NA	NA	42	11	1.1997	3.363e+06	3.26542e+06	3.67935e+06	3.94986e+06	3.85731e+06	4.00645e+06	3.7388e+06	3.94885e+06	3.75597e+06	3.5668e+06	3.84784e+06	3.49027e+06	3.49694e+06	3.76774e+06	3.49408e+06	3.70282e+06	3.85275e+06	3.49184e+06	3.18887e+06	3.91245e+06	3.44196e+06	3.68363e+06	4.1179e+06	3.24989e+06	3.42719e+06	4.47593e+06
PC(33:4)	PC 33:4	FALSE	PC	C41 H75 O8 N1 P1	740.522	9.367	Positive	PC(33:4)+H	1 day, 9:04:00	33	4		NA	NA		NA	NA		NA	NA	33	4	1.1792	549763	251368	198875	530521	459658	99479.5	516719	160681	59080.8	319996	9715.63	38490.3	76624.9	2700.75	1.3177e+06	184360	442375	337836	19689.9	3659.28	773179	267712	515430	8771.84	1681.62	0
PC(31:7)	PC 31:7	FALSE	PC	C39 H65 O8 N1 P1	706.444	2.327	Positive	PC(31:7)+H	1 day, 7:07:00	31	7		NA	NA		NA	NA		NA	NA	31	7	1.1712	126300	148083	18967.4	46131.7	144998	52366.5	31686	50023.7	280730	51076.8	117748	211025	270408	23267.7	290340	472789	81560.2	321837	298095	251307	292226	55579.2	40104.8	276959	225068	51279.7
PC(40:4)	PC 40:4	FALSE	PC	C48 H89 O8 N1 P1	838.632	13.186	Positive	PC(40:4)+H	1 day, 16:04:00	40	4		NA	NA		NA	NA		NA	NA	40	4	1.1671	533420	11900000	3.56481e+06	13500000	17200000	1.20822e+06	77700000	46200000	1.46918e+06	20500000	937401	2.14494e+06	2.37023e+06	1.70269e+06	20100000	14700000	6.59072e+06	1.93638e+06	17200000	8.16045e+06	7.09384e+06	8.0541e+06	4.85845e+06	3.12118e+06	283534	35691.5
PC(12:0_22:1)	PC 12:0/22:1	FALSE	PC	C42 H83 O8 N1 P1	760.585	26.385	Positive	PC(34:1)+H	12:00:00	12	0	22:01:00	22	1		NA	NA		NA	NA	34	1	1.1591	1.31417e+06	806828	28349.6	1.82448e+06	2.69117e+06	49787.7	18084.7	86437.7	884129	2.25311e+06	47554.8	1.54375e+06	2.34238e+06	10632.7	3.38751e+06	1.34799e+06	39194.5	2.19279e+06	1.73222e+06	949796	936098	3.18865e+06	25494.7	1.02709e+06	387248	5352.3
PC(39:6)	PC 39:6	FALSE	PC	C47 H83 O8 N1 P1	820.585	10.538	Positive	PC(39:6)+H	1 day, 15:06:00	39	6		NA	NA		NA	NA		NA	NA	39	6	1.1472	8.73226e+06	2.41565e+06	1.73122e+06	8.6471e+06	4.97746e+06	2.91416e+06	11550000	6.68067e+06	2.66679e+06	3.55488e+06	805823	2.68711e+06	9.24988e+06	423665	9.95093e+06	21050000	1.45988e+07	2.60713e+06	1.39628e+06	216036	2.08501e+07	9.4783e+06	3.82742e+06	2.52813e+06	487856	57896.3
PC(36:4)	PC 36:4	FALSE	PC	C44 H81 O8 N1 P1	782.569	10.557	Positive	PC(36:4)+H	1 day, 12:04:00	36	4		NA	NA		NA	NA		NA	NA	36	4	1.1361	487350000	5.87875e+07	1.26536e+08	9.87386e+08	1298709837	5.51685e+08	9.77959e+08	7.03427e+08	2.03177e+08	203200000	392450000	1.27283e+08	137450000	113400000	1317500000	1287374811	9.97417e+08	134750000	88550000	101000000	1020000000	155050000	553448046	2.02292e+08	6.78973e+06	1.94883e+06
PC(35:3)	PC 35:3	FALSE	PC	C43 H81 O8 N1 P1	770.569	10.162	Positive	PC(35:3)+H	1 day, 11:03:00	35	3		NA	NA		NA	NA		NA	NA	35	3	1.1325	6.082e+06	1.6212e+06	874424	1.96898e+07	1.52695e+07	7.14291e+06	1.32194e+07	1.43108e+07	2.67634e+06	4.06964e+06	2.61178e+06	4.13428e+06	3.59673e+06	1.93815e+06	3.77468e+06	1.58355e+07	9.49148e+06	4.12332e+06	2.88405e+06	1.11618e+06	1.58316e+07	8.37553e+06	1.09738e+07	3.65129e+06	1.58732e+06	1.07538e+06
PC(16:0_18:2)	PC 16:0/18:2	FALSE	PC	C42 H81 O8 N1 P1	758.569	10.65	Positive	PC(34:2)+H	16:00:00	16	0	18:02:00	18	2		NA	NA		NA	NA	34	2	1.1212	9.20667e+08	1240000000	5.99667e+08	8230000000	5547333333	5762666667	3566666667	3499466667	5.21333e+08	1430000000	5.39667e+08	942000000	1406333333	6.19667e+08	2580666667	4837666667	5580000000	5.68667e+08	4.56667e+08	3.85733e+08	6140666667	2620000000	2790666667	921000000	162000000	1.05517e+08
PC(16:0_22:5)	PC 16:0/22:5	FALSE	PC	C46 H83 O8 N1 P1	808.585	10.531	Positive	PC(38:5)+H	16:00:00	16	0	22:05:00	22	5		NA	NA		NA	NA	38	5	1.1151	2.08303e+08	6.26442e+07	5.10993e+07	2.72328e+08	3.93651e+08	2.08393e+08	3.19279e+08	2.93994e+08	5.89756e+07	6.14886e+07	2.6466e+07	9.44823e+07	150961553	3.85432e+07	3.47288e+08	4.73495e+08	3.24774e+08	3.36135e+07	3.88861e+07	2.01573e+07	752846725	4.74469e+08	1.67862e+08	1.40555e+08	1.13178e+07	1.3136e+06
PC(33:1)	PC 33:1	FALSE	PC	C41 H81 O8 N1 P1	746.569	13.603	Positive	PC(33:1)+H	1 day, 9:01:00	33	1		NA	NA		NA	NA		NA	NA	33	1	1.1136	2.39866e+06	456120	406498	5.12296e+06	2.8063e+06	1.00975e+06	2.50227e+06	1.52441e+06	596002	1.10172e+06	62891.5	1.70075e+06	768255	16874.5	1.57192e+06	969941	1.29679e+06	665873	238277	382971	5.13783e+06	1.76579e+06	2.2393e+06	5916.08	6846.51	4122.29
PC(29:0)	PC 29:0	FALSE	PC	C37 H75 O8 N1 P1	692.522	9.469	Positive	PC(29:0)+H	1 day, 5:00:00	29	0		NA	NA		NA	NA		NA	NA	29	0	1.0731	670695	559597	18972.9	160581	362537	6994.78	276728	112528	20467.1	369962	22828.3	152656	5141.2	33177.1	257960	121187	59306.1	620461	69570.7	5562.82	145154	48985.7	32933.7	1.37604e+06	16712.4	3033.29
PC(15:0_22:6)	PC 15:0/22:6	FALSE	PC	C45 H79 O8 N1 P1	792.554	10.665	Positive	PC(37:6)+H	15:00:00	15	0	22:06:00	22	6		NA	NA		NA	NA	37	6	1.073	1.42197e+06	1.04455e+06	955802	0	316481	634735	259574	141256	2.97469e+06	4.40888e+06	694920	1.94405e+06	1.84822e+06	1.62545e+06	285567	1.47422e+06	418447	1.65819e+06	1.53171e+06	512796	218209	396222	798594	2.5705e+06	373506	7549.75
PC(27:0_10:3)	PC 27:0/10:3	FALSE	PC	C45 H85 O8 N1 P1	798.601	11.814	Positive	PC(37:3)+H	1 day, 3:00:00	27	0	10:03:00	10	3		NA	NA		NA	NA	37	3	1.0684	2.29831e+06	77813.2	422871	11900000	7.59382e+06	4.30993e+06	2.44656e+06	12500000	355468	1.10264e+06	107980	971503	525036	198369	12600000	42500000	6.54999e+06	3.44413e+06	729337	115430	7.97212e+06	1.79906e+06	21900000	1.94557e+06	9411.88	8843.73
PC(18:4)	PC 18:4	FALSE	PC	C26 H45 O8 N1 P1	530.288	1.506	Positive	PC(18:4)+H	18:04:00	18	4		NA	NA		NA	NA		NA	NA	18	4	1.0648	21269.2	7416.95	2177.22	256719	1.30089e+06	87136.9	39955.3	15525.2	6937.23	51560.7	84333.9	87439	136064	13846	293470	296832	36408.2	10253.7	1320.14	0	83243.4	131984	152178	65438.1	12152.3	2448.84
PC(20:2_13:0)	PC 20:2/13:0	FALSE	PC	C41 H79 O8 N1 P1	744.554	12.483	Positive	PC(33:2)+H	20:02:00	20	2	13:00:00	13	0		NA	NA		NA	NA	33	2	1.0271	13100000	3.2219e+06	972681	31200000	22600000	12600000	19200000	15000000	2.35896e+06	4.68548e+06	440385	13200000	4.33547e+06	111119	18100000	8.30006e+06	15200000	329217	239962	906409	24900000	14700000	14700000	538267	42991.8	13934.5
PC(38:5)	PC 38:5	FALSE	PC	C46 H83 O8 N1 P1	808.585	10.103	Positive	PC(38:5)+H	1 day, 14:05:00	38	5		NA	NA		NA	NA		NA	NA	38	5	0.96605	7.80282e+06	7.7205e+06	8.76412e+06	8.36631e+06	1.23277e+07	1.56354e+07	9.77372e+07	1.46725e+07	1.22714e+07	2.52947e+07	2.54699e+07	1.06775e+07	1.6036e+07	1.10011e+07	1.3456e+07	1.8794e+07	8.49365e+07	6.95257e+06	6.19718e+06	4.96713e+06	9.54706e+06	7.71269e+06	9.45313e+06	3.77503e+06	764948	1.04153e+06
PC(40:2)	PC 40:2	FALSE	PC	C48 H93 O8 N1 P1	842.663	15.492	Positive	PC(40:2)+H	1 day, 16:02:00	40	2		NA	NA		NA	NA		NA	NA	40	2	0.96365	1.55704e+06	2601.35	6874.27	665898	87520.9	69418.5	22140.2	70136.4	9782.02	9609.6	9987.92	6497.7	37308.1	9010.11	348640	38090.7	24980.7	1.36688e+06	10211.7	4834.52	19615.2	82771	67141.7	501212	4698.75	2675.99
PC(42:10)	PC 42:10	FALSE	PC	C50 H81 O8 N1 P1	854.569	8.731	Positive	PC(42:10)+H	1 day, 18:10:00	42	10		NA	NA		NA	NA		NA	NA	42	10	0.9635	1.75004e+06	562193	1.10178e+06	9.49874e+06	8.49445e+06	814469	7.99584e+06	6.22536e+06	688642	813139	37424.5	687890	982141	17134.2	1.05892e+06	12900000	8.39193e+06	1.34992e+06	1.25011e+06	47520.4	3.52661e+06	10100000	7.96311e+06	1.02429e+06	425522	219106
PC(44:10)	PC 44:10	FALSE	PC	C52 H85 O8 N1 P1	882.601	9.799	Positive	PC(44:10)+H	1 day, 20:10:00	44	10		NA	NA		NA	NA		NA	NA	44	10	0.95419	916509	251577	370930	2.30189e+06	1.46781e+06	538962	952759	1.44774e+06	118472	421604	16551.5	707722	495913	92867.3	648498	183515	435157	371271	264874	118383	788173	482429	1.27803e+06	156988	77423.6	11852.2
PC(16:0_20:5)	PC 16:0/20:5	FALSE	PC	C44 H79 O8 N1 P1	780.554	10.722	Positive	PC(36:5)+H	16:00:00	16	0	20:05:00	20	5		NA	NA		NA	NA	36	5	0.93321	11500000	77300000	38100000	12800000	12700000	15200000	6.58144e+06	11200000	166000000	221000000	59000000	8.74748e+06	106000000	53800000	3.62651e+06	196000000	5.23908e+06	71200000	60700000	24000000	194000000	12400000	7.25336e+06	182000000	15300000	3.9797e+06
PC(24:0_14:4)	PC 24:0/14:4	FALSE	PC	C46 H85 O8 N1 P1	810.601	11.933	Positive	PC(38:4)+H	1 day, 0:00:00	24	0	14:04:00	14	4		NA	NA		NA	NA	38	4	0.91415	1450000000	226000000	133000000	1020000000	4430000000	1300000000	1360000000	409000000	246000000	506000000	74000000	331000000	364000000	184000000	3050000000	4210000000	3950000000	354000000	201000000	50500000	1410000000	2200000000	3280000000	452000000	40500000	5.38269e+06
PC(36:2)	PC 36:2	FALSE	PC	C44 H85 O8 N1 P1	786.601	10.86	Positive	PC(36:2)+H	1 day, 12:02:00	36	2		NA	NA		NA	NA		NA	NA	36	2	0.91299	1.48241e+07	3.70624e+07	4.32286e+06	804087503	2.72363e+08	2.43143e+08	1.04587e+08	1.13672e+08	6.10049e+06	5.20479e+07	1.18334e+07	5.77678e+07	1.43561e+08	7.69747e+07	9.3355e+07	8.00671e+07	2.50198e+08	2.70598e+07	2.12547e+07	1.8039e+07	1.16759e+08	6.79566e+07	6.79525e+07	2.20269e+07	1.81577e+06	2.50328e+07
PC(37:5)	PC 37:5	FALSE	PC	C45 H81 O8 N1 P1	794.569	10.416	Positive	PC(37:5)+H	1 day, 13:05:00	37	5		NA	NA		NA	NA		NA	NA	37	5	0.87677	2.10239e+06	324807	457794	2.50753e+06	7.04709e+06	1.59972e+06	1.92435e+06	2.08448e+06	352398	475495	98118.2	741935	510349	43587.9	1.91138e+06	2.90461e+06	3.69986e+06	261944	179165	119722	7.49762e+06	3.05286e+06	2.26607e+06	1.08765e+06	11501.4	23274.8
PC(39:2)	PC 39:2	FALSE	PC	C47 H91 O8 N1 P1	828.648	14.558	Positive	PC(39:2)+H	1 day, 15:02:00	39	2		NA	NA		NA	NA		NA	NA	39	2	0.87592	116291	42395	54822.4	162125	569391	35026.6	105208	66732.9	31796.2	24158.6	44266.9	55144.3	84649.7	9063.49	1.92032e+06	1.16983e+06	117337	91434.3	21221.3	31595.1	638042	61028.8	150987	32168.3	6523.64	2839.88
PC(44:11)	PC 44:11	FALSE	PC	C52 H83 O8 N1 P1	880.585	10.479	Positive	PC(44:11)+H	1 day, 20:11:00	44	11		NA	NA		NA	NA		NA	NA	44	11	0.854	5.8894e+06	2.05869e+06	2723733	23200000	14700000	9.20751e+06	8.68282e+06	12800000	1.68558e+06	3.10932e+06	447792	6.91641e+06	6.02876e+06	1.60215e+06	2.31559e+06	5.8022e+06	5.10426e+06	1.95404e+06	826698	431741	5.16007e+06	2.36178e+06	11100000	434127	59608.6	1425.01
PC(11:0_22:1)	PC 11:0/22:1	FALSE	PC	C41 H81 O8 N1 P1	746.569	11.139	Positive	PC(33:1)+H	11:00:00	11	0	22:01:00	22	1		NA	NA		NA	NA	33	1	0.84591	3.07762e+06	8.10296e+06	4.01872e+06	7.00526e+06	46400000	21500000	26900000	30300000	6.66445e+06	15100000	1.40468e+06	11600000	10800000	1.58039e+06	8.18975e+06	4.82457e+06	25700000	1.81688e+06	9.91817e+06	1.23091e+06	4.81958e+06	3.89478e+06	20400000	15400000	3.24709e+06	125261
PC(20:4_22:6)	PC 20:4/22:6	FALSE	PC	C50 H81 O8 N1 P1	854.569	10.172	Positive	PC(42:10)+H	20:04:00	20	4	22:06:00	22	6		NA	NA		NA	NA	42	10	0.80339	5.10574e+06	566039	690107	2.41071e+06	2.8796e+06	823343	2.39421e+06	2.65419e+06	1.35706e+06	1.24606e+06	1.2771e+06	1.02105e+06	1.39082e+06	574081	1.04768e+07	2.97856e+06	3.47655e+06	1.07902e+06	547155	446861	5.30345e+06	7.61055e+06	1.92358e+06	377325	414475	118100
PC(39:4)	PC 39:4	FALSE	PC	C47 H87 O8 N1 P1	824.616	12.858	Positive	PC(39:4)+H	1 day, 15:04:00	39	4		NA	NA		NA	NA		NA	NA	39	4	0.79251	849881	1.33744e+06	1.26124e+06	3.92493e+06	2.82538e+06	3.11776e+06	27400000	3.69531e+06	128427	1.13162e+06	85527.4	643994	459501	193551	11000000	10700000	5.25832e+06	481705	1.88827e+06	649823	3.88289e+06	4.62377e+06	19900000	483706	12086.2	31223.5
PC(37:2)	PC 37:2	FALSE	PC	C45 H87 O8 N1 P1	800.616	13.045	Positive	PC(37:2)+H	1 day, 13:02:00	37	2		NA	NA		NA	NA		NA	NA	37	2	0.78935	1.91315e+06	254459	352504	1.0155e+07	8.95768e+06	1.67149e+07	4.06496e+07	3.31308e+07	666272	7.11757e+06	820563	920082	861764	145333	1.8864e+07	2.66667e+07	1.12064e+07	538865	616337	120867	2.66537e+07	1.75856e+07	1.15527e+07	422317	55945.5	15830.7
PC(27:0_10:4)	PC 27:0/10:4	FALSE	PC	C45 H83 O8 N1 P1	796.585	11.922	Positive	PC(37:4)+H	1 day, 3:00:00	27	0	10:04:00	10	4		NA	NA		NA	NA	37	4	0.7775	6.61317e+06	1.26196e+06	1.01264e+06	1.7542e+06	16200000	14500000	2.4179e+06	16000000	4.05359e+06	7.44361e+06	672244	4.93448e+06	8.75814e+06	1.61803e+06	18500000	20800000	16100000	3.76413e+06	3.51661e+06	329137	16800000	16600000	14100000	7.31566e+06	51947.1	14657.7
PC(38:8)	PC 38:8	FALSE	PC	C46 H77 O8 N1 P1	802.538	9.504	Positive	PC(38:8)+H	1 day, 14:08:00	38	8		NA	NA		NA	NA		NA	NA	38	8	0.77481	14175.4	15302.6	6582.5	4.53943e+06	523206	94304	128023	513312	6082.98	2559.6	9885.51	4715.93	11472.1	19675.1	300859	224987	117881	2805.07	5708.24	1011.87	1.38704e+06	7450.85	53945.7	3360.61	15029	1491.95
PC(18:1)	PC 18:1	FALSE	PC	C26 H51 O8 N1 P1	536.335	0.977	Positive	PC(18:1)+H	18:01:00	18	1		NA	NA		NA	NA		NA	NA	18	1	0.67175	243742	215901	27951.2	979891	1.40036e+06	849672	81614.7	29394.7	25480.2	345601	626233	322915	39632.3	1619.75	663729	903604	481216	453451	246094	123594	75643.2	32205.5	796106	16667.4	71388.7	89411.2
PC(42:8)	PC 42:8	FALSE	PC	C50 H85 O8 N1 P1	858.601	10.336	Positive	PC(42:8)+H	1 day, 18:08:00	42	8		NA	NA		NA	NA		NA	NA	42	8	0.67017	1.84562e+06	402959	844278	4.45401e+06	2.33658e+06	3.71448e+06	5.78701e+06	4.33668e+06	1.00224e+06	2.05975e+06	617088	1.85346e+06	1.29893e+06	474688	4.59797e+06	3.11002e+06	2.63934e+06	695983	301455	221593	3.1756e+06	2.83649e+06	4.47511e+06	819699	114885	46488.1
PC(25:0_11:1)	PC 25:0/11:1	FALSE	PC	C44 H87 O8 N1 P1	788.616	13.382	Positive	PC(36:1)+H	1 day, 1:00:00	25	0	11:01:00	11	1		NA	NA		NA	NA	36	1	0.66255	63500000	11400000	10700000	416000000	432000000	189000000	228000000	155000000	9.43495e+06	24500000	3.07215e+06	36000000	31100000	4.32853e+06	1550000000	125000000	261000000	53500000	28700000	7.06147e+06	937000000	94200000	176000000	27500000	2.93721e+06	470799
PC(18:1_20:4)	PC 18:1/20:4	FALSE	PC	C46 H83 O8 N1 P1	808.585	12.274	Positive	PC(38:5)+H	18:01:00	18	1	20:04:00	20	4		NA	NA		NA	NA	38	5	0.62079	7.49672e+06	15300000	7.26044e+06	3.34134e+06	9.57624e+06	21300000	9.28368e+06	10600000	69500000	56800000	34500000	929258	35900000	13800000	1.34403e+06	4.98347e+06	5.16463e+06	26100000	15900000	7.59185e+06	10600000	13100000	6.68715e+06	10100000	590869	234011
PC(19:0)	PC 19:0	FALSE	PC	C27 H55 O8 N1 P1	552.366	5.482	Positive	PC(19:0)+H	19:00:00	19	0		NA	NA		NA	NA		NA	NA	19	0	0.6003	142292	709228	17949.3	67083.4	243371	2505.41	30532	30199.7	389663	442960	22848.3	40698.3	246863	123411	65476.1	33232.6	22827.8	481551	315997	185463	35898	11368	4789.25	624740	166698	5187.39
PC(38:6)	PC 38:6	FALSE	PC	C46 H81 O8 N1 P1	806.569	9.454	Positive	PC(38:6)+H	1 day, 14:06:00	38	6		NA	NA		NA	NA		NA	NA	38	6	0.58818	979850000	241750000	2.1357e+08	1153500000	2266500000	477800000	902000000	481000000	167317197	363950000	1.13992e+08	2.4468e+08	4.01758e+08	1.98823e+07	916500000	1530000000	731000000	95400000	97950000	6.00845e+07	640500000	2323850000	415500000	266800000	5.76132e+07	8.78906e+06
PC(34:1)	PC 34:1	FALSE	PC	C42 H83 O8 N1 P1	760.585	9.835	Positive	PC(34:1)+H	1 day, 10:01:00	34	1		NA	NA		NA	NA		NA	NA	34	1	0.58276	210856850	1.23653e+08	7.32504e+07	6.09637e+08	3.21915e+08	7.83034e+08	1.10937e+08	3.55677e+08	2.88765e+08	3.92699e+08	1.18017e+08	3.96876e+08	5.4583e+08	9.71754e+07	1.40533e+08	3.39171e+08	3.54638e+08	1.46269e+08	3.16685e+08	1.09095e+08	3.54316e+08	3.23744e+08	2.79937e+08	1.38694e+08	4.07488e+07	2.58979e+07
PC(39:5)	PC 39:5	FALSE	PC	C47 H85 O8 N1 P1	822.601	11.914	Positive	PC(39:5)+H	1 day, 15:05:00	39	5		NA	NA		NA	NA		NA	NA	39	5	0.5645	276685	407678	453233	666710	3.28181e+06	1.16413e+06	1.03073e+06	1.09865e+06	2.25702e+06	333581	257331	592365	620171	418386	331853	1.00323e+06	1.5999e+06	148473	1.37437e+06	112301	1.69961e+06	2.49975e+06	1.76472e+06	874378	18269	115288
PC(17:1)	PC 17:1	FALSE	PC	C25 H49 O8 N1 P1	522.319	3.302	Positive	PC(17:1)+H	17:01:00	17	1		NA	NA		NA	NA		NA	NA	17	1	0.56434	392051	54577.6	6521.86	3421.95	660734	8249.8	367616	390289	851847	25640	16031.4	113606	1.03645e+06	722290	4831.55	325226	369323	388647	407296	132200	190019	203448	292084	1.20953e+06	986274	364251
PC(8:0_24:1)	PC 8:0/24:1	FALSE	PC	C40 H79 O8 N1 P1	732.554	10.39	Positive	PC(32:1)+H	08:00:00	8	0	1 day, 0:01:00	24	1		NA	NA		NA	NA	32	1	0.55692	116000000	7.58853e+06	11900000	61700000	175000000	95800000	79200000	103000000	15100000	8.13461e+06	2.38597e+06	7.37762e+06	14700000	6.52071e+06	68200000	51300000	94100000	31300000	8.39116e+06	1.90219e+06	11400000	73900000	18100000	65500000	1.6077e+06	405975
PC(17:1_18:0)	PC 17:1/18:0	FALSE	PC	C43 H85 O8 N1 P1	774.601	12.653	Positive	PC(35:1)+H	17:01:00	17	1	18:00:00	18	0		NA	NA		NA	NA	35	1	0.54493	1.38854e+06	718573	409234	3.96469e+06	3.09698e+06	976437	3.90479e+06	4.40405e+06	1.084e+06	1.44709e+06	223889	1.24307e+06	1.57569e+06	81489.7	4.9677e+06	6.73602e+06	8.06552e+06	1.88552e+06	1.73048e+06	392972	1.4103e+06	3.24957e+06	4.26905e+06	1.08622e+06	73099.8	19806.7
PC(16:2)	PC 16:2	FALSE	PC	C24 H45 O8 N1 P1	506.288	1.519	Positive	PC(16:2)+H	16:02:00	16	2		NA	NA		NA	NA		NA	NA	16	2	0.53005	4367	56887	0	68736.4	895043	250029	257180	411794	133137	188875	237855	222332	223225	119087	196788	490526	282060	1589.85	1181.99	0	151810	124944	400320	5297.45	2418.82	3381.07
PC(36:0)	PC 36:0	FALSE	PC	C44 H89 O8 N1 P1	790.632	15.047	Positive	PC(36:0)+H	1 day, 12:00:00	36	0		NA	NA		NA	NA		NA	NA	36	0	0.50396	310606	100302	30842.7	815229	8.77946e+06	5.84115e+06	258798	191924	1.09459e+06	228402	17754.2	82049.2	78148	14725.3	1.43988e+06	1.13608e+06	534343	70278	178519	55334.8	656559	612246	601596	1.09365e+06	54831.4	7914.89
PC(42:9)	PC 42:9	FALSE	PC	C50 H83 O8 N1 P1	856.585	9.688	Positive	PC(42:9)+H	1 day, 18:09:00	42	9		NA	NA		NA	NA		NA	NA	42	9	0.4982	1.01408e+07	8.91208e+06	6.62404e+06	1.82375e+07	3.24991e+07	1.72363e+07	3.08528e+07	1.91466e+07	1.04543e+07	1.64598e+07	1.70089e+06	1.20217e+07	2.06147e+07	3.02412e+06	4.62743e+07	2.85902e+07	2.98232e+07	1.58904e+06	3.33477e+06	628425	7.52403e+06	4.34971e+07	2.90277e+07	4.54345e+06	1.44225e+06	132543
PC(37:4)	PC 37:4	FALSE	PC	C45 H83 O8 N1 P1	796.585	11.254	Positive	PC(37:4)+H	1 day, 13:04:00	37	4		NA	NA		NA	NA		NA	NA	37	4	0.49602	5.60616e+06	8.28886e+06	7.65995e+06	5.29798e+07	4.83918e+07	2.62634e+07	4.69182e+07	3.49766e+07	1.08631e+07	1.4541e+07	9.1169e+06	1.24791e+07	1.28911e+07	7.7636e+06	2.76814e+07	7.44173e+07	5.23657e+07	3.55751e+06	7.03575e+06	3.75232e+06	2.24947e+07	1.38766e+07	4.39177e+07	3.00096e+06	3.37771e+06	1.63363e+06
PC(38:3)	PC 38:3	FALSE	PC	C46 H87 O8 N1 P1	812.616	11.874	Positive	PC(38:3)+H	1 day, 14:03:00	38	3		NA	NA		NA	NA		NA	NA	38	3	0.48717	21200000	3.4688e+06	2.57909e+06	52600000	44500000	44000000	38600000	21300000	7.77586e+06	15800000	2.21243e+06	7.04686e+06	12600000	2.09271e+06	80600000	80500000	65300000	10300000	3.58937e+06	979085	54300000	49200000	152000000	14300000	887989	6016.42
PC(33:0)	PC 33:0	FALSE	PC	C41 H83 O8 N1 P1	748.585	10.274	Positive	PC(33:0)+H	1 day, 9:00:00	33	0		NA	NA		NA	NA		NA	NA	33	0	0.47233	357503	80142.5	422530	184187	129544	43522.7	66973.8	33096.9	37036.7	138421	33619.3	58464	103015	14440.7	44021.6	43395.6	42862.7	150426	58559	25303.5	49332.7	38667.8	388344	58264.6	54459.6	0
PC(40:8)	PC 40:8	FALSE	PC	C48 H81 O8 N1 P1	830.569	9.105	Positive	PC(40:8)+H	1 day, 16:08:00	40	8		NA	NA		NA	NA		NA	NA	40	8	0.41362	2.01324e+06	1.44564e+06	1.98292e+06	4.01249e+06	1.5358e+07	2.47066e+06	2.44953e+06	8.38971e+06	2.00481e+06	2.98805e+06	1.8356e+06	1.43938e+06	1.54917e+06	1.14616e+06	5.15911e+06	1.58691e+07	2.61325e+06	1.34716e+06	1.81755e+06	1.30907e+06	3.74506e+06	1.1257e+07	1.84218e+06	1.03275e+06	822068	527545
PC(14:0_22:5)	PC 14:0/22:5	FALSE	PC	C44 H79 O8 N1 P1	780.554	11.296	Positive	PC(36:5)+H	14:00:00	14	0	22:05:00	22	5		NA	NA		NA	NA	36	5	0.35219	684455	391508	1.57063e+06	22600000	663756	890367	3.44131e+06	1.1934e+06	2.9291e+06	2.76754e+06	855840	10400000	1.17097e+06	2.18847e+06	446265	696318	12200000	2.65636e+06	650489	745674	1.45422e+06	1.67977e+06	609999	1.62746e+06	1.31341e+06	2.33046e+06
PC(37:6)	PC 37:6	FALSE	PC	C45 H79 O8 N1 P1	792.554	10.182	Positive	PC(37:6)+H	1 day, 13:06:00	37	6		NA	NA		NA	NA		NA	NA	37	6	0.34449	5.35753e+06	1.86764e+06	1.22783e+06	4.73786e+06	4.94161e+06	1.3456e+06	2.39026e+06	1.93164e+06	1.7623e+06	2.056e+06	978082	3.3962e+06	1.7934e+06	534086	4.54265e+06	1.57727e+06	3.6369e+06	2.27456e+06	1.667e+06	1.08802e+06	4.19882e+06	5.38568e+06	1.92517e+06	1.44576e+06	1.80073e+06	1.36803e+06
PC(40:9)	PC 40:9	FALSE	PC	C48 H79 O8 N1 P1	828.554	9.441	Positive	PC(40:9)+H	1 day, 16:09:00	40	9		NA	NA		NA	NA		NA	NA	40	9	0.34401	1.79678e+06	2.05728e+06	1.96389e+06	5.91803e+06	5.39041e+06	5.41153e+06	5.72221e+06	6.35778e+06	2.03741e+06	1.43149e+06	4.15022e+06	798912	7.45783e+06	3.56651e+06	5.21455e+06	4.68957e+06	6.31412e+06	512562	760146	645780	3.55998e+06	2.94865e+06	1.64225e+06	1.09562e+06	844146	476289
PC(18:3_22:6)	PC 18:3/22:6	FALSE	PC	C48 H79 O8 N1 P1	828.554	10.09	Positive	PC(40:9)+H	18:03:00	18	3	22:06:00	22	6		NA	NA		NA	NA	40	9	0.31146	83200000	51600000	40000000	141000000	16900000	19200000	19300000	44000000	81400000	71500000	26900000	67800000	98000000	10600000	10000000	135000000	38800000	39100000	27900000	5.63957e+06	28100000	4.78235e+06	4.18759e+06	14500000	19400000	1.97698e+06
PC(34:3)	PC 34:3	FALSE	PC	C42 H79 O8 N1 P1	756.554	9.603	Positive	PC(34:3)+H	1 day, 10:03:00	34	3		NA	NA		NA	NA		NA	NA	34	3	0.30388	4.65244e+06	6.28598e+06	1.68365e+06	1.02885e+07	4.51722e+06	1.09998e+06	2.28112e+06	2.89374e+06	1.25785e+06	1.37771e+06	7.46063e+06	1.7698e+06	1.5851e+06	8.83402e+06	3.70113e+06	5.17036e+06	2.21148e+06	3.75204e+06	2.04814e+06	4.36009e+06	3.92645e+07	4.1675e+06	2.00281e+06	3.03999e+06	2.62865e+06	1.55731e+06
PC(41:7)	PC 41:7	FALSE	PC	C49 H85 O8 N1 P1	846.601	9.335	Positive	PC(41:7)+H	1 day, 17:07:00	41	7		NA	NA		NA	NA		NA	NA	41	7	0.28904	378066	329783	230230	1.17991e+06	484087	308460	464414	351744	416788	540365	254647	393609	356220	249318	2.73876e+06	2.42461e+06	518822	389048	385887	322795	1.10287e+06	474085	1.22332e+06	358732	324690	232336
PC(36:1)	PC 36:1	FALSE	PC	C44 H87 O8 N1 P1	788.616	12.436	Positive	PC(36:1)+H	1 day, 12:01:00	36	1		NA	NA		NA	NA		NA	NA	36	1	0.28744	1.51646e+07	3.21272e+06	9.71964e+06	7.39555e+07	6.57171e+07	6.70988e+07	2.92966e+08	7.65379e+07	3.63612e+06	1.3088e+07	9.11629e+06	7.30366e+06	1.4918e+07	3.40483e+07	9.98204e+07	4.72455e+07	5.5934e+07	5.58289e+06	4.51269e+07	3.76613e+06	5.1683e+07	1.29389e+08	1.64075e+08	6.03924e+06	1.49657e+06	4.55398e+06
PC(32:0)	PC 32:0	FALSE	PC	C40 H81 O8 N1 P1	734.569	10.283	Positive	PC(32:0)+H	1 day, 8:00:00	32	0		NA	NA		NA	NA		NA	NA	32	0	0.28472	5.92212e+07	2.16444e+07	1.07138e+08	4.86067e+07	7.17451e+07	4.56801e+07	4.6102e+06	8.302e+07	9.08951e+06	8.19879e+07	1.38602e+07	7.18209e+06	1.54594e+07	1.96608e+07	38400000	7.1641e+07	5.57051e+07	55850000	1.53643e+08	3.06696e+07	2.0225e+07	3.79407e+07	3.61172e+07	3.91031e+07	1.39342e+07	6.07822e+06
PC(18:2)	PC 18:2	FALSE	PC	C26 H49 O8 N1 P1	534.319	0.982	Positive	PC(18:2)+H	18:02:00	18	2		NA	NA		NA	NA		NA	NA	18	2	0.23776	113325	3650.87	14674.4	209319	485489	289019	104681	6727.76	86771.6	183865	456145	93937.7	67806.1	34245.7	171106	426379	106073	183402	291551	73915.4	371603	289213	160154	293956	82509	91636.5
PC(30:0)	PC 30:0	FALSE	PC	C38 H77 O8 N1 P1	706.538	10.234	Positive	PC(30:0)+H	1 day, 6:00:00	30	0		NA	NA		NA	NA		NA	NA	30	0	0.23245	1.18075e+07	2.84119e+06	4.10923e+06	28500000	1.38024e+07	2.52618e+06	8.22846e+06	1.12273e+07	1.0116e+06	1.9621e+06	246363	4.20919e+06	4.89417e+06	585957	1.31014e+07	4.44558e+06	2.7021e+06	2.63514e+06	3.68204e+06	675323	2.16309e+06	3.77258e+06	2.45905e+06	5.74203e+06	1.02757e+06	471972
PC(36:6)	PC 36:6	FALSE	PC	C44 H77 O8 N1 P1	778.538	9.597	Positive	PC(36:6)+H	1 day, 12:06:00	36	6		NA	NA		NA	NA		NA	NA	36	6	0.23107	1.19549e+06	778945	766224	829728	832690	704274	220257	115658	396017	1.57019e+06	366117	1.32389e+06	144552	514634	495010	343355	411136	30256.5	48535.6	116130	375096	188727	465093	200214	179428	22897.4
PC(18:4_20:2)	PC 18:4/20:2	FALSE	PC	C46 H81 O8 N1 P1	806.569	10.187	Positive	PC(38:6)+H	18:04:00	18	4	20:02:00	20	2		NA	NA		NA	NA	38	6	0.2236	133000000	1210000000	1190000000	351000000	65300000	186000000	747000000	3410000000	459000000	99400000	158000000	221000000	678000000	1520000000	52700000	776000000	893000000	82800000	686000000	574000000	857000000	724000000	164000000	42900000	431000000	206000000
PC(18:3_20:4)	PC 18:3/20:4	FALSE	PC	C46 H79 O8 N1 P1	804.554	10.423	Positive	PC(38:7)+H	18:03:00	18	3	20:04:00	20	4		NA	NA		NA	NA	38	7	0.2187	50600000	16500000	20400000	38300000	9.54771e+06	40500000	44500000	56600000	38500000	46500000	11700000	26300000	39300000	7.64814e+06	11900000	57800000	3.30724e+06	19700000	19300000	2.97316e+06	142000000	117000000	60300000	44900000	5.20466e+06	826633
PC(18:1_22:5)	PC 18:1/22:5	FALSE	PC	C48 H85 O8 N1 P1	834.601	11.164	Positive	PC(40:6)+H	18:01:00	18	1	22:05:00	22	5		NA	NA		NA	NA	40	6	0.21805	21200000	9.86486e+06	26700000	8.25571e+06	60500000	19200000	19400000	6.6943e+06	9.36069e+06	10500000	1.00666e+06	9.78185e+06	4.27881e+06	646322	52900000	45300000	20100000	1.37314e+06	7.00338e+06	3.50935e+06	20100000	9.86167e+06	11800000	4.67385e+06	2.53101e+06	679465
PC(18:2_22:6)	PC 18:2/22:6	FALSE	PC	C48 H81 O8 N1 P1	830.569	10.562	Positive	PC(40:8)+H	18:02:00	18	2	22:06:00	22	6		NA	NA		NA	NA	40	8	0.20523	15800000	4.82808e+06	1.02474e+07	7.22157e+06	1.56383e+07	1.28411e+07	1.34706e+07	1.07119e+07	7.86218e+06	7.591e+06	1.90207e+06	7.62769e+06	1.12173e+07	6.57685e+06	8.67375e+06	1.55538e+07	1.34154e+07	3.40436e+06	4.63775e+06	1.24665e+06	15150000	12900000	9.60815e+06	1.15369e+07	1.21276e+06	228817
PC(14:0_22:4)	PC 14:0/22:4	FALSE	PC	C44 H81 O8 N1 P1	782.569	10.429	Positive	PC(36:4)+H	14:00:00	14	0	22:04:00	22	4		NA	NA		NA	NA	36	4	0.19724	2990000000	247000000	262000000	3860000000	9410000000	4310000000	4860000000	4360000000	993000000	2050000000	51200000	1550000000	2150000000	1170000000	4080000000	2350000000	6850000000	811000000	997000000	82400000	9190000000	5160000000	5690000000	1290000000	82200000	12200000
PC(27:1_11:2)	PC 27:1/11:2	FALSE	PC	C46 H87 O8 N1 P1	812.616	12.769	Positive	PC(38:3)+H	1 day, 3:01:00	27	1	11:02:00	11	2		NA	NA		NA	NA	38	3	0.16245	12700000	66600000	46000000	188000000	105000000	49700000	62700000	47200000	2.4565e+06	3.19505e+06	1.93607e+06	6.72678e+06	5.60437e+06	8.45651e+06	220000000	10200000	44100000	5.38148e+06	71400000	13000000	116000000	69100000	2540190	21000000	217477	885291
PC(34:0)	PC 34:0	FALSE	PC	C42 H85 O8 N1 P1	762.601	13.359	Positive	PC(34:0)+H	1 day, 10:00:00	34	0		NA	NA		NA	NA		NA	NA	34	0	0.15676	4.35407e+06	2.68071e+06	9.61841e+06	2.52564e+07	2.1693e+07	2.99509e+07	1.86378e+07	1.26325e+07	1.90289e+06	8.85987e+06	882411	6.41089e+06	8.53889e+06	5.36807e+06	9.44819e+06	3.54794e+07	1.31986e+07	1.86737e+07	5.46097e+06	9.45645e+06	7.7341e+06	8.17529e+06	1.28946e+07	9.23119e+06	1.5362e+06	4.55266e+06
PC(38:7)	PC 38:7	FALSE	PC	C46 H79 O8 N1 P1	804.554	9.685	Positive	PC(38:7)+H	1 day, 14:07:00	38	7		NA	NA		NA	NA		NA	NA	38	7	0.15109	1.66319e+07	1.77674e+07	3.00722e+06	3.25667e+07	2.23333e+07	1.82009e+07	2.53861e+07	1.42681e+07	8.2901e+06	1.26057e+07	3.93624e+06	5.04309e+06	7.56226e+06	3.83661e+06	1.90333e+07	8.70312e+06	2.3021e+07	5.84331e+06	5.89121e+06	2.04518e+06	2.47229e+07	1.4213e+07	2.16171e+07	1.48241e+07	6.35182e+06	1.01016e+06
PC(42:6)	PC 42:6	FALSE	PC	C50 H89 O8 N1 P1	862.632	11.743	Positive	PC(42:6)+H	1 day, 18:06:00	42	6		NA	NA		NA	NA		NA	NA	42	6	0.15085	5.12532e+06	2.64069e+06	2.24893e+06	5.73225e+06	4.04665e+06	1.99229e+06	3.83774e+06	2.52444e+06	1.70897e+06	2.82004e+06	213105	1.43462e+06	2.30711e+06	358435	7.64406e+06	3.94752e+06	3.3701e+06	2.67449e+06	1.0187e+06	105138	4.86094e+06	4.21081e+06	3.88145e+06	1.9331e+06	1.14309e+06	22060.2
PC(32:2)	PC 32:2	FALSE	PC	C40 H77 O8 N1 P1	730.538	9.274	Positive	PC(32:2)+H	1 day, 8:02:00	32	2		NA	NA		NA	NA		NA	NA	32	2	0.12225	1.17464e+06	3.21898e+06	953977	27400000	24100000	3.26437e+06	2.05634e+06	13900000	2.80558e+06	5.09168e+06	200925	4.80827e+06	5.32764e+06	116758	2.0279e+06	12600000	3.89256e+06	131585	3.40213e+06	1.85975e+06	879103	9.61338e+06	2.31854e+06	109301	1.40455e+06	22301.6
PC(38:4)	PC 38:4	FALSE	PC	C46 H85 O8 N1 P1	810.601	12.066	Positive	PC(38:4)+H	1 day, 14:04:00	38	4		NA	NA		NA	NA		NA	NA	38	4	0.11502	145000000	587000000	497000000	299000000	847000000	426000000	345000000	836000000	758000000	306000000	553000000	79000000	1240000000	516000000	353000000	707000000	134000000	147000000	542000000	79700000	846000000	492000000	570000000	107000000	164000000	15800000
PC(18:1_22:6)	PC 18:1/22:6	FALSE	PC	C48 H83 O8 N1 P1	832.585	11.987	Positive	PC(40:7)+H	18:01:00	18	1	22:06:00	22	6		NA	NA		NA	NA	40	7	0.11423	1.00262e+06	18100000	8.70943e+06	50300000	5.37383e+06	5.25598e+06	20000000	16600000	25800000	9.38592e+06	12000000	17400000	22800000	10800000	28100000	81000000	58100000	10600000	30500000	6.29587e+06	31300000	124000000	8.59417e+06	2.77181e+06	4.40315e+06	1.15774e+06
PC(20:3)	PC 20:3	FALSE	PC	C28 H51 O8 N1 P1	560.335	1.014	Positive	PC(20:3)+H	20:03:00	20	3		NA	NA		NA	NA		NA	NA	20	3	0.10892	150018	27240.5	171542	7293.44	558620	16603.8	18756.8	35487.7	77861.7	316507	10553.5	191254	1548.81	4221.81	25149.7	33408.4	15346.3	119723	466597	129576	39974.2	214843	376190	518653	173625	25201.6
PC(37:3)	PC 37:3	FALSE	PC	C45 H85 O8 N1 P1	798.601	9.954	Positive	PC(37:3)+H	1 day, 13:03:00	37	3		NA	NA		NA	NA		NA	NA	37	3	0.098473	1.3671e+06	250385	226736	759967	525542	1.35767e+06	443363	493791	161394	1.18992e+06	445107	379439	957335	107002	1.54678e+06	1.56394e+06	1.68192e+06	790861	378060	174933	822102	1.50867e+06	1.06557e+06	664637	304943	9687.07
PC(34:2)	PC 34:2	FALSE	PC	C42 H81 O8 N1 P1	758.569	10.95	Positive	PC(34:2)+H	1 day, 10:02:00	34	2		NA	NA		NA	NA		NA	NA	34	2	0.059567	138000000	104050000	137500000	451500000	866000000	267000000	446000000	284000000	134000000	175500000	295500000	121500000	211500000	139250000	461500000	634500000	254000000	26300000	101450000	67700000	380500000	315500000	336000000	204500000	43250000	46250000
PC(31:0)	PC 31:0	FALSE	PC	C39 H79 O8 N1 P1	720.554	10.998	Positive	PC(31:0)+H	1 day, 7:00:00	31	0		NA	NA		NA	NA		NA	NA	31	0	0.039321	5.70412e+06	3.68105e+06	571183	5.97658e+06	6.40318e+06	4.34833e+06	4.00541e+06	3.91508e+06	1.93244e+06	2.33996e+06	486489	3.01277e+06	2.68655e+06	1.83095e+06	6.23833e+06	4.27738e+06	4.55178e+06	3.88218e+06	3.07405e+06	2.01388e+06	1.3626e+06	4.33877e+06	4.51231e+06	5.3008e+06	2.0829e+06	105346
PC(38:1)	PC 38:1	FALSE	PC	C46 H91 O8 N1 P1	816.648	15.037	Positive	PC(38:1)+H	1 day, 14:01:00	38	1		NA	NA		NA	NA		NA	NA	38	1	0.030526	170601	1.17028e+06	43243.2	684642	9.16567e+06	617154	876363	670513	58085.5	1.83312e+06	26531	224993	200568	50531.1	1.59226e+07	775842	868043	223415	175147	149244	888778	3.81597e+06	664849	116537	33107.2	23327.1
PC(42:4)	PC 42:4	FALSE	PC	C50 H93 O8 N1 P1	866.663	14.438	Positive	PC(42:4)+H	1 day, 18:04:00	42	4		NA	NA		NA	NA		NA	NA	42	4	0.0061097	1.24007e+06	29107	19540.7	222160	72615.6	206904	4.23009e+06	414900	983613	23568.7	14334.6	1.53952e+06	61051.6	15822.5	202204	2.92882e+06	304670	71820.6	74520.2	416965	3.66485e+06	4.00289e+06	3.35976e+06	16062.9	20087.9	7796.46
PE 18:1(d7)_15:0	PE 18:1(d7)_15:0	TRUE	PE	C38 H68 O8 N1 P1 D7	711.566	11.384	Positive	PE(33:1D7)+H	18:01:00	18	1		NA	NA		NA	NA		NA	NA	18	1	#N/A	9.34611e+06	6.64366e+06	6.45301e+06	1.15768e+07	8.94252e+06	7.77231e+06	6.74814e+06	7.93441e+06	4.60308e+06	7.57996e+06	1.14974e+06	8.08656e+06	4.56832e+06	457521	8.44045e+06	6.78231e+06	6.63494e+06	5.71851e+06	3.40595e+06	8.21536e+06	1.1428e+07	1.06223e+07	6.47084e+06	728022	375451	177269
PE(56:3)	PE 56:3	FALSE	PE	C61 H117 O8 N1 P1	1022.85	20.79	Positive	PE(56:3)+H	2 days, 8:03:00	56	3		NA	NA		NA	NA		NA	NA	56	3	1.4775	1.54649e+06	572399	304995	235894	975702	307382	372768	236040	114343	287206	38041.6	134027	265158	12344.1	665031	100655	136413	496818	490464	232781	402653	32085	302295	215222	3353.03	0
PE(36:2)	PE 36:2	FALSE	PE	C41 H79 O8 N1 P1	744.554	9.954	Positive	PE(36:2)+H	1 day, 12:02:00	36	2		NA	NA		NA	NA		NA	NA	36	2	1.1706	26700000	2.33831e+06	1.60419e+06	44800000	44700000	11900000	16100000	20100000	4.13101e+06	4.65102e+06	894598	5.13945e+06	6.94486e+06	950081	87100000	34000000	18400000	3.53957e+06	1.85535e+06	533530	63700000	20900000	23500000	3.95909e+06	148941	10386.7
PE(16:0_20:4)	PE 16:0/20:4	FALSE	PE	C41 H75 O8 N1 P1	740.522	10.779	Positive	PE(36:4)+H	16:00:00	16	0	20:04:00	20	4		NA	NA		NA	NA	36	4	1.1057	15600000	4.85125e+06	8.20333e+06	20300000	19200000	9.91552e+06	9.4325e+06	15100000	2.13663e+06	6.14313e+06	328855	7.37901e+06	3.11818e+06	0	13700000	5.10548e+06	12900000	3.3029e+06	1.57651e+06	2.31878e+06	19000000	19300000	6.52046e+06	297640	0	3421.32
PE(18:0_20:4)	PE 18:0/20:4	FALSE	PE	C43 H79 O8 N1 P1	768.554	12.249	Positive	PE(38:4)+H	18:00:00	18	0	20:04:00	20	4		NA	NA		NA	NA	38	4	1.0329	30200000	9.6736e+06	11500000	47700000	49500000	24400000	36500000	39600000	6.51382e+06	16600000	1.45015e+06	23200000	8.47061e+06	332401	47400000	18300000	40800000	4.54477e+06	1.70936e+06	3.68801e+06	50000000	57800000	11000000	670124	33711.3	31862.7
PE(18:0_18:2)	PE 18:0/18:2	FALSE	PE	C41 H77 O8 N1 P1	742.539	12.53	Negative	PE(36:2)-H	18:00:00	18	0	18:02:00	18	2		NA	NA		NA	NA	36	2	0.85225	3.20251e+06	289156	514175	5.42838e+06	5.21077e+06	4.25411e+06	4.45609e+06	6.8616e+06	681871	2.00453e+06	26466.2	3.09116e+06	10042.1	8931.76	4.37768e+06	7243.53	3.10912e+06	21757.9	5693.49	7755.67	5.57938e+06	2.91721e+06	3.91634e+06	64410.5	2248.74	2389.76
PE(16:0_22:6)	PE 16:0/22:6	FALSE	PE	C43 H75 O8 N1 P1	764.522	10.379	Positive	PE(38:6)+H	16:00:00	16	0	22:06:00	22	6		NA	NA		NA	NA	38	6	0.82015	48000000	12400000	22700000	33400000	26900000	9.1284e+06	9.36479e+06	18800000	9.57952e+06	12100000	785892	25600000	8.41088e+06	299201	29600000	8.97498e+06	18100000	3.96952e+06	1.1316e+06	2.07409e+06	26000000	48100000	13000000	1.08218e+06	42458.8	4556.39
PE(39:3)	PE 39:3	FALSE	PE	C44 H83 O8 N1 P1	784.585	11.045	Positive	PE(39:3)+H	1 day, 15:03:00	39	3		NA	NA		NA	NA		NA	NA	39	3	0.114	22600000	6.10674e+06	14100000	360000000	95800000	47800000	29200000	66600000	8.86668e+06	18200000	51400000	36700000	9.4706e+06	4.66816e+06	8463984	132000000	111000000	32200000	24000000	6.47104e+06	1490000000	534000000	17800000	112000000	6.62941e+06	486174
PG 18:1(d7)_15:0	PG 18:1(d7)_15:0	TRUE	PG	C39 H72 O10 N1 P1 D7	759.588	9.84	Positive	PG(33:1D7)+NH4	18:01:00	18	1		NA	NA		NA	NA		NA	NA	18	1	#N/A	2.76379e+07	2.73674e+07	1.72059e+07	3.43053e+07	3.39608e+07	1.85469e+07	2.34428e+07	2.01362e+07	2.71478e+07	2.62364e+07	1.78224e+07	3.02799e+07	2.47436e+07	1.67016e+07	2.95987e+07	3.22819e+07	1.87854e+07	3.08393e+07	2.75868e+07	2.67317e+07	3.29143e+07	2.9325e+07	1.94838e+07	2.92228e+07	2.32178e+07	1.7702e+07
PG(44:1)	PG 44:1	FALSE	PG	C50 H98 O10 N0 P1	889.689	20.355	Positive	PG(44:1)+H	1 day, 20:01:00	44	1		NA	NA		NA	NA		NA	NA	44	1	0.69733	711130	96724.3	3701.76	24141.1	597089	11951.4	36869.3	14265.6	307326	78331.3	311023	1.40676e+06	890362	632729	349387	49318.7	65645.5	305179	9153.05	22391.9	6470.6	92387	35236.2	30258.4	5234.83	16299.9
PI 18:1(d7)_15:0	PI 18:1(d7)_15:0	TRUE	PI	C42 H76 O13 N1 P1 D7	847.604	9.316	Positive	PI(33:1D7)+NH4	18:01:00	18	1		NA	NA		NA	NA		NA	NA	18	1	#N/A	15300000	14800000	9.91249e+06	16500000	16300000	10200000	9.82839e+06	9.43939e+06	15700000	15000000	10300000	15400000	14500000	9.90831e+06	14500000	16900000	10600000	15200000	15000000	14600000	15300000	15200000	9.56193e+06	14600000	15200000	10900000
PS 18:1(d7)_15:0	PS 18:1(d7)_15:0	TRUE	PS	C39 H66 O10 N1 P1 D7	753.542	9.622	Negative	PS(33:1D7)-H	18:01:00	18	1		NA	NA		NA	NA		NA	NA	18	1	#N/A	3.54323e+06	2.74871e+06	3.50725e+06	2.99955e+06	3.00718e+06	2.52081e+06	2.80536e+06	2.83755e+06	2.8331e+06	2.96969e+06	2.38931e+06	3.14305e+06	2.43008e+06	2.08144e+06	2.30565e+06	3.22415e+06	2.82305e+06	2.70794e+06	2.85594e+06	3.27025e+06	3.40203e+06	3.4193e+06	3.2208e+06	2.45545e+06	2.34811e+06	2.4712e+06
SM d18:1-18:1(d9)	SM 18:1/18:1(d9)	TRUE	SM	C41 H73 O6 N2 P1 D9	738.647	10.212	Positive	SM(d36:2D9)+H	18:01:00	18	1	18:01:00	18	1		NA	NA		NA	NA	36	2	#N/A	4.50444e+08	3.89311e+08	2.10696e+08	3.65388e+08	3.877e+08	2.55925e+08	2.44558e+08	2.64289e+08	4.00122e+08	3.42726e+08	1.76672e+08	4.12182e+08	370913636	1.94557e+08	348450000	2.95428e+08	2.18979e+08	5.05733e+08	4.41719e+08	3.48549e+08	4.08383e+08	3.7443e+08	1.93545e+08	4.70643e+08	4.10932e+08	2.26374e+08
SM(d36:1)	SM 36:1	FALSE	SM	C42 H84 O8 N2 P1	775.597	11.783	Negative	SM(d36:1)+HCOO	1 day, 12:01:00	36	1		NA	NA		NA	NA		NA	NA	36	1	1.5837	1.23376e+07	7.3192e+06	6.52422e+06	9.32722e+06	9.09153e+06	8.61919e+06	2.43706e+06	7.06095e+06	3.96534e+06	3.51531e+06	2.27084e+06	8.76629e+06	8.89353e+06	9.38857e+06	901889	2.32897e+06	3.75408e+06	3.72865e+06	2.12313e+06	4.83667e+06	4.99623e+06	6.13208e+06	6.08856e+06	5.61891e+06	3.97105e+06	2.74853e+06
SM(t36:0)	SM 36:0	FALSE	SM	C41 H86 O7 N2 P1	749.617	17.846	Positive	SM(t36:0)+H	1 day, 12:00:00	36	0		NA	NA		NA	NA		NA	NA	36	0	1.4879	6.57491e+06	2.23476e+06	3.87588e+06	613474	1.3629e+06	740482	286585	920725	2.06085e+06	3.14574e+06	381301	828687	327722	120915	2.56295e+06	2.65382e+06	1.34037e+06	2.75746e+06	961247	989823	2.94777e+06	2.54639e+06	1.12734e+06	1.65261e+06	468661	116135
SM(d18:1_24:5)	SM 18:1/24:5	FALSE	SM	C47 H86 O6 N2 P1	805.622	10.534	Positive	SM(d42:6)+H	18:01:00	18	1	1 day, 0:05:00	24	5		NA	NA		NA	NA	42	6	1.4505	32000000	11900000	30600000	14100000	23300000	8.49938e+06	5.80043e+06	8.05514e+06	6.38501e+06	6.46415e+06	5.59341e+06	15500000	7.69315e+06	12200000	18400000	11900000	12000000	14200000	11000000	8.01809e+06	12300000	10700000	8.03858e+06	11500000	5.01305e+06	120717
SM(t36:4)	SM 36:4	FALSE	SM	C41 H78 O7 N2 P1	741.554	9.487	Positive	SM(t36:4)+H	1 day, 12:04:00	36	4		NA	NA		NA	NA		NA	NA	36	4	1.3964	495225	216595	86421.2	458187	485357	162770	256849	185735	260750	196348	124845	359103	216339	126577	362654	355988	132795	199473	273386	196139	322072	295755	361149	264604	263010	110679
SM(d18:1_24:0)	SM 18:1/24:0	FALSE	SM	C47 H96 O6 N2 P1	815.7	16.545	Positive	SM(d42:1)+H	18:01:00	18	1	1 day, 0:00:00	24	0		NA	NA		NA	NA	42	1	1.3441	7.78035e+06	58650000	69500000	7.27899e+06	67050000	2.19402e+06	4.54745e+06	2.9021e+06	4.05695e+06	1.75747e+06	978546	4.54031e+07	2.80884e+06	1.26977e+06	6.43029e+06	2.43067e+06	2.38507e+06	2.36889e+06	1.92855e+06	1.6959e+06	1.22679e+06	2.47769e+06	2.07231e+06	4.82246e+06	2.97767e+07	660762
SM(t37:0)	SM 37:0	FALSE	SM	C42 H88 O7 N2 P1	763.632	17.587	Positive	SM(t37:0)+H	1 day, 13:00:00	37	0		NA	NA		NA	NA		NA	NA	37	0	1.3315	2.37217e+06	1.06515e+06	1.28808e+06	278991	567967	290184	114889	140929	869320	1.28873e+06	150193	333383	170010	46169.1	760453	1.21346e+06	345827	1.16998e+06	557575	441363	1.28557e+06	1.13395e+06	421447	1.01823e+06	167867	47031.2
SM(t40:7)	SM 40:7	FALSE	SM	C45 H80 O7 N2 P1	791.57	11.066	Positive	SM(t40:7)+H	1 day, 16:07:00	40	7		NA	NA		NA	NA		NA	NA	40	7	1.3026	2.06904e+06	2.18119e+06	1.17147e+06	325879	348427	558562	538002	309329	3.1086e+06	695785	1.56377e+06	2.81094e+06	1.71996e+06	1.04722e+06	357537	320304	267532	5.67919e+06	2.2343e+06	1.86399e+06	656089	3.1778e+06	449555	162354	4.16281e+06	2.26694e+06
SM(d18:1_18:0)	SM 18:1/18:0	FALSE	SM	C41 H84 O6 N2 P1	731.606	11.662	Positive	SM(d36:1)+H	18:01:00	18	1	18:00:00	18	0		NA	NA		NA	NA	36	1	1.28	161500000	131000000	54800000	96000000	260000000	143000000	46000000	84000000	44600000	73700000	1.8143e+07	88050000	170000000	81300000	84900000	39650000	75500000	42850000	40700000	51800000	76250000	143000000	111000000	66600000	62400000	1.88844e+07
SM(t39:7)	SM 39:7	FALSE	SM	C44 H78 O7 N2 P1	777.554	10.032	Positive	SM(t39:7)+H	1 day, 15:07:00	39	7		NA	NA		NA	NA		NA	NA	39	7	1.1457	2.40998e+06	963005	1.239e+06	1.48026e+06	984181	1.63465e+06	1.49078e+06	1.58015e+06	1.61388e+06	1.38453e+06	360026	1.75128e+06	1.81887e+06	284337	470293	1.33771e+06	1.11764e+06	857500	418332	220143	408300	1.25939e+06	1.25685e+06	1.87027e+06	390910	66028.4
SM(d38:2)	SM 38:2	FALSE	SM	C43 H86 O6 N2 P1	757.622	11.092	Positive	SM(d38:2)+H	1 day, 14:02:00	38	2		NA	NA		NA	NA		NA	NA	38	2	1.1034	1.14621e+07	2.04578e+06	1.28814e+06	7.66257e+06	5.31617e+06	3.59533e+06	3.64099e+06	4.90424e+06	3.61891e+06	1.50292e+06	896570	3.71437e+06	3.29928e+06	1.04705e+06	2.04308e+06	6.23128e+06	2.66793e+06	5.57117e+06	3.98951e+06	2.89204e+06	4.17416e+06	4.6407e+06	4.77392e+06	6.49157e+06	3.06193e+06	633953
SM(d42:3)	SM 42:3	FALSE	SM	C47 H92 O6 N2 P1	811.669	11.239	Positive	SM(d42:3)+H	1 day, 18:03:00	42	3		NA	NA		NA	NA		NA	NA	42	3	1.0298	490714	545237	331482	286487	326227	69615.3	198995	398536	1.03028e+06	5.15605e+06	338678	1.11372e+06	8.83808e+06	393562	458325	387702	124632	1.20914e+06	616517	1.2759e+06	632953	3.15987e+06	762104	611153	1.09674e+06	5.21929e+06
SM(t18:0_18:2)	SM 18:0/18:2	FALSE	SM	C41 H82 O7 N2 P1	745.585	9.713	Positive	SM(t36:2)+H	18:00:00	18	0	18:02:00	18	2		NA	NA		NA	NA	36	2	0.99148	610722	255722	106231	1.03516e+06	173757	121372	215433	172979	74189.1	49014.9	1826.24	80057.1	25312.7	18274	162744	273932	68620.1	149209	113472	44448.8	199441	71297.5	143103	347805	27780.2	1222.94
SM(t38:2)	SM 38:2	FALSE	SM	C43 H86 O7 N2 P1	773.617	17.494	Positive	SM(t38:2)+H	1 day, 14:02:00	38	2		NA	NA		NA	NA		NA	NA	38	2	0.95722	5.14333e+06	2.16707e+06	4.09991e+06	1.12091e+06	554853	1.47322e+06	208722	8696.62	1.67835e+06	1.74331e+06	141672	738701	413331	64920.9	2.03787e+06	2.22956e+06	1.25778e+06	265185	271185	9683.13	1.16622e+06	2.62955e+06	1.52738e+06	406697	125598	5601.23
SM(d43:1)	SM 43:1	FALSE	SM	C48 H98 O6 N2 P1	829.716	17.438	Positive	SM(d43:1)+H	1 day, 19:01:00	43	1		NA	NA		NA	NA		NA	NA	43	1	0.9239	194661	11892.9	6991.54	12348.7	98501.6	11409.6	9782.06	7668.7	10716.6	10840.5	4851.07	7248.18	18947.2	2608.87	159199	7899.29	6417.64	3.07841e+06	10301	6812.36	105745	4441.9	962.987	108196	16122.9	3022.25
SM(d35:1)	SM 35:1	FALSE	SM	C40 H82 O6 N2 P1	717.591	10.818	Positive	SM(d35:1)+H	1 day, 11:01:00	35	1		NA	NA		NA	NA		NA	NA	35	1	0.82159	9.50821e+06	1.67588e+06	1.65076e+06	820775	1.57667e+06	396360	196252	3.03531e+06	1.21525e+06	1.02155e+06	36681.7	2.85593e+06	2.64784e+06	1.30208e+06	2.27126e+06	1.54738e+06	2.98765e+06	1.62588e+06	386604	486575	1.79237e+06	1.57862e+06	305751	1.31276e+06	593213	42165.4
SM(d18:1_16:0)	SM 18:1/16:0	FALSE	SM	C39 H80 O6 N2 P1	703.575	10.026	Positive	SM(d34:1)+H	18:01:00	18	1	16:00:00	16	0		NA	NA		NA	NA	34	1	0.77899	7.04926e+08	5.92287e+08	1.83633e+08	3.53871e+08	6.17933e+08	4.57155e+08	2.60089e+08	1.89862e+08	7.23275e+07	2.27533e+08	164065351	3.34617e+08	1.21735e+08	8.42333e+07	2.97465e+08	1.05974e+08	1.19154e+08	3.17827e+08	1.25153e+08	2.01408e+08	183792455	3.55461e+08	1.04344e+08	2.85371e+08	1.39135e+08	6.01742e+07
SM(d36:3)	SM 36:3	FALSE	SM	C41 H80 O6 N2 P1	727.575	9.182	Positive	SM(d36:3)+H	1 day, 12:03:00	36	3		NA	NA		NA	NA		NA	NA	36	3	0.77113	462299	1.22117e+06	774891	85796.5	1.18625e+06	12275.3	748161	10701.8	563552	838392	111380	1.26843e+06	458942	545885	1.11665e+06	981358	82526.9	116882	916693	216891	33016.5	906314	733966	909118	600690	3618.6
SM(d40:2)	SM 40:2	FALSE	SM	C46 H90 O8 N2 P1	829.644	13.501	Negative	SM(d40:2)+HCOO	1 day, 16:02:00	40	2		NA	NA		NA	NA		NA	NA	40	2	0.7335	4.7788e+06	20316.5	8442.95	88544.3	2.37433e+06	2.15893e+06	2.39989e+06	2.42108e+06	2.08283e+06	2.03863e+06	1.69286e+06	1.8543e+06	2.18939e+06	17429.3	15189.6	47957.2	2.31015e+06	2.56226e+06	28694.2	15661.4	2.48813e+06	1.73183e+06	61976.3	68890.8	15958.6	1.39822e+06
SM(d43:2)	SM 43:2	FALSE	SM	C48 H96 O6 N2 P1	827.7	15.558	Positive	SM(d43:2)+H	1 day, 19:02:00	43	2		NA	NA		NA	NA		NA	NA	43	2	0.71595	4.91313e+06	1.68104e+06	56078.3	2.52751e+06	187915	34964.1	100744	32555.5	178723	1.80279e+06	5434.74	74778.4	200748	8169.79	3.58032e+06	171080	152827	49780.2	43266.5	22295.1	1.35442e+06	131101	128766	135095	117747	46511.5
SM(d40:5)	SM 40:5	FALSE	SM	C45 H84 O6 N2 P1	779.606	10.062	Positive	SM(d40:5)+H	1 day, 16:05:00	40	5		NA	NA		NA	NA		NA	NA	40	5	0.70927	1.4597e+06	524902	604706	121171	835302	298748	133956	169702	466047	518710	30039	138295	1.31499e+06	255601	536196	156379	197643	413725	192068	30141.7	316089	184923	316214	197792	46571.7	181642
SM(d43:4)	SM 43:4	FALSE	SM	C48 H92 O6 N2 P1	823.669	15.691	Positive	SM(d43:4)+H	1 day, 19:04:00	43	4		NA	NA		NA	NA		NA	NA	43	4	0.69603	3.9548e+06	1.98522e+06	2.76837e+06	2.71453e+06	3.64369e+06	1.71715e+06	74913.8	2.37021e+06	1.43899e+06	2.84047e+06	34117.3	1.503e+06	1.87844e+06	1.43043e+06	455635	2.70938e+06	1.71932e+06	136909	1.37125e+06	1.53986e+06	1.81197e+06	1.88139e+06	1.45178e+06	2.0196e+06	1.7373e+06	14578.1
SM(t39:2)	SM 39:2	FALSE	SM	C44 H88 O7 N2 P1	787.632	17.487	Positive	SM(t39:2)+H	1 day, 15:02:00	39	2		NA	NA		NA	NA		NA	NA	39	2	0.69289	2.4815e+06	125117	44790.4	4184.51	119345	140119	3612.41	5818.38	525717	185096	672.292	260454	256827	1444.72	1.09646e+06	441246	198024	142455	17933.1	4358.2	642559	169712	123839	166378	39196.3	1196.07
SM(t18:0_16:1)	SM 18:0/16:1	FALSE	SM	C39 H80 O7 N2 P1	719.57	9.501	Positive	SM(t34:1)+H	18:00:00	18	0	16:01:00	16	1		NA	NA		NA	NA	34	1	0.67502	3.63228e+06	7.23293e+06	4.15033e+06	12900000	10100000	4.98823e+06	3.20193e+06	4.03279e+06	2.80783e+06	3.9598e+06	1.42961e+06	59995.4	3.25908e+06	2.6215e+06	1.83967e+06	2.95103e+06	2.15043e+06	448431	2.30021e+06	2.27532e+06	1.17649e+06	4.94673e+06	4.40049e+06	236022	2.41213e+06	981033
SM(d36:4)	SM 36:4	FALSE	SM	C41 H78 O6 N2 P1	725.559	10.036	Positive	SM(d36:4)+H	1 day, 12:04:00	36	4		NA	NA		NA	NA		NA	NA	36	4	0.671	4.46299e+07	3.28662e+07	1.17947e+07	2.15889e+07	2.48876e+07	1.3944e+07	6.59009e+06	1.18033e+07	2.12858e+07	1.24096e+07	5.56562e+06	2.17676e+07	2.44689e+07	1.98472e+07	1.60441e+07	7.52572e+06	4.65666e+06	2.6868e+07	1.59346e+07	9.05587e+06	2.40778e+07	1.77143e+07	1.88726e+07	2.3276e+07	5.73254e+06	3.86432e+06
SM(t39:3)	SM 39:3	FALSE	SM	C44 H86 O7 N2 P1	785.617	16.66	Positive	SM(t39:3)+H	1 day, 15:03:00	39	3		NA	NA		NA	NA		NA	NA	39	3	0.66766	593965	58617.8	328946	104189	345797	113442	555916	4964.2	100001	346972	235606	73550.2	437830	152058	592940	244309	10626.9	304796	55934.1	104353	84932	126559	6478.29	261059	287710	32754.3
SM(d42:7)	SM 42:7	FALSE	SM	C47 H84 O6 N2 P1	803.606	9.273	Positive	SM(d42:7)+H	1 day, 18:07:00	42	7		NA	NA		NA	NA		NA	NA	42	7	0.65274	353064	9.47711e+06	2.40991e+06	2.12254e+06	409884	673892	344030	1.05713e+06	600772	2.49942e+06	2.52324e+06	1.20238e+07	8.11633e+06	446840	734895	556167	888109	359044	1.17883e+06	4.83914e+06	8.98399e+06	815762	265689	718981	2.80883e+06	340284
SM(d35:4)	SM 35:4	FALSE	SM	C40 H76 O6 N2 P1	711.544	9.254	Positive	SM(d35:4)+H	1 day, 11:04:00	35	4		NA	NA		NA	NA		NA	NA	35	4	0.64907	1.05394e+06	487837	241910	251206	613803	118818	51920.9	229143	343750	514639	26629.1	344927	400736	66788.1	302143	469351	102874	417035	218222	32401.5	571974	430993	101582	82609.8	238612	29205.1
SM(d18:1_20:0)	SM 18:1/20:0	FALSE	SM	C43 H88 O6 N2 P1	759.637	13.263	Positive	SM(d38:1)+H	18:01:00	18	1	20:00:00	20	0		NA	NA		NA	NA	38	1	0.62899	3.09504e+07	30400000	1.8323e+07	38500000	55300000	26800000	17800000	28500000	9.37871e+06	14600000	4.51638e+06	1.38901e+07	27700000	1.24291e+07	4.47358e+06	14200000	16700000	3.9844e+06	8.00761e+06	1.3675e+07	4.78912e+06	21100000	19900000	4.98342e+06	16000000	5.51318e+06
SM(d40:3)	SM 40:3	FALSE	SM	C45 H88 O6 N2 P1	783.637	11.863	Positive	SM(d40:3)+H	1 day, 16:03:00	40	3		NA	NA		NA	NA		NA	NA	40	3	0.60921	6.08593e+06	1.4619e+06	3.05065e+06	6.44621e+06	6.11986e+06	2.77037e+06	931047	2.27929e+06	1.97539e+06	2.03164e+06	808948	2.66897e+06	2.36481e+06	2.19424e+06	1.22512e+06	4.25263e+06	2.10375e+06	4.83348e+06	1.93917e+06	978286	2.95219e+06	3.2553e+06	2.21673e+06	4.04204e+06	979173	197938
SM(d37:1)	SM 37:1	FALSE	SM	C42 H86 O6 N2 P1	745.622	12.398	Positive	SM(d37:1)+H	1 day, 13:01:00	37	1		NA	NA		NA	NA		NA	NA	37	1	0.58373	6.88218e+06	3.38749e+06	2.42678e+06	1.7815e+06	2.11719e+06	3.92476e+06	1.98624e+06	3.43154e+06	2.21204e+06	369093	1.00008e+06	1.3436e+06	4.61155e+06	2.28592e+06	2.39291e+06	938388	853747	757607	1.24624e+06	1.20249e+06	747963	2.86063e+06	3.62796e+06	1.39426e+06	1.50939e+06	454475
SM(d41:3)	SM 41:3	FALSE	SM	C46 H90 O6 N2 P1	797.653	11.071	Positive	SM(d41:3)+H	1 day, 17:03:00	41	3		NA	NA		NA	NA		NA	NA	41	3	0.55544	2.03462e+07	2.60805e+07	4.2732e+06	954890	1.62004e+06	6.74144e+06	2.38856e+06	6.18928e+06	2.34339e+07	28350000	1.70962e+06	2.39445e+07	4.33225e+06	4.30869e+06	1.36139e+06	4.54698e+06	1.44301e+06	2.64405e+07	2.33218e+07	2.53121e+07	1.02376e+06	6.35325e+06	1.18297e+06	2.34441e+07	1.05597e+07	6.97227e+06
SM(d18:1_24:1)	SM 18:1/24:1	FALSE	SM	C47 H94 O6 N2 P1	813.684	14.643	Positive	SM(d42:2)+H	18:01:00	18	1	1 day, 0:01:00	24	1		NA	NA		NA	NA	42	2	0.54918	1.78596e+08	196072528	4.28018e+08	9.57088e+07	3.88275e+08	1.95001e+08	2.53334e+08	3.18669e+08	1.91497e+08	3.08698e+08	8.32691e+07	2.07924e+08	3.83539e+08	1.35671e+08	2.89887e+07	1.68451e+08	1.48973e+08	7.42255e+07	5.53019e+07	1.18761e+08	3.7068e+07	2.2274e+08	2.04005e+08	2.59668e+07	8.4106e+07	4.72847e+07
SM(d40:0)	SM 40:0	FALSE	SM	C45 H94 O6 N2 P1	789.684	15.563	Positive	SM(d40:0)+H	1 day, 16:00:00	40	0		NA	NA		NA	NA		NA	NA	40	0	0.52557	3.68416e+06	1.17494e+06	273048	569480	2.14557e+06	55181.1	48746.4	54806.4	108368	779525	10993.8	302903	897906	662323	1.26695e+06	33710.1	9049.03	1.13755e+06	351980	15998.3	1.09499e+06	478126	51343.5	1.85279e+06	331345	8669.87
SM(d18:2_18:0)	SM 18:2/18:0	FALSE	SM	C41 H82 O6 N2 P1	729.591	10.269	Positive	SM(d36:2)+H	18:02:00	18	2	18:00:00	18	0		NA	NA		NA	NA	36	2	0.52369	133000000	47600000	32500000	94500000	56600000	13200000	25100000	14600000	24000000	17800000	8.98243e+06	44000000	32800000	12100000	64100000	27500000	25100000	66900000	27200000	22400000	54400000	44300000	16000000	57600000	21000000	7.99763e+06
SM(d18:2_23:0)	SM 18:2/23:0	FALSE	SM	C46 H92 O6 N2 P1	799.669	13.921	Positive	SM(d41:2)+H	18:02:00	18	2	23:00:00	23	0		NA	NA		NA	NA	41	2	0.52345	6.64275e+06	2.53171e+06	1.86474e+06	24800000	2.76949e+06	1.20616e+06	1.34356e+06	1.23043e+06	2.18614e+06	1.91725e+06	91034.3	2.4385e+06	2.2953e+06	588978	5.75967e+06	3.45568e+06	1.96935e+06	8.4067e+06	2.54879e+06	618552	7.20989e+06	1.44274e+06	1.93719e+06	7.98114e+06	319649	196087
SM(d44:4)	SM 44:4	FALSE	SM	C49 H94 O6 N2 P1	837.684	16.542	Positive	SM(d44:4)+H	1 day, 20:04:00	44	4		NA	NA		NA	NA		NA	NA	44	4	0.51832	1.12599e+07	6.20064e+06	8.58492e+06	1.34847e+06	6.66347e+06	239623	241707	5.97046e+06	123780	3.64144e+06	43084.4	440201	5.50178e+06	287206	5.95699e+06	3.34076e+06	4.37773e+06	4.78246e+06	2.82757e+06	3.24256e+06	5.256e+06	2.22215e+06	4.4774e+06	5.78262e+06	3.23668e+06	19918.7
SM(d18:1_23:0)	SM 18:1/23:0	FALSE	SM	C46 H94 O6 N2 P1	801.684	15.682	Positive	SM(d41:1)+H	18:01:00	18	1	23:00:00	23	0		NA	NA		NA	NA	41	1	0.51343	4.42962e+07	2.31661e+07	2.0571e+06	4.42522e+06	2.23319e+07	1.59408e+07	1.41818e+07	1.078e+06	1.76255e+06	1.72211e+07	8.5996e+06	2.75409e+06	2.9189e+06	1.49026e+07	6.04896e+06	1.67008e+07	1.61809e+07	1.67886e+07	1.04568e+06	1.02534e+07	3.61115e+06	1.20685e+07	1.5542e+07	2.89547e+06	948030	6.15209e+06
SM(d36:2)	SM 36:2	FALSE	SM	C41 H82 O6 N2 P1	729.591	10.375	Positive	SM(d36:2)+H	1 day, 12:02:00	36	2		NA	NA		NA	NA		NA	NA	36	2	0.47756	1.79775e+07	2.38449e+07	1.62855e+07	1.10846e+07	2.91407e+07	1.71928e+07	1.32104e+07	1.95506e+07	1.20049e+07	8.92212e+06	4.49679e+06	2.20075e+07	1.64247e+07	6.0619e+06	8.97836e+06	1.42024e+07	1.31824e+07	1.12837e+07	1.36146e+07	1.12068e+07	6.68785e+06	8.37834e+06	1.88112e+07	1.3609e+07	1.11684e+07	3.999e+06
SM(d42:6)	SM 42:6	FALSE	SM	C47 H86 O6 N2 P1	805.622	9.956	Positive	SM(d42:6)+H	1 day, 18:06:00	42	6		NA	NA		NA	NA		NA	NA	42	6	0.45931	6.278e+06	1.3685e+06	2.5372e+06	4.31196e+06	4.88429e+06	1.80671e+06	1.04172e+06	2.3266e+06	2.68499e+06	1.8678e+06	751803	4.52949e+06	1.14832e+07	3.01934e+06	3.95184e+06	3.4849e+06	2.45335e+06	2.29432e+06	1.61558e+06	1.59725e+06	3.21755e+06	3.8191e+06	2.91147e+06	3.2735e+06	1.46457e+06	826342
SM(d40:1)	SM 40:1	FALSE	SM	C45 H92 O6 N2 P1	787.669	14.876	Positive	SM(d40:1)+H	1 day, 16:01:00	40	1		NA	NA		NA	NA		NA	NA	40	1	0.4337	1.81398e+07	4.76757e+07	3.44354e+06	1.08904e+07	5.53214e+06	2.07291e+06	3.33443e+07	4.70271e+07	2.45852e+06	2.74574e+07	648506	989340	4.51338e+07	3.1354e+07	5.89185e+06	1.45748e+06	4.28203e+06	3.40425e+06	2.17849e+07	3.03507e+07	8.0388e+06	2.49087e+07	3.40071e+07	5.90642e+06	2.52269e+07	1.14092e+06
SM(d42:4)	SM 42:4	FALSE	SM	C47 H90 O6 N2 P1	809.653	14.777	Positive	SM(d42:4)+H	1 day, 18:04:00	42	4		NA	NA		NA	NA		NA	NA	42	4	0.43035	1.58538e+07	7.7042e+06	1.13474e+07	2.26451e+06	1.36873e+07	8.65838e+06	6.27178e+06	1.07952e+07	5.52842e+06	5.28391e+06	2.66486e+06	6.91436e+06	8.80266e+06	6.01724e+06	2.36491e+06	3.75734e+06	5.11778e+06	709144	3.29492e+06	5.13872e+06	1.99395e+06	3.83928e+06	6.04169e+06	7.02629e+06	3.76496e+06	53253
SM(d18:1_22:1)	SM 18:1/22:1	FALSE	SM	C45 H90 O6 N2 P1	785.653	13.378	Positive	SM(d40:2)+H	18:01:00	18	1	22:01:00	22	1		NA	NA		NA	NA	40	2	0.4263	1.1535e+07	40000000	46800000	3.19492e+07	53950000	1.80601e+07	29900000	1.7673e+07	27900000	1.39001e+07	7.61617e+06	28000000	31700000	22450000	2.21655e+07	36400000	9.31007e+06	1.45321e+07	29600000	1.43581e+07	2.5066e+07	1.48765e+06	42200000	33200000	21200000	170346
SM(t18:0_16:0)	SM 18:0/16:0	FALSE	SM	C39 H82 O7 N2 P1	721.585	9.329	Positive	SM(t34:0)+H	18:00:00	18	0	16:00:00	16	0		NA	NA		NA	NA	34	0	0.42547	2.26883e+06	1.28081e+06	805310	2.66504e+06	3.17438e+06	449420	419205	658498	473116	813385	24705.6	492145	898929	93109.3	881815	667291	145634	704607	408323	171287	1.66179e+06	586166	303867	882572	464052	6609.81
SM(d40:6)	SM 40:6	FALSE	SM	C45 H82 O6 N2 P1	777.591	9.666	Positive	SM(d40:6)+H	1 day, 16:06:00	40	6		NA	NA		NA	NA		NA	NA	40	6	0.41181	826907	340854	62232.6	563560	657177	28103.4	86266.9	225623	245213	139623	10236.4	449512	738776	102714	601579	345201	220817	33453.1	129386	11223.1	391078	285887	276541	308307	187891	84774.8
SM(d44:7)	SM 44:7	FALSE	SM	C49 H88 O6 N2 P1	831.637	12.172	Positive	SM(d44:7)+H	1 day, 20:07:00	44	7		NA	NA		NA	NA		NA	NA	44	7	0.40062	5.07559e+06	4.83354e+06	2.61786e+06	8.95059e+06	18508358	1.14117e+06	1.59582e+07	3.32346e+06	2.85467e+06	1.19679e+07	5.17179e+06	4.22021e+06	1.40596e+07	3.12557e+06	7.1373e+06	1.60855e+07	5.90375e+06	2.8505e+06	4.17071e+06	1.87262e+06	795575	1.06311e+07	5.57896e+06	2.53896e+06	572274	55289.4
SM(d43:3)	SM 43:3	FALSE	SM	C48 H94 O6 N2 P1	825.684	14.15	Positive	SM(d43:3)+H	1 day, 19:03:00	43	3		NA	NA		NA	NA		NA	NA	43	3	0.37381	2.00381e+06	226112	109309	391790	160693	35527.5	51158.4	109763	130673	61772.5	16484.9	33484.9	96929.4	5881.74	1.32367e+06	100867	35261.1	846002	94355.3	57606.2	745939	137638	79933.8	1.04498e+06	42699.5	1657.34
SM(d18:1_24:2)	SM 18:1/24:2	FALSE	SM	C47 H92 O6 N2 P1	811.669	13.34	Positive	SM(d42:3)+H	18:01:00	18	1	1 day, 0:02:00	24	2		NA	NA		NA	NA	42	3	0.36253	111950000	110450000	126300000	60250000	136150000	8.77987e+07	103100000	92250000	71950000	77400000	3.31895e+07	94100000	90800000	65150000	5.10155e+07	84350000	73200000	34550000	87350000	72450000	32400000	75150000	114200000	1.14455e+07	63250000	2.71369e+07
SM(d42:2)	SM 42:2	FALSE	SM	C47 H94 O6 N2 P1	813.684	13.404	Positive	SM(d42:2)+H	1 day, 18:02:00	42	2		NA	NA		NA	NA		NA	NA	42	2	0.35296	2.5001e+06	2.7785e+06	1.33539e+06	2.32079e+06	4.90139e+06	83782.7	2.3417e+06	257577	1.43228e+06	366822	246775	1.78992e+06	373189	285334	6.14354e+06	449089	1.53572e+06	945836	1.99799e+06	1.57566e+06	1.29965e+06	484486	356050	2.59359e+06	1.08851e+06	174077
SM(d34:2)	SM 34:2	FALSE	SM	C39 H78 O6 N2 P1	701.559	8.739	Positive	SM(d34:2)+H	1 day, 10:02:00	34	2		NA	NA		NA	NA		NA	NA	34	2	0.34351	5.03276e+07	2.69916e+07	2.5114e+07	3.65243e+07	3.57933e+07	2.37345e+07	3.16978e+07	3.01805e+07	1.33435e+07	1.55527e+07	2.12103e+06	1.45789e+07	1.93682e+07	1.28229e+07	2.89997e+07	1.85083e+07	1.66707e+07	7.20245e+06	2.21058e+07	1.52966e+07	3.11173e+07	2.31174e+07	2.61855e+07	2.27481e+07	1.471e+07	6.15176e+06
SM(d33:1)	SM 33:1	FALSE	SM	C38 H78 O6 N2 P1	689.559	9.315	Positive	SM(d33:1)+H	1 day, 9:01:00	33	1		NA	NA		NA	NA		NA	NA	33	1	0.3272	21600000	12700000	10700000	17500000	14100000	2.15256e+06	11400000	11300000	8.91144e+06	10500000	588325	7.97032e+06	9.84275e+06	1.01724e+06	19200000	14300000	10300000	9.86854e+06	5.59292e+06	4.9709e+06	13400000	9.90672e+06	12700000	3.53715e+06	7.10511e+06	3.28725e+06
SM(d43:7)	SM 43:7	FALSE	SM	C48 H86 O6 N2 P1	817.622	10.767	Positive	SM(d43:7)+H	1 day, 19:07:00	43	7		NA	NA		NA	NA		NA	NA	43	7	0.30558	895960	948425	307573	1.19149e+06	1.1262e+06	1.87016e+06	292369	493407	750841	1.42928e+06	531361	810992	636085	1.36695e+06	1.47591e+06	1.73691e+06	1.49583e+06	535340	1.31406e+06	2.77604e+06	907890	163228	631918	212024	1.55106e+06	174523
SM(d38:0)	SM 38:0	FALSE	SM	C43 H90 O6 N2 P1	761.653	13.986	Positive	SM(d38:0)+H	1 day, 14:00:00	38	0		NA	NA		NA	NA		NA	NA	38	0	0.29734	287958	29133.1	162073	156060	208030	43604.4	66744.3	192954	49515.5	129309	8627.26	1.42201e+06	108250	38547.5	86493.4	16311.3	17573.1	64589.3	44929.2	89480.6	115955	6427.79	79509.6	96909	27254.5	6267.66
SM(d36:5)	SM 36:5	FALSE	SM	C41 H76 O6 N2 P1	723.544	8.725	Positive	SM(d36:5)+H	1 day, 12:05:00	36	5		NA	NA		NA	NA		NA	NA	36	5	0.27804	1.74738e+06	3.83293e+06	844815	5.57133e+06	4.57211e+06	740137	1.27682e+06	391098	1.92866e+06	2.11841e+06	70621.1	2.19848e+06	2.64334e+06	152726	368130	2.65903e+06	382856	315625	3.06055e+06	2.22824e+06	912346	3.39655e+06	4.11184e+06	237717	2.09469e+06	149321
SM(t42:1)	SM 42:1	FALSE	SM	C47 H96 O7 N2 P1	831.695	13.952	Positive	SM(t42:1)+H	1 day, 18:01:00	42	1		NA	NA		NA	NA		NA	NA	42	1	0.24819	1.97678e+06	1.09557e+06	997313	1.7119e+06	1.63273e+06	836678	83418.2	302977	633499	616132	24332.4	742443	1.06826e+06	22882.9	864749	576087	67289	529104	305729	413912	859659	339812	911610	951941	32632.1	216728
SM(d18:1_23:1)	SM 18:1/23:1	FALSE	SM	C46 H92 O6 N2 P1	799.669	14.074	Positive	SM(d41:2)+H	18:01:00	18	1	23:01:00	23	1		NA	NA		NA	NA	41	2	0.23384	247141	648240	24000000	1.51726e+06	861786	218669	980133	389427	98889.2	935989	891070	462077	19200000	119953	1.76203e+06	24900000	1.82757e+06	219162	491928	804791	349482	116705	1.19435e+06	260292	115168	231646
SM(d18:1_21:0)	SM 18:1/21:0	FALSE	SM	C44 H90 O6 N2 P1	773.653	14.06	Positive	SM(d39:1)+H	18:01:00	18	1	21:00:00	21	0		NA	NA		NA	NA	39	1	0.22055	5.9118e+06	3.39337e+06	951567	1.08133e+06	3.72533e+06	2.54606e+06	1.93475e+06	3.135e+06	2.41992e+06	2.54154e+06	206126	2.52794e+06	3.22295e+06	273761	179659	2.60862e+06	2.27145e+06	2.42e+06	1.31723e+06	1.54427e+06	869049	2.06105e+06	2.61486e+06	916719	2.13706e+06	103249
SM(d18:2_24:2)	SM 18:2/24:2	FALSE	SM	C47 H90 O6 N2 P1	809.653	12.069	Positive	SM(d42:4)+H	18:02:00	18	2	1 day, 0:02:00	24	2		NA	NA		NA	NA	42	4	0.2204	8.18754e+06	2.46343e+06	2.01928e+06	1.61547e+07	1.11792e+07	2.11621e+06	2.66237e+06	4.48102e+06	7.89086e+06	945161	524586	1.0814e+06	1.5585e+06	763417	1.096e+07	734610	645434	1.28118e+06	2.51712e+06	1.08839e+06	9.71014e+06	1.33935e+07	9.21906e+06	835491	1.42688e+06	311467
SM(d34:0)	SM 34:0	FALSE	SM	C39 H82 O6 N2 P1	705.591	10.672	Positive	SM(d34:0)+H	1 day, 10:00:00	34	0		NA	NA		NA	NA		NA	NA	34	0	0.20798	3.7094e+07	1.65633e+07	29800000	8.98833e+06	2.25365e+07	1.62599e+07	1.3654e+07	1.89704e+07	1.09761e+07	1.39124e+07	7.75612e+06	16350000	2.2537e+07	20150000	1.1593e+07	6.07225e+06	1.28929e+07	1.32794e+07	9.25655e+06	4.61516e+06	1.44236e+07	1.12058e+07	1.44367e+07	1.74863e+07	4.1616e+06	759816
SM(t34:2)	SM 34:2	FALSE	SM	C40 H78 O9 N2 P1	761.545	8.26	Negative	SM(t34:2)+HCOO	1 day, 10:02:00	34	2		NA	NA		NA	NA		NA	NA	34	2	0.19481	468090	335254	242960	562990	34026.4	86668.9	329835	72822	2270.88	133132	3039.5	227124	176874	5518.64	92013.2	119447	5601.22	188504	165776	104789	246159	12659.9	12619.3	178434	125972	7346.45
SM(d40:4)	SM 40:4	FALSE	SM	C45 H86 O6 N2 P1	781.622	10.796	Positive	SM(d40:4)+H	1 day, 16:04:00	40	4		NA	NA		NA	NA		NA	NA	40	4	0.16208	4.57461e+06	1.58315e+06	1.01138e+06	2.17523e+06	2.58676e+06	2.62105e+06	1.00906e+06	1.00215e+06	1.33732e+06	834728	149256	3.0815e+06	1.80562e+06	767506	1.35363e+06	1.5383e+06	1.07093e+06	1.42327e+06	499602	375542	2.37688e+06	1.32156e+06	1.83203e+06	1.87806e+06	1.21825e+06	30714.3
SM(d36:0)	SM 36:0	FALSE	SM	C41 H86 O6 N2 P1	733.622	12.252	Positive	SM(d36:0)+H	1 day, 12:00:00	36	0		NA	NA		NA	NA		NA	NA	36	0	0.1401	5.62546e+06	2.18122e+06	715796	5.09868e+06	5.08008e+06	3.77274e+06	1.06364e+06	2.16466e+06	1.85207e+06	1.137e+06	577105	1.78568e+07	6.84345e+06	6.88345e+06	1.14529e+06	866573	1.7436e+06	1.69146e+06	940581	1.22779e+06	691758	4.44967e+06	2.57209e+06	2.17924e+06	618367	44951.4
SM(d34:1)	SM 34:1	FALSE	SM	C40 H80 O8 N2 P1	747.566	10.108	Negative	SM(d34:1)+HCOO	1 day, 10:01:00	34	1		NA	NA		NA	NA		NA	NA	34	1	0.13011	1.10579e+07	9.00073e+06	6.20186e+06	1.61843e+07	1.55423e+07	2.15392e+07	8.20709e+06	1.84362e+07	5.255e+06	5.29287e+06	2.69006e+06	6.8431e+06	7.80556e+06	4.77045e+06	8.38846e+06	5.35567e+06	4.25696e+06	4.66241e+06	5.32236e+06	1.70333e+07	7.84547e+06	2.59041e+06	2.46828e+06	4.40008e+06	7.86185e+06	3.19616e+06
SM(d38:3)	SM 38:3	FALSE	SM	C43 H84 O6 N2 P1	755.606	10.463	Positive	SM(d38:3)+H	1 day, 14:03:00	38	3		NA	NA		NA	NA		NA	NA	38	3	0.12573	5.41472e+06	1.4201e+06	688110	1.88258e+06	2.0468e+06	520148	50094.7	733572	1.11871e+06	485628	40529.1	2.76794e+06	2.09729e+06	1.60051e+06	2.56174e+06	1.29782e+06	2.46707e+06	1.58522e+06	749783	334492	1.11601e+06	1.15106e+06	1.23034e+06	1.43726e+06	346774	16290
SM(d44:5)	SM 44:5	FALSE	SM	C49 H92 O6 N2 P1	835.669	12.507	Positive	SM(d44:5)+H	1 day, 20:05:00	44	5		NA	NA		NA	NA		NA	NA	44	5	0.12416	7.31256e+06	7.42253e+06	4.11038e+07	6.76264e+06	5.83293e+06	3.77378e+06	2.60695e+06	3.4866e+06	6.48005e+06	6.51506e+06	1.1443e+06	9.72652e+06	9.62237e+06	1.73657e+06	3.38482e+06	2.93374e+06	5.73471e+06	5.96631e+06	5.41551e+06	3.63668e+06	5.70728e+06	1.50588e+07	6.87497e+06	3.0987e+06	1.57417e+06	889805
SM(d40:7)	SM 40:7	FALSE	SM	C45 H80 O6 N2 P1	775.575	8.581	Positive	SM(d40:7)+H	1 day, 16:07:00	40	7		NA	NA		NA	NA		NA	NA	40	7	0.087997	655325	16440.2	5216	67767.8	72020.3	255.149	22849.8	13342.9	20144.7	60240.5	8938.32	32938.2	46598.1	988.144	193262	18165.5	17848.6	253999	21513.9	21460.3	296763	77981.2	24241.7	314104	16159.4	1119.3
SM(d18:1_24:4)	SM 18:1/24:4	FALSE	SM	C47 H88 O6 N2 P1	807.637	11.234	Positive	SM(d42:5)+H	18:01:00	18	1	1 day, 0:04:00	24	4		NA	NA		NA	NA	42	5	0.070442	64400000	22000000	43400000	15100000	41000000	12800000	11300000	12900000	28500000	27500000	15700000	54700000	86000000	46000000	24700000	35600000	28700000	4.78785e+06	21200000	17400000	9.37349e+06	48400000	24800000	3.8734e+06	15200000	6.44132e+06
SM(d44:6)	SM 44:6	FALSE	SM	C49 H90 O6 N2 P1	833.653	11.592	Positive	SM(d44:6)+H	1 day, 20:06:00	44	6		NA	NA		NA	NA		NA	NA	44	6	0.055903	6.98942e+06	9.4039e+06	1.3098e+07	4.63166e+06	1.82924e+07	6.76537e+06	1.31567e+07	9.32008e+06	5.87598e+06	3.75003e+06	3.76674e+06	5.47389e+06	9.66167e+06	4.46245e+06	2.90257e+06	1.00397e+07	1.19871e+07	2.31798e+06	7.35266e+06	3.74426e+06	2.20098e+06	7.8851e+06	1.49011e+07	1.29281e+06	4.82849e+06	1.54596e+06
SM(d38:1)	SM 38:1	FALSE	SM	C44 H88 O8 N2 P1	803.628	13.355	Negative	SM(d38:1)+HCOO	1 day, 14:01:00	38	1		NA	NA		NA	NA		NA	NA	38	1	0.050237	4.85434e+06	46489.7	1.00413e+06	92971.3	5.36702e+06	4.2143e+06	37006.9	4.41248e+06	40065.6	73312	106384	350178	58147	541357	26917	9262.14	17971.8	2.02183e+06	58181.3	82341.9	3.24901e+06	61212.6	3.34883e+06	310235	102649	152800
SM(t33:1)	SM 33:1	FALSE	SM	C38 H78 O7 N2 P1	705.554	8.69	Positive	SM(t33:1)+H	1 day, 9:01:00	33	1		NA	NA		NA	NA		NA	NA	33	1	0.039597	180463	1.21529e+06	856513	1.99846e+06	1.36223e+06	870597	846288	1.15575e+06	650403	783780	445864	804708	712850	527080	1.04608e+06	1.0189e+06	744060	37653.4	705508	446206	99508.4	908288	1.20942e+06	191511	604680	224614
SM(d41:5)	SM 41:5	FALSE	SM	C46 H86 O6 N2 P1	793.622	10.526	Positive	SM(d41:5)+H	1 day, 17:05:00	41	5		NA	NA		NA	NA		NA	NA	41	5	0.037698	688934	135673	282959	0	0	0	0	0	569256	290722	144713	531813	1.01333e+06	515770	157460	151300	0	313055	190579	89768.9	0	0	0	55293.6	141662	16094.3
SM(d18:1_22:0)	SM 18:1/22:0	FALSE	SM	C45 H92 O6 N2 P1	787.669	14.762	Positive	SM(d40:1)+H	18:01:00	18	1	22:00:00	22	0		NA	NA		NA	NA	40	1	0.033214	35200000	85300000	1.70485e+07	43450000	14800000	9.39512e+06	1.17007e+07	1.66728e+07	1.06612e+07	6.36947e+06	1.99255e+07	1.0568e+07	83700000	4.0908e+06	20600000	5.61435e+06	1.03157e+07	9.77371e+06	1.19507e+07	51550000	20050000	1.13644e+07	5.43137e+07	78300000	1.03184e+07	2.40655e+06
SM(t34:1)	SM 34:1	FALSE	SM	C40 H80 O9 N2 P1	763.561	9.606	Negative	SM(t34:1)+HCOO	1 day, 10:01:00	34	1		NA	NA		NA	NA		NA	NA	34	1	0.017368	1.58403e+06	1.14504e+06	829911	36651.9	1.43998e+06	1.22338e+06	866597	1.23803e+06	516968	620031	349020	723952	570852	528407	570853	476171	687269	427824	519881	419031	4614.41	745414	1.19003e+06	9885.11	421435	348378
SM(d38:5)	SM 38:5	FALSE	SM	C43 H80 O6 N2 P1	751.575	10.339	Positive	SM(d38:5)+H	1 day, 14:05:00	38	5		NA	NA		NA	NA		NA	NA	38	5	0.0029585	3.56204e+06	2.59255e+06	2.61484e+06	499318	599778	685745	544178	823460	1.13779e+06	958120	284151	79450	481770	587533	548246	505869	438002	676845	1.28907e+06	1.61423e+06	586674	1.28249e+06	779885	1.90236e+06	758746	761378
ST(m40:7)	ST 40:7	FALSE	ST	C46 H81 O10 N2 S1	853.561	8.99	Positive	ST(m40:7)+NH4	1 day, 16:07:00	40	7		NA	NA		NA	NA		NA	NA	40	7	0.88818	2.33502e+06	812316	868123	4.83485e+06	4.34732e+06	2.28324e+06	1.55276e+06	3.243e+06	545327	1.24991e+06	149120	1.67905e+06	1.44525e+06	429364	1.32394e+06	2.03241e+06	1.72126e+06	536413	299494	183862	1.65644e+06	205547	2.95927e+06	227106	50464.6	1192.87
TG 15:0_18:1(d7)_15:0	TG 15:0/18:1(d7)_15:0	TRUE	TG	C51 H93 O6 D7 N1	829.798	21.812	Positive	TG(48:1D7)+NH4	15:00:00	15	0	18:01:00	18	1		NA	NA		NA	NA	33	1	#N/A	488000000	629000000	447000000	546000000	649000000	459000000	312000000	447000000	722000000	542000000	493000000	557000000	754000000	461000000	433000000	703000000	382000000	431000000	554000000	536000000	636000000	806000000	410000000	557000000	596000000	410000000
TG(20:1_18:2_22:5)	TG 20:1/18:2/22:5	FALSE	TG	C63 H110 O6 N1	976.833	21.131	Positive	TG(60:8)+NH4	20:01:00	20	1	18:02:00	18	2	22:05:00	22	5		NA	NA	60	8	1.9565	7.89627e+06	4.63617e+06	3.50644e+06	6.66561e+06	5.20947e+06	3.03485e+06	3.99552e+06	2.65281e+06	8.69166e+06	5.56133e+06	5.21674e+06	12700000	8.65222e+06	6.69293e+06	9.06093e+06	4.98565e+06	5.05369e+06	5.51793e+06	3.92849e+06	4.61721e+06	4.93959e+06	6.22253e+06	3.27976e+06	9.39699e+06	9.53132e+06	4.51606e+06
TG(19:0_20:4_20:4)	TG 19:0/20:4/20:4	FALSE	TG	C62 H108 O6 N1	962.817	21.122	Positive	TG(59:8)+NH4	19:00:00	19	0	20:04:00	20	4	20:04:00	20	4		NA	NA	59	8	1.9368	34000000	21200000	16600000	26900000	23300000	12400000	17700000	12100000	36300000	22200000	22700000	53500000	31300000	27200000	34400000	20200000	22200000	25800000	19600000	21900000	20800000	26300000	13300000	41400000	41800000	22100000
TG(20:5_20:5_22:6)	TG 20:5/20:5/22:6	FALSE	TG	C65 H95 O6	971.712	20.257	Positive	TG(62:16)+H	20:05:00	20	5	20:05:00	20	5	22:06:00	22	6		NA	NA	62	16	1.9122	917544	374465	944862	431176	558358	123650	627331	186185	1.1375e+06	579746	828333	3.30712e+06	2.93192e+06	2.03209e+06	785390	484175	664004	463188	375433	395643	191111	727733	275270	1.48878e+06	993836	448290
TG(20:5_20:4_22:6)	TG 20:5/20:4/22:6	FALSE	TG	C65 H97 O6	973.728	20.757	Positive	TG(62:15)+H	20:05:00	20	5	20:04:00	20	4	22:06:00	22	6		NA	NA	62	15	1.9103	8.07296e+06	3.25471e+06	7.47745e+06	3.34545e+06	3.53187e+06	1.06469e+06	5.0064e+06	1.38706e+06	11700000	5.69581e+06	8.40022e+06	16400000	21700000	14000000	6.00869e+06	4.48436e+06	6.12859e+06	4.44778e+06	5.05441e+06	4.45675e+06	2.10639e+06	7.76316e+06	2.57306e+06	10500000	9.88536e+06	4.16221e+06
TG(22:3_18:2_22:5)	TG 22:3/18:2/22:5	FALSE	TG	C65 H110 O6 N1	1000.83	20.964	Positive	TG(62:10)+NH4	22:03:00	22	3	18:02:00	18	2	22:05:00	22	5		NA	NA	62	10	1.8917	7.88444e+06	3.71994e+06	6.82683e+06	5.71696e+06	7.57019e+06	2.39444e+06	4.23586e+06	2.65684e+06	9.78609e+06	6.48059e+06	6.11293e+06	13300000	20200000	8.95226e+06	8.969e+06	4.47362e+06	4.59029e+06	5.05075e+06	4.29326e+06	4.123e+06	4.44627e+06	5.39485e+06	2.35842e+06	8.0149e+06	8.04236e+06	3.65992e+06
TG(20:1_20:4_22:6)	TG 20:1/20:4/22:6	FALSE	TG	C65 H108 O6 N1	998.817	20.529	Positive	TG(62:11)+NH4	20:01:00	20	1	20:04:00	20	4	22:06:00	22	6		NA	NA	62	11	1.8851	1.11414e+06	497049	964240	638993	850505	226067	658139	296530	1.60419e+06	775365	824050	2.90689e+06	3.38486e+06	1.75635e+06	916157	608806	677699	709725	568933	501450	403071	773747	331692	1.32747e+06	1.06189e+06	382025
TG(18:4_22:4_22:4)	TG 18:4/22:4/22:4	FALSE	TG	C65 H106 O6 N1	996.801	20.765	Positive	TG(62:12)+NH4	18:04:00	18	4	22:04:00	22	4	22:04:00	22	4		NA	NA	62	12	1.8823	7.14078e+06	2.34487e+06	6.80154e+06	2.33695e+06	3.29306e+06	853726	3.67519e+06	1.18949e+06	8.67273e+06	4.97976e+06	6.49064e+06	15700000	21200000	11400000	5.10353e+06	3.22044e+06	4.6591e+06	3.8685e+06	3.94872e+06	3.0563e+06	1.62321e+06	5.85111e+06	2.12965e+06	9.80967e+06	8.31758e+06	3.36769e+06
TG(20:3_18:2_20:3)	TG 20:3/18:2/20:3	FALSE	TG	C61 H106 O6 N1	948.801	21.133	Positive	TG(58:8)+NH4	20:03:00	20	3	18:02:00	18	2	20:03:00	20	3		NA	NA	58	8	1.8753	27200000	13000000	13400000	18000000	14700000	9.19662e+06	15100000	8.88916e+06	25300000	10500000	15900000	41000000	22100000	16700000	25200000	12900000	18900000	18100000	9.15445e+06	11600000	11900000	16600000	9.46095e+06	29600000	27200000	16500000
TG(20:5_20:4_20:4)	TG 20:5/20:4/20:4	FALSE	TG	C63 H97 O6	949.728	20.964	Positive	TG(60:13)+H	20:05:00	20	5	20:04:00	20	4	20:04:00	20	4		NA	NA	60	13	1.8677	1.20004e+07	6.06974e+06	1.11446e+07	7.44451e+06	1.0007e+07	4.09295e+06	7.66066e+06	4.75218e+06	1.43498e+07	1.0078e+07	1.06361e+07	1.71466e+07	2.37692e+07	1.39911e+07	1.08326e+07	7.40553e+06	8.5314e+06	8.66928e+06	7.95131e+06	6.83698e+06	5.91082e+06	8.88473e+06	4.84236e+06	1.25536e+07	1.29323e+07	7.17021e+06
TG(20:3_18:2_22:5)	TG 20:3/18:2/22:5	FALSE	TG	C63 H106 O6 N1	972.801	20.968	Positive	TG(60:10)+NH4	20:03:00	20	3	18:02:00	18	2	22:05:00	22	5		NA	NA	60	10	1.8668	20600000	9.8736e+06	21500000	13100000	19800000	7.06188e+06	15600000	7.68927e+06	24700000	18300000	20800000	41100000	53200000	34900000	23100000	11600000	18200000	18300000	11200000	12400000	9.42758e+06	15000000	6.61761e+06	25200000	21000000	13200000
TG(20:5_18:2_20:4)	TG 20:5/18:2/20:4	FALSE	TG	C61 H97 O6	925.728	21.125	Positive	TG(58:11)+H	20:05:00	20	5	18:02:00	18	2	20:04:00	20	4		NA	NA	58	11	1.8442	19800000	13700000	10800000	15100000	14200000	8.91999e+06	12100000	8.78964e+06	19200000	14000000	13400000	27600000	19400000	16800000	17800000	14200000	12700000	15000000	12200000	14100000	12700000	16600000	9.72667e+06	21400000	24900000	14200000
TG(18:2_22:6_22:6)	TG 18:2/22:6/22:6	FALSE	TG	C65 H99 O6	975.744	21.153	Positive	TG(62:14)+H	18:02:00	18	2	22:06:00	22	6	22:06:00	22	6		NA	NA	62	14	1.8205	7.35048e+06	4.86909e+06	8.39989e+06	3.74958e+06	3.9166e+06	1.68542e+06	5.16046e+06	2.19493e+06	10200000	5.52154e+06	7.14086e+06	9.55576e+06	18100000	9.55875e+06	5.38078e+06	5.20085e+06	4.12972e+06	5.13325e+06	6.63586e+06	5.40583e+06	3.3805e+06	6.17999e+06	3.46316e+06	9.63606e+06	9.22696e+06	2.76612e+06
TG(20:5_20:4_20:5)	TG 20:5/20:4/20:5	FALSE	TG	C63 H95 O6	947.712	20.526	Positive	TG(60:14)+H	20:05:00	20	5	20:04:00	20	4	20:05:00	20	5		NA	NA	60	14	1.81	4.65435e+06	2.60023e+06	4.05156e+06	3.0217e+06	4.4389e+06	1.86119e+06	3.1088e+06	1.88649e+06	5.05857e+06	4.05976e+06	4.23742e+06	11600000	9.96531e+06	7.89012e+06	4.93113e+06	3.01346e+06	2.89815e+06	3.58878e+06	2.31359e+06	2.46939e+06	2.1098e+06	2.51673e+06	1.9322e+06	4.53114e+06	2.92188e+06	2.32941e+06
TG(20:2_20:2_20:2)	TG 20:2/20:2/20:2	FALSE	TG	C63 H114 O6 N1	980.864	21.761	Positive	TG(60:6)+NH4	20:02:00	20	2	20:02:00	20	2	20:02:00	20	2		NA	NA	60	6	1.7933	9.77524e+06	9.07041e+06	6.30184e+06	8.96585e+06	9.34586e+06	4.39511e+06	4.78663e+06	3.53066e+06	13500000	11800000	7.80737e+06	13700000	11000000	9.08211e+06	10700000	7.50701e+06	6.07442e+06	9.78536e+06	10300000	9.97369e+06	7.89264e+06	7.6376e+06	4.47742e+06	14200000	14100000	8.20596e+06
TG(58:11)	TG 58:11	FALSE	TG	C61 H100 O6 N1	942.755	20.525	Positive	TG(58:11)+NH4	2 days, 10:11:00	58	11		NA	NA		NA	NA		NA	NA	58	11	1.7932	26100000	9.27395e+06	23800000	15700000	22300000	5.89936e+06	13200000	7.38977e+06	34900000	13500000	18600000	76100000	85800000	49000000	27500000	14600000	12500000	19900000	11600000	11200000	10100000	11300000	7.50484e+06	25300000	14700000	9.24361e+06
TG(18:1_20:4_24:2)	TG 18:1/20:4/24:2	FALSE	TG	C65 H116 O6 N1	1006.88	21.485	Positive	TG(62:7)+NH4	18:01:00	18	1	20:04:00	20	4	1 day, 0:02:00	24	2		NA	NA	62	7	1.7918	51000000	30500000	32500000	36400000	38800000	18400000	27200000	19500000	48100000	45700000	32500000	63900000	58900000	47900000	48900000	37700000	28600000	39000000	47500000	44400000	38000000	36900000	20400000	59900000	44600000	30000000
TG(20:3_22:3_22:3)	TG 20:3/22:3/22:3	FALSE	TG	C67 H116 O6 N1	1030.88	21.364	Positive	TG(64:9)+NH4	20:03:00	20	3	22:03:00	22	3	22:03:00	22	3		NA	NA	64	9	1.7797	28300000	17300000	26900000	19200000	23200000	8.42888e+06	22600000	11000000	41900000	28400000	21900000	42300000	58200000	36400000	29700000	18700000	15000000	23600000	30700000	21600000	16600000	25700000	10800000	39300000	43200000	22600000
TG(20:5_18:2_22:5)	TG 20:5/18:2/22:5	FALSE	TG	C63 H99 O6	951.744	20.979	Positive	TG(60:12)+H	20:05:00	20	5	18:02:00	18	2	22:05:00	22	5		NA	NA	60	12	1.7699	2.05031e+06	1.16586e+06	2.01814e+06	1.18432e+06	1.93634e+06	886769	1.54387e+06	963404	2.49716e+06	1.89981e+06	1.82365e+06	3.00847e+06	3.94432e+06	2.76205e+06	1.73059e+06	1.37036e+06	1.45676e+06	1.43565e+06	1.37309e+06	1.51415e+06	1.13526e+06	1.65586e+06	876501	2.06048e+06	2.18671e+06	1.25946e+06
TG(18:1_18:1_22:5)	TG 18:1/18:1/22:5	FALSE	TG	C61 H108 O6 N1	950.817	21.745	Positive	TG(58:7)+NH4	18:01:00	18	1	18:01:00	18	1	22:05:00	22	5		NA	NA	58	7	1.7694	154000000	119000000	38700000	140000000	71100000	31400000	44100000	43600000	177000000	174000000	67100000	206000000	124000000	128000000	239000000	192000000	69200000	202000000	154000000	135000000	73900000	70800000	52100000	171000000	239000000	109000000
TG(18:1_20:4_22:4)	TG 18:1/20:4/22:4	FALSE	TG	C63 H105 O6	957.791	22.013	Positive	TG(60:9)+H	18:01:00	18	1	20:04:00	20	4	22:04:00	22	4		NA	NA	60	9	1.7637	1.43273e+06	1.26372e+06	1.14537e+06	757156	881857	662024	897397	579861	2.66688e+06	2.53855e+06	1.65831e+06	2.44178e+06	2.16337e+06	1.79002e+06	1.16174e+06	1.21631e+06	1.23818e+06	1.50136e+06	2.13931e+06	1.5938e+06	980166	1.26205e+06	496033	1.79825e+06	3.51368e+06	1.7538e+06
TG(22:4_18:2_20:4)	TG 22:4/18:2/20:4	FALSE	TG	C63 H103 O6	955.775	21.734	Positive	TG(60:10)+H	22:04:00	22	4	18:02:00	18	2	20:04:00	20	4		NA	NA	60	10	1.7619	1.90347e+06	2.17359e+06	2.60803e+06	2.02936e+06	1.82209e+06	1.31667e+06	1.22446e+06	487636	3.47459e+06	2.65553e+06	2.38965e+06	2.6522e+06	3.61617e+06	2.81655e+06	2.23956e+06	2.06312e+06	1.36073e+06	1.59711e+06	2.72163e+06	2.15603e+06	841240	1.87788e+06	1.41103e+06	2.81312e+06	2.99591e+06	2.00029e+06
TG(20:2_17:1_22:6)	TG 20:2/17:1/22:6	FALSE	TG	C62 H106 O6 N1	960.801	20.786	Positive	TG(59:9)+NH4	20:02:00	20	2	17:01:00	17	1	22:06:00	22	6		NA	NA	59	9	1.7533	17600000	10700000	10200000	2.39741e+06	14700000	6.02057e+06	9.66182e+06	5.45527e+06	17600000	10600000	8.83141e+06	29200000	18800000	3.91608e+06	1.44193e+06	9.27208e+06	11200000	15800000	11200000	11200000	8.41156e+06	7.62229e+06	5.77136e+06	18400000	16100000	8.80626e+06
TG(20:4_20:4_20:4)	TG 20:4/20:4/20:4	FALSE	TG	C63 H99 O6	951.744	21.349	Positive	TG(60:12)+H	20:04:00	20	4	20:04:00	20	4	20:04:00	20	4		NA	NA	60	12	1.7489	12000000	7.96292e+06	12600000	8.6068e+06	10900000	4.56389e+06	7.693e+06	5.81599e+06	15300000	12300000	10500000	14600000	25300000	16000000	11600000	9.18122e+06	6.32136e+06	10800000	11400000	10900000	7.81702e+06	10900000	5.71871e+06	15500000	15200000	9.43414e+06
TG(20:2_17:1_22:4)	TG 20:2/17:1/22:4	FALSE	TG	C62 H110 O6 N1	964.833	21.479	Positive	TG(59:7)+NH4	20:02:00	20	2	17:01:00	17	1	22:04:00	22	4		NA	NA	59	7	1.7451	41800000	42600000	41500000	35200000	42700000	20900000	25200000	23000000	39400000	37900000	30400000	48700000	45200000	39300000	50300000	31800000	34800000	27600000	26200000	37500000	33000000	46300000	26600000	42000000	48900000	30800000
TG(18:1_22:4_22:4)	TG 18:1/22:4/22:4	FALSE	TG	C65 H112 O6 N1	1002.85	21.348	Positive	TG(62:9)+NH4	18:01:00	18	1	22:04:00	22	4	22:04:00	22	4		NA	NA	62	9	1.7451	6.46925e+06	4.19783e+06	6.22107e+06	3.69306e+06	5.08914e+06	1.57004e+06	4.58183e+06	2.4045e+06	6.35899e+06	6.42392e+06	4.16285e+06	7.48121e+06	12100000	7.20307e+06	5.80322e+06	3.7778e+06	2.88326e+06	5.05689e+06	5.88037e+06	4.25359e+06	3.89643e+06	4.73672e+06	1.68335e+06	7.93117e+06	8.30422e+06	3.56833e+06
TG(20:3_22:4_22:4)	TG 20:3/22:4/22:4	FALSE	TG	C67 H112 O6 N1	1026.85	21.157	Positive	TG(64:11)+NH4	20:03:00	20	3	22:04:00	22	4	22:04:00	22	4		NA	NA	64	11	1.7315	2.73351e+06	1.69714e+06	2.05122e+06	1.16636e+06	1.44376e+06	523484	1.91912e+06	576395	2.97943e+06	2.05951e+06	2.45906e+06	3.71217e+06	4.67579e+06	2.84181e+06	2.0341e+06	1.43383e+06	1.32148e+06	1.93104e+06	2.5126e+06	1.66246e+06	1.08893e+06	1.94127e+06	1.00148e+06	3.05483e+06	2.09176e+06	812854
TG(22:2_18:2_22:2)	TG 22:2/18:2/22:2	FALSE	TG	C65 H118 O6 N1	1008.9	21.766	Positive	TG(62:6)+NH4	22:02:00	22	2	18:02:00	18	2	22:02:00	22	2		NA	NA	62	6	1.7222	39800000	39900000	27300000	40000000	31700000	17800000	23600000	14300000	53300000	49600000	35200000	52900000	43100000	34400000	41400000	31600000	28500000	44000000	45700000	41600000	27900000	28400000	16700000	55400000	63500000	31500000
TG(24:1_18:2_18:2)	TG 24:1/18:2/18:2	FALSE	TG	C63 H116 O6 N1	982.88	21.601	Positive	TG(60:5)+NH4	1 day, 0:01:00	24	1	18:02:00	18	2	18:02:00	18	2		NA	NA	60	5	1.715	47500000	44700000	31700000	64800000	47700000	35300000	41900000	20600000	61600000	66700000	44000000	22400000	45300000	31700000	56900000	61800000	47900000	19900000	43000000	45700000	78200000	53800000	38200000	48800000	59300000	47800000
TG(20:1_18:1_22:2)	TG 20:1/18:1/22:2	FALSE	TG	C63 H118 O6 N1	984.895	21.932	Positive	TG(60:4)+NH4	20:01:00	20	1	18:01:00	18	1	22:02:00	22	2		NA	NA	60	4	1.7136	38000000	49200000	29000000	54800000	39900000	42500000	33800000	34700000	59800000	39300000	40400000	73500000	38300000	26600000	48900000	22300000	35000000	28500000	41900000	45100000	50000000	36200000	20200000	56400000	58600000	51900000
TG(17:0_20:2_22:4)	TG 17:0/20:2/22:4	FALSE	TG	C62 H112 O6 N1	966.848	21.758	Positive	TG(59:6)+NH4	17:00:00	17	0	20:02:00	20	2	22:04:00	22	4		NA	NA	59	6	1.7066	31000000	33000000	25400000	31100000	25400000	16300000	18800000	12700000	44400000	42500000	27900000	43400000	39200000	33000000	30700000	24900000	21600000	37100000	36200000	34200000	23600000	23300000	15500000	42800000	52000000	29100000
TG(18:0_24:1_18:2)	TG 18:0/24:1/18:2	FALSE	TG	C63 H120 O6 N1	986.911	22.159	Positive	TG(60:3)+NH4	18:00:00	18	0	1 day, 0:01:00	24	1	18:02:00	18	2		NA	NA	60	3	1.7055	43100000	38300000	22700000	48900000	41800000	30700000	33500000	27800000	44000000	51000000	39500000	60800000	38300000	29000000	42400000	36900000	34300000	38500000	34100000	49200000	47700000	40700000	25500000	52900000	55500000	43900000
TG(18:1_20:3_22:5)	TG 18:1/20:3/22:5	FALSE	TG	C63 H108 O6 N1	974.817	21.354	Positive	TG(60:9)+NH4	18:01:00	18	1	20:03:00	20	3	22:05:00	22	5		NA	NA	60	9	1.6991	21400000	13100000	24300000	13000000	18700000	5.98961e+06	18000000	8.97714e+06	35300000	22200000	19900000	30900000	49000000	32200000	20000000	13100000	13800000	2.59697e+06	22400000	16200000	11500000	13500000	8.34546e+06	28700000	13000000	13600000
TG(18:1_20:4_20:2)	TG 18:1/20:4/20:2	FALSE	TG	C61 H108 O6 N1	950.817	21.129	Positive	TG(58:7)+NH4	18:01:00	18	1	20:04:00	20	4	20:02:00	20	2		NA	NA	58	7	1.6965	4.17653e+06	3.25011e+06	2.65299e+06	4.32884e+06	3.04015e+06	1.12396e+06	2.06027e+06	1.4618e+06	3.96493e+06	4.09939e+06	2.30656e+06	6.6658e+06	4.53966e+06	4.98089e+06	5.15058e+06	2.79628e+06	3.05165e+06	4.87086e+06	2.25432e+06	3.42112e+06	2.77156e+06	2.75028e+06	1.28618e+06	7.36169e+06	4.85233e+06	2.02696e+06
TG(18:1_18:1_22:2)	TG 18:1/18:1/22:2	FALSE	TG	C61 H114 O6 N1	956.864	21.937	Positive	TG(58:4)+NH4	18:01:00	18	1	18:01:00	18	1	22:02:00	22	2		NA	NA	58	4	1.6904	7.86811e+06	7.12038e+06	5.63141e+06	8.39062e+06	8.86162e+06	2.31073e+06	4.8528e+06	6.56883e+06	6.76097e+06	9.72902e+06	8.14797e+06	12500000	6.13382e+06	5.1509e+06	6.42426e+06	5.35024e+06	4.70047e+06	7.1295e+06	6.32196e+06	7.58004e+06	7.88526e+06	5.72093e+06	4.60619e+06	7.84092e+06	10300000	7.75706e+06
TG(16:1_18:2_22:4)	TG 16:1/18:2/22:4	FALSE	TG	C59 H104 O6 N1	922.786	20.897	Positive	TG(56:7)+NH4	16:01:00	16	1	18:02:00	18	2	22:04:00	22	4		NA	NA	56	7	1.6893	601600000	1.79026e+08	2.45759e+08	289600000	342750000	214050000	227200000	225300000	3.99018e+08	454150000	2.41383e+08	582250000	4.23107e+08	4.12966e+08	583250000	2.80648e+08	492050000	4.9033e+08	2.16486e+08	2.88921e+08	364850000	2.07926e+08	1.10859e+08	5.77428e+08	5.02966e+08	192960934
TG(8:0_8:0_8:0)	TG 8:0/8:0/8:0	FALSE	TG	C27 H54 O6 N1	488.395	7.298	Positive	TG(24:0)+NH4	08:00:00	8	0	08:00:00	8	0	08:00:00	8	0		NA	NA	24	0	1.688	14040.8	5847.8	5674.53	5800.94	2980.48	11230	4439.1	6606.29	48834.8	168336	28369.6	218406	105022	428606	10383.8	12126.8	79091.6	14775.1	5699.96	16812.9	25476.3	41055.9	2630.5	1.97168e+06	9350.4	245127
TG(22:5_20:4_22:6)	TG 22:5/20:4/22:6	FALSE	TG	C67 H101 O6	1001.76	21.118	Positive	TG(64:15)+H	22:05:00	22	5	20:04:00	20	4	22:06:00	22	6		NA	NA	64	15	1.6863	391557	508877	917458	475695	646773	277122	598742	324784	641927	58288.1	893885	593600	1.18016e+06	1.45579e+06	603613	543115	286560	424923	652200	477991	314088	440109	181955	388196	1.14529e+06	457615
TG(22:5_20:4_22:5)	TG 22:5/20:4/22:5	FALSE	TG	C67 H103 O6	1003.77	21.428	Positive	TG(64:14)+H	22:05:00	22	5	20:04:00	20	4	22:05:00	22	5		NA	NA	64	14	1.6845	558670	514034	659204	306166	519230	232236	373855	380181	618283	543838	700061	441232	1.38089e+06	908289	516393	323343	263125	85030.7	546043	313839	265302	244138	257423	399043	598327	190908
TG(18:0_23:1_18:2)	TG 18:0/23:1/18:2	FALSE	TG	C62 H118 O6 N1	972.895	22.16	Positive	TG(59:3)+NH4	18:00:00	18	0	23:01:00	23	1	18:02:00	18	2		NA	NA	59	3	1.6759	21800000	19700000	10200000	20700000	15600000	16100000	18800000	14400000	19000000	23600000	22000000	33200000	16900000	13200000	20300000	16600000	16700000	13600000	16900000	27300000	20300000	17400000	10500000	20400000	29500000	22200000
TG(18:1_18:2_20:5)	TG 18:1/18:2/20:5	FALSE	TG	C59 H102 O6 N1	920.77	20.386	Positive	TG(56:8)+NH4	18:01:00	18	1	18:02:00	18	2	20:05:00	20	5		NA	NA	56	8	1.6717	1.69263e+08	7.31796e+07	4.5481e+07	1.0652e+08	8.35085e+07	4.20488e+07	7.87965e+07	3.69481e+07	1.45666e+08	9.4536e+07	7.02847e+07	3.1353e+08	1.70648e+08	1.17191e+08	1.52504e+08	6.01594e+07	8.44051e+07	1.10868e+08	5.22809e+07	6.53839e+07	6.84724e+07	7.65963e+07	3.99822e+07	1.6908e+08	179287401	6.00885e+07
TG(20:2_22:5_22:5)	TG 20:2/22:5/22:5	FALSE	TG	C67 H110 O6 N1	1024.83	21.117	Positive	TG(64:12)+NH4	20:02:00	20	2	22:05:00	22	5	22:05:00	22	5		NA	NA	64	12	1.6608	375847	324049	383365	391806	298755	226222	286973	228690	633979	320488	530747	437821	586366	922632	238192	303145	755587	322988	142916	140691	111487	145216	116587	353761	818163	358024
TG(16:1_22:5_22:5)	TG 16:1/22:5/22:5	FALSE	TG	C63 H101 O6	953.759	21.438	Positive	TG(60:11)+H	16:01:00	16	1	22:05:00	22	5	22:05:00	22	5		NA	NA	60	11	1.6505	2.93306e+06	538608	2.07208e+06	613593	392871	1.42113e+06	2.17238e+06	422680	1.76068e+06	1.19053e+06	1.7051e+06	644771	2.28119e+06	1.70667e+06	1.77827e+06	2.97388e+06	1.36153e+06	1.33196e+06	1.66911e+06	1.41443e+06	1.53001e+06	629488	1.74579e+06	1.96597e+06	4.78685e+06	2.65113e+06
TG(57:4)	TG 57:4	FALSE	TG	C60 H112 O6 N1	942.848	22.046	Positive	TG(57:4)+NH4	2 days, 9:04:00	57	4		NA	NA		NA	NA		NA	NA	57	4	1.6479	16200000	11800000	7.70164e+06	15500000	13900000	8.75585e+06	11400000	11400000	12900000	12900000	11800000	15500000	11300000	7.05957e+06	11100000	7.85419e+06	11400000	17100000	11200000	13000000	16200000	11200000	8.28388e+06	11200000	18000000	12300000
TG(18:1_20:2_22:4)	TG 18:1/20:2/22:4	FALSE	TG	C63 H112 O6 N1	978.848	21.475	Positive	TG(60:7)+NH4	18:01:00	18	1	20:02:00	20	2	22:04:00	22	4		NA	NA	60	7	1.6428	20550000	1.20366e+07	1.68085e+07	1.36414e+07	1.278e+07	6.38116e+06	9.7943e+06	6.56323e+06	21000000	2.1057e+07	1.52944e+07	33950000	21450000	2.05731e+07	1.97013e+07	1.27653e+07	1.31623e+07	1.6504e+07	2.36452e+07	1.75286e+07	1.14577e+07	1.04542e+07	6.84541e+06	2.42039e+07	3.26053e+07	1.71745e+07
TG(18:2_18:2_23:1)	TG 18:2/18:2/23:1	FALSE	TG	C62 H114 O6 N1	968.864	21.982	Positive	TG(59:5)+NH4	18:02:00	18	2	18:02:00	18	2	23:01:00	23	1		NA	NA	59	5	1.6155	11700000	11500000	9.27055e+06	10800000	10300000	6.81715e+06	9.00002e+06	6.04936e+06	15400000	16400000	11900000	17600000	12100000	11100000	11700000	9.48435e+06	10600000	21000000	21100000	15700000	9.63815e+06	8.32795e+06	6.30381e+06	18000000	24800000	15500000
TG(19:0_18:1_20:2)	TG 19:0/18:1/20:2	FALSE	TG	C60 H114 O6 N1	944.864	22.162	Positive	TG(57:3)+NH4	19:00:00	19	0	18:01:00	18	1	20:02:00	20	2		NA	NA	57	3	1.5865	23800000	27000000	18000000	29300000	24200000	16800000	18800000	22000000	32500000	36500000	30200000	40000000	29400000	23500000	25600000	27100000	26700000	18100000	16800000	35400000	25900000	30600000	21800000	27000000	31100000	34300000
TG(17:0_18:1_22:3)	TG 17:0/18:1/22:3	FALSE	TG	C60 H112 O6 N1	942.848	21.931	Positive	TG(57:4)+NH4	17:00:00	17	0	18:01:00	18	1	22:03:00	22	3		NA	NA	57	4	1.5768	32400000	28000000	18600000	34600000	35700000	30200000	22300000	23200000	37200000	35900000	35000000	32100000	23000000	19600000	24400000	22700000	24700000	25500000	23800000	29200000	32500000	25900000	18200000	31800000	17600000	40200000
TG(22:5_18:2_22:5)	TG 22:5/18:2/22:5	FALSE	TG	C65 H106 O6 N1	996.801	21.137	Positive	TG(62:12)+NH4	22:05:00	22	5	18:02:00	18	2	22:05:00	22	5		NA	NA	62	12	1.5635	21800000	5.47898e+06	11100000	10500000	2.72493e+06	2.16454e+06	10100000	404405	28200000	5.95351e+06	15600000	29500000	22700000	12100000	18900000	8.74782e+06	7.32362e+06	17100000	8.25962e+06	10000000	3.30198e+06	9.29518e+06	2.47202e+06	30200000	25200000	5.94327e+06
TG(54:5)	TG 54:5	FALSE	TG	C57 H104 O6 N1	898.786	22.66	Positive	TG(54:5)+NH4	2 days, 6:05:00	54	5		NA	NA		NA	NA		NA	NA	54	5	1.5595	1740000000	1090000000	776000000	2310000000	1940000000	1320000000	1530000000	1420000000	1250000000	1690000000	1140000000	2150000000	789000000	542000000	2220000000	1240000000	1480000000	1470000000	942000000	1180000000	1880000000	1080000000	1090000000	1540000000	1450000000	1190000000
TG(20:1_18:1_20:1)	TG 20:1/18:1/20:1	FALSE	TG	C61 H116 O6 N1	958.88	21.885	Positive	TG(58:3)+NH4	20:01:00	20	1	18:01:00	18	1	20:01:00	20	1		NA	NA	58	3	1.5589	100000000	115000000	57700000	96000000	78200000	71600000	65700000	53200000	121000000	104000000	68000000	129000000	56400000	49400000	72600000	82100000	60700000	117000000	84700000	95600000	69500000	72600000	45700000	95200000	125000000	81500000
TG(20:4_22:6_22:6)	TG 20:4/22:6/22:6	FALSE	TG	C67 H99 O6	999.744	20.97	Positive	TG(64:16)+H	20:04:00	20	4	22:06:00	22	6	22:06:00	22	6		NA	NA	64	16	1.5585	1.5532e+06	1.0894e+06	2.7177e+06	805741	918794	74716.4	1.63732e+06	286177	2.51307e+06	1.4132e+06	2.52007e+06	3.50576e+06	5.10655e+06	2.63969e+06	1.63358e+06	1.24503e+06	1.09154e+06	1.48583e+06	3.06103e+06	2.42841e+06	457448	1.65098e+06	919817	3.82389e+06	4.72799e+06	1.7385e+06
TG(18:1_18:3_22:4)	TG 18:1/18:3/22:4	FALSE	TG	C61 H103 O6	931.775	22.002	Positive	TG(58:8)+H	18:01:00	18	1	18:03:00	18	3	22:04:00	22	4		NA	NA	58	8	1.5552	5.48866e+06	5.39424e+06	4.23262e+06	4.10048e+06	4.94888e+06	2.87432e+06	3.92519e+06	2.50822e+06	7.97804e+06	6.97979e+06	4.94299e+06	6.59781e+06	6.55883e+06	4.73875e+06	5.49482e+06	5.15309e+06	4.12636e+06	6.98264e+06	8.90208e+06	6.71724e+06	4.44465e+06	4.37862e+06	2.58286e+06	6.17216e+06	9.31288e+06	5.83152e+06
TG(18:1_20:3_20:4)	TG 18:1/20:3/20:4	FALSE	TG	C61 H106 O6 N1	948.801	21.633	Positive	TG(58:8)+NH4	18:01:00	18	1	20:03:00	20	3	20:04:00	20	4		NA	NA	58	8	1.5528	553000000	326000000	380000000	91300000	319000000	144000000	308000000	155000000	402000000	177000000	298000000	717000000	548000000	399000000	467000000	216000000	85400000	495000000	450000000	399000000	233000000	266000000	142000000	569000000	740000000	335000000
TG(18:1_22:4_20:2)	TG 18:1/22:4/20:2	FALSE	TG	C63 H112 O6 N1	978.848	21.766	Positive	TG(60:7)+NH4	18:01:00	18	1	22:04:00	22	4	20:02:00	20	2		NA	NA	60	7	1.55	8.63845e+06	4.7742e+06	3.09077e+06	5.38954e+06	5.87261e+06	2.50941e+06	6.09353e+06	2.5852e+06	10900000	7.88397e+06	2.39145e+06	13100000	4.19015e+06	4.69843e+06	7.13306e+06	5.63898e+06	5.59135e+06	6.12661e+06	6.6677e+06	10500000	4.11678e+06	5.52316e+06	3.32614e+06	10900000	11800000	9.87563e+06
TG(16:0_18:1_22:6)	TG 16:0/18:1/22:6	FALSE	TG	C59 H101 O6	905.759	21.937	Positive	TG(56:7)+H	16:00:00	16	0	18:01:00	18	1	22:06:00	22	6		NA	NA	56	7	1.5482	8.95007e+06	11500000	7.43156e+06	10400000	12600000	871253	7.75134e+06	9.37112e+06	12600000	12200000	8.5017e+06	12400000	10500000	7.3875e+06	8.74996e+06	9.7755e+06	7.04162e+06	6.84562e+06	9.58693e+06	12000000	12800000	11100000	7.13994e+06	11900000	12100000	11500000
TG(18:2_20:4_20:4)	TG 18:2/20:4/20:4	FALSE	TG	C61 H99 O6	927.744	21.475	Positive	TG(58:10)+H	18:02:00	18	2	20:04:00	20	4	20:04:00	20	4		NA	NA	58	10	1.5469	9.04391e+06	7.20494e+06	8.30769e+06	8.99083e+06	7.78044e+06	4.65916e+06	5.66149e+06	6.72674e+06	1.08902e+07	9.69322e+06	6.70258e+06	9.83513e+06	1.09177e+07	1.11378e+07	8.11185e+06	8.35382e+06	6.76265e+06	1.62214e+07	9.02835e+06	9.48171e+06	8.73315e+06	1.11573e+07	6.89988e+06	1.17691e+07	1.12461e+07	7.4251e+06
TG(18:1_18:1_20:5)	TG 18:1/18:1/20:5	FALSE	TG	C59 H101 O6	905.759	22.065	Positive	TG(56:7)+H	18:01:00	18	1	18:01:00	18	1	20:05:00	20	5		NA	NA	56	7	1.5438	4.16782e+06	4.13649e+06	184655	3.56987e+06	3.24866e+06	3.56746e+06	2.39296e+06	2.42724e+06	3.4735e+06	3.06241e+06	2.5117e+06	3.83297e+06	3.42713e+06	1.54803e+06	2.36527e+06	2.93609e+06	2.14581e+06	3.50466e+06	2.17921e+06	3.26026e+06	3.66124e+06	2.9278e+06	1.71952e+06	4.5247e+06	4.31004e+06	2.46881e+06
TG(18:1_18:2_21:0)	TG 18:1/18:2/21:0	FALSE	TG	C60 H114 O6 N1	944.864	21.893	Positive	TG(57:3)+NH4	18:01:00	18	1	18:02:00	18	2	21:00:00	21	0		NA	NA	57	3	1.5414	59300000	60400000	37200000	58400000	65400000	47500000	40600000	29200000	62200000	54700000	36800000	67200000	31000000	28000000	46200000	38000000	39000000	67200000	40200000	51000000	36500000	46300000	25100000	51800000	66300000	42100000
TG(20:5_22:6_22:6)	TG 20:5/22:6/22:6	FALSE	TG	C67 H97 O6	997.728	20.54	Positive	TG(64:17)+H	20:05:00	20	5	22:06:00	22	6	22:06:00	22	6		NA	NA	64	17	1.5348	1.65743e+06	501873	1.76097e+06	687843	681958	148980	951469	187456	2.59932e+06	1.36041e+06	2.10358e+06	2.96338e+06	8.86078e+06	4.67421e+06	1.62185e+06	811119	1.87409e+06	1.20319e+06	1.63785e+06	1.53941e+06	310465	2.08124e+06	601743	3.8434e+06	4.86612e+06	2.1563e+06
TG(20:2_22:3_22:3)	TG 20:2/22:3/22:3	FALSE	TG	C67 H118 O6 N1	1032.9	21.66	Positive	TG(64:8)+NH4	20:02:00	20	2	22:03:00	22	3	22:03:00	22	3		NA	NA	64	8	1.53	1.08608e+06	2.38274e+06	4.52295e+06	16600000	6.33814e+06	5.44118e+06	3.17864e+06	1.40344e+06	7.99811e+06	11500000	8.79729e+06	12000000	22200000	7.63237e+06	5.68103e+06	15800000	11100000	4.01528e+06	26200000	11000000	4.78661e+06	17500000	1.44861e+06	18800000	15100000	7.06936e+06
TG(18:1_18:2_18:2)	TG 18:1/18:2/18:2	FALSE	TG	C57 H104 O6 N1	898.786	21.597	Positive	TG(54:5)+NH4	18:01:00	18	1	18:02:00	18	2	18:02:00	18	2		NA	NA	54	5	1.528	8.71121e+08	5.45323e+08	3.88032e+08	1180749961	9.70515e+08	6.60248e+08	7.65175e+08	7.10314e+08	6.25591e+08	8.45589e+08	5.70007e+08	1075239132	3.94779e+08	2.71192e+08	1110132820	620364405	7.40576e+08	7.35348e+08	4.71315e+08	5.90149e+08	940214723	5.40181e+08	545312483	7.7066e+08	7.25722e+08	6.20638e+08
TG(17:0_18:1_20:2)	TG 17:0/18:1/20:2	FALSE	TG	C58 H110 O6 N1	916.833	21.891	Positive	TG(55:3)+NH4	17:00:00	17	0	18:01:00	18	1	20:02:00	20	2		NA	NA	55	3	1.5274	58500000	74100000	38700000	66700000	55400000	48000000	43900000	36700000	75600000	66400000	48400000	83700000	40500000	33900000	43600000	45300000	9.12376e+06	76100000	55600000	68900000	47100000	47400000	32200000	58500000	86000000	54700000
TG(20:1_18:2_22:4)	TG 20:1/18:2/22:4	FALSE	TG	C63 H112 O6 N1	978.848	20.917	Positive	TG(60:7)+NH4	20:01:00	20	1	18:02:00	18	2	22:04:00	22	4		NA	NA	60	7	1.5274	2.58471e+07	1.74772e+07	1.24261e+07	23500000	19800000	1.13057e+07	1.73109e+07	1.17842e+07	14250000	16000000	9.92841e+06	22200000	9.38294e+06	7.3124e+06	37350000	1.44611e+07	1.50904e+07	18250000	6.88459e+06	1.00977e+07	16568229	8.71997e+06	9.05377e+06	1.48273e+07	6.99811e+06	7.32609e+06
TG(61:5)	TG 61:5	FALSE	TG	C64 H118 O6 N1	996.895	22.24	Positive	TG(61:5)+NH4	2 days, 13:05:00	61	5		NA	NA		NA	NA		NA	NA	61	5	1.5255	2.16486e+06	1.98832e+06	2.4215e+06	2.6664e+06	1.90049e+06	1.14442e+06	2.02742e+06	1.19121e+06	2.86371e+06	3.69153e+06	2.75822e+06	3.65944e+06	3.95809e+06	3.36493e+06	3.20025e+06	2.72154e+06	2.45527e+06	4.238e+06	4.73041e+06	2.87758e+06	2.26383e+06	1.42034e+06	1.09517e+06	4.08175e+06	4.17508e+06	2.67275e+06
TG(18:0_18:1_20:2)	TG 18:0/18:1/20:2	FALSE	TG	C59 H112 O6 N1	930.848	22.161	Positive	TG(56:3)+NH4	18:00:00	18	0	18:01:00	18	1	20:02:00	20	2		NA	NA	56	3	1.5238	1.76978e+07	1.45857e+07	1.17517e+07	2.01523e+07	1.71903e+07	1.34038e+07	1.90085e+07	1.61554e+07	1.36393e+07	1.91633e+07	1.40549e+07	1.05188e+07	1.29525e+07	4.39463e+06	1.89023e+07	1.42795e+07	1.57014e+07	1.93136e+07	6.97538e+06	1.89568e+07	1.66093e+07	1.35322e+07	1.13009e+07	2.12624e+07	1.89394e+07	1.79517e+07
TG(18:1_20:3_20:3)	TG 18:1/20:3/20:3	FALSE	TG	C61 H105 O6	933.791	22.198	Positive	TG(58:7)+H	18:01:00	18	1	20:03:00	20	3	20:03:00	20	3		NA	NA	58	7	1.5036	2.27636e+06	1.34776e+06	1.8641e+06	2.34534e+06	2.47093e+06	1.45595e+06	1.83644e+06	1.5481e+06	2.45977e+06	2.04404e+06	1.54419e+06	2.56417e+06	1.61254e+06	2.39713e+06	1.97368e+06	576912	1.75736e+06	2.54111e+06	2.99453e+06	2.97665e+06	1.83549e+06	2.31973e+06	1.59705e+06	2.61675e+06	3.28628e+06	2.38342e+06
TG(22:4_17:1_18:2)	TG 22:4/17:1/18:2	FALSE	TG	C60 H106 O6 N1	936.801	20.944	Positive	TG(57:7)+NH4	22:04:00	22	4	17:01:00	17	1	18:02:00	18	2		NA	NA	57	7	1.4992	1.39414e+07	1.08863e+07	4.44319e+06	1.04475e+07	1.25395e+07	7.71749e+06	1.02041e+07	6.43337e+06	9.39627e+06	1.00827e+07	4.6174e+06	2.09429e+07	6.00301e+06	4.70768e+06	1.45263e+07	8.79592e+06	8.61534e+06	1.3011e+07	7.55444e+06	5.52601e+06	1.26925e+07	6.04422e+06	5.95458e+06	9.58563e+06	1.21041e+07	4.43262e+06
TG(20:3_20:3_22:6)	TG 20:3/20:3/22:6	FALSE	TG	C65 H103 O6	979.775	21.713	Positive	TG(62:12)+H	20:03:00	20	3	20:03:00	20	3	22:06:00	22	6		NA	NA	62	12	1.4984	156851	268156	781946	210038	349034	85867.3	547769	212640	1.11744e+06	309219	665482	485252	1.92626e+06	1.35595e+06	302323	519594	114952	305910	843530	492872	193053	557526	101098	246448	798055	423077
TG(16:0_18:1_21:0)	TG 16:0/18:1/21:0	FALSE	TG	C58 H114 O6 N1	920.864	22.106	Positive	TG(55:1)+NH4	16:00:00	16	0	18:01:00	18	1	21:00:00	21	0		NA	NA	55	1	1.4981	14600000	17300000	8.67671e+06	7.85728e+06	14800000	14300000	17200000	11800000	20000000	17200000	15600000	19800000	12200000	7.80572e+06	16600000	11700000	14000000	16800000	14900000	6.94765e+06	5.86294e+06	12200000	9.37803e+06	17500000	15000000	8.78044e+06
TG(17:0_18:2_22:3)	TG 17:0/18:2/22:3	FALSE	TG	C60 H110 O6 N1	940.833	21.583	Positive	TG(57:5)+NH4	17:00:00	17	0	18:02:00	18	2	22:03:00	22	3		NA	NA	57	5	1.4978	28800000	30100000	37600000	44900000	43500000	38800000	29000000	42200000	37800000	40500000	32000000	45300000	27400000	21800000	39700000	37600000	28300000	14700000	24600000	26500000	51000000	34000000	27800000	34700000	37400000	38400000
TG(18:0_17:1_24:2)	TG 18:0/17:1/24:2	FALSE	TG	C62 H118 O6 N1	972.895	22.306	Positive	TG(59:3)+NH4	18:00:00	18	0	17:01:00	17	1	1 day, 0:02:00	24	2		NA	NA	59	3	1.4913	5.01031e+06	1.85863e+06	3.49425e+06	4.24254e+06	5.09051e+06	2.33364e+06	3.42528e+06	1.67541e+06	3.78158e+06	7.9637e+06	3.48778e+06	4.4204e+06	1.88815e+06	1.82728e+06	7.30821e+06	3.99478e+06	5.15177e+06	3.37175e+06	5.29965e+06	4.25009e+06	3.22063e+06	3.26693e+06	3.2534e+06	6.87218e+06	4.64694e+06	6.98983e+06
TG(16:0_18:1_20:4)	TG 16:0/18:1/20:4	FALSE	TG	C57 H101 O6	881.759	21.646	Positive	TG(54:5)+H	16:00:00	16	0	18:01:00	18	1	20:04:00	20	4		NA	NA	54	5	1.4748	7.13206e+06	3.44821e+06	1.60978e+06	3.08865e+06	4.00834e+06	2.04916e+06	1.49911e+06	2.12224e+06	2.92777e+06	2.71171e+06	1.51686e+06	3.23615e+06	1.71689e+06	1.39162e+06	2.41024e+06	3.45309e+06	1.64172e+06	4.03358e+06	2.46015e+06	2.88778e+06	3.1846e+06	2.77626e+06	2.45454e+06	3.48457e+06	2.56088e+06	1.49439e+06
TG(17:0_18:2_20:4)	TG 17:0/18:2/20:4	FALSE	TG	C58 H101 O6	893.759	22.01	Positive	TG(55:6)+H	17:00:00	17	0	18:02:00	18	2	20:04:00	20	4		NA	NA	55	6	1.4741	1.48013e+06	1.58301e+06	781993	1.45039e+06	1.2744e+06	950519	1.18361e+06	940833	1.50526e+06	1.84431e+06	1.00259e+06	1.57809e+06	729163	383833	1.18857e+06	1.51412e+06	988436	1.48544e+06	1.18953e+06	1.65184e+06	1.30995e+06	1.33572e+06	1.05546e+06	1.12607e+06	1.85272e+06	1.3492e+06
TG(18:0_18:1_20:3)	TG 18:0/18:1/20:3	FALSE	TG	C59 H110 O6 N1	928.833	22.155	Positive	TG(56:4)+NH4	18:00:00	18	0	18:01:00	18	1	20:03:00	20	3		NA	NA	56	4	1.4607	1.55284e+08	9.44695e+07	9.12707e+07	1.55406e+08	1.26498e+08	8.68135e+07	1.25256e+08	7.56039e+07	1.03468e+08	153445722	9.80532e+07	1.7084e+08	8.70118e+07	7.86756e+07	1.58459e+08	9.24016e+07	1.1535e+08	173976197	1.4245e+08	1.49703e+08	1.16051e+08	9.7649e+07	7.44462e+07	1.73663e+08	2.21572e+08	7.9903e+07
TG(18:3_18:3_22:6)	TG 18:3/18:3/22:6	FALSE	TG	C61 H95 O6	923.712	21.036	Positive	TG(58:12)+H	18:03:00	18	3	18:03:00	18	3	22:06:00	22	6		NA	NA	58	12	1.458	1.09832e+06	650670	766573	922591	1.17983e+06	544421	1.0289e+06	457374	1.0541e+06	1.0952e+06	448296	1.44516e+06	715759	508137	722934	642664	416678	753294	549642	990232	559404	483014	472093	1.10006e+06	1.1778e+06	610398
TG(17:0_18:1_20:1)	TG 17:0/18:1/20:1	FALSE	TG	C58 H112 O6 N1	918.848	22.134	Positive	TG(55:2)+NH4	17:00:00	17	0	18:01:00	18	1	20:01:00	20	1		NA	NA	55	2	1.4293	68800000	81900000	42700000	77600000	63400000	54600000	67300000	45800000	76100000	81400000	61200000	77500000	49900000	41300000	60900000	59200000	2.40366e+06	87500000	76700000	84800000	63200000	60100000	40800000	80400000	81300000	48300000
TG(18:4_18:3_20:5)	TG 18:4/18:3/20:5	FALSE	TG	C59 H91 O6	895.681	20.296	Positive	TG(56:12)+H	18:04:00	18	4	18:03:00	18	3	20:05:00	20	5		NA	NA	56	12	1.4289	362495	204452	415253	214477	337384	148023	211862	171242	694352	316150	230100	1.8286e+06	654506	812402	486315	219883	409499	399504	178435	136256	143540	229616	100590	384346	167644	123207
TG(23:1_14:4_23:1)	TG 23:1/14:4/23:1	FALSE	TG	C63 H114 O6 N1	980.864	21.272	Positive	TG(60:6)+NH4	23:01:00	23	1	14:04:00	14	4	23:01:00	23	1		NA	NA	60	6	1.4223	81200000	36900000	23000000	110000000	87800000	56200000	68600000	57700000	53400000	84900000	51900000	70700000	28500000	14200000	90600000	59200000	52100000	45400000	30600000	35400000	87100000	56900000	51800000	47400000	55600000	38500000
TG(20:1_20:1_18:0)	TG 20:1/20:1/18:0	FALSE	TG	C61 H118 O6 N1	960.895	22.139	Positive	TG(58:2)+NH4	20:01:00	20	1	20:01:00	20	1	18:00:00	18	0		NA	NA	58	2	1.4217	103000000	115000000	61000000	114000000	87900000	76700000	96600000	63800000	107000000	117000000	83500000	114000000	71200000	57100000	76200000	86400000	77400000	115000000	114000000	127000000	90900000	85300000	52600000	112000000	117000000	68900000
TG(20:3_20:4_20:4)	TG 20:3/20:4/20:4	FALSE	TG	C63 H101 O6	953.759	21.648	Positive	TG(60:11)+H	20:03:00	20	3	20:04:00	20	4	20:04:00	20	4		NA	NA	60	11	1.4141	1.93969e+06	2.35113e+06	2.49038e+06	1.6822e+06	2.54172e+06	1.24873e+06	1.65317e+06	1.033e+06	2.98114e+06	2.10292e+06	2.20923e+06	2.79627e+06	8.23446e+06	6.81238e+06	2.68381e+06	1.45653e+06	1.38355e+06	1.52919e+06	5.54146e+06	3.24733e+06	2.34326e+06	3.2977e+06	1.45292e+06	2.22673e+06	4.20437e+06	2.91468e+06
TG(18:0_18:0_20:3)	TG 18:0/18:0/20:3	FALSE	TG	C59 H112 O6 N1	930.848	22.322	Positive	TG(56:3)+NH4	18:00:00	18	0	18:00:00	18	0	20:03:00	20	3		NA	NA	56	3	1.4122	6.5819e+07	2.02202e+07	3.08253e+07	5.1186e+07	5.57553e+07	3.37693e+07	5.0448e+07	2.87926e+07	3.32613e+07	8.01412e+07	4.47598e+07	5.48488e+07	2.2285e+07	2.04037e+07	8.9915e+07	3.97862e+07	6.68031e+07	5.34501e+07	5.40662e+07	4.74169e+07	5.11894e+07	3.61256e+07	3.1023e+07	6.85016e+07	5.14342e+07	4.94731e+07
TG(18:3_22:3_22:4)	TG 18:3/22:3/22:4	FALSE	TG	C65 H110 O6 N1	1000.83	21.46	Positive	TG(62:10)+NH4	18:03:00	18	3	22:03:00	22	3	22:04:00	22	4		NA	NA	62	10	1.4074	6.34228e+06	3.37168e+06	9.10582e+06	4.5023e+06	5.32941e+06	2.17242e+06	5.67904e+06	2.96643e+06	8.72757e+06	6.9221e+06	6.70204e+06	4.94042e+06	9.56249e+06	9.34019e+06	5.791e+06	4.54166e+06	3.83896e+06	6.30717e+06	6.94124e+06	4.63776e+06	3.65173e+06	3.96201e+06	2.34205e+06	8.34958e+06	8.39934e+06	1.3059e+06
TG(18:1_18:1_18:1)	TG 18:1/18:1/18:1	FALSE	TG	C57 H108 O6 N1	902.817	22.124	Positive	TG(54:3)+NH4	18:01:00	18	1	18:01:00	18	1	18:01:00	18	1		NA	NA	54	3	1.4038	1730000000	1120000000	788000000	1760000000	1330000000	1070000000	1360000000	1020000000	1090000000	1660000000	1160000000	1650000000	829000000	683000000	1720000000	990000000	1270000000	1570000000	1230000000	1510000000	1390000000	973000000	849000000	1660000000	1470000000	1210000000
TG(20:1_18:2_18:0)	TG 20:1/18:2/18:0	FALSE	TG	C59 H112 O6 N1	930.848	21.898	Positive	TG(56:3)+NH4	20:01:00	20	1	18:02:00	18	2	18:00:00	18	0		NA	NA	56	3	1.401	17400000	21600000	11100000	8.66476e+06	1.49548e+06	12600000	12000000	9.06701e+06	20100000	16300000	12200000	22300000	10400000	9.1009e+06	6.8655e+06	12900000	7.56686e+06	19600000	17200000	18200000	11300000	10900000	3.90371e+06	16200000	20200000	14500000
TG(16:0_18:2_22:4)	TG 16:0/18:2/22:4	FALSE	TG	C59 H106 O6 N1	924.801	21.272	Positive	TG(56:6)+NH4	16:00:00	16	0	18:02:00	18	2	22:04:00	22	4		NA	NA	56	6	1.3904	742900000	574100000	490200000	646250000	543300000	285200000	458250000	236650000	779350000	662000000	447100000	807300000	581350000	3.29091e+08	743050000	391750000	466450000	1041250000	497400000	619900000	411700000	361600000	255650000	842000000	849950000	412350000
TG(16:0_18:1_22:1)	TG 16:0/18:1/22:1	FALSE	TG	C59 H114 O6 N1	932.864	21.829	Positive	TG(56:2)+NH4	16:00:00	16	0	18:01:00	18	1	22:01:00	22	1		NA	NA	56	2	1.3893	1.22227e+07	1.80161e+07	5.71865e+06	1.75269e+07	1.66915e+07	1.30129e+07	7.96366e+06	7.40552e+06	2.00127e+07	9.57234e+06	6.48575e+06	1.83395e+07	8.94185e+06	3.27786e+06	13350000	1.3132e+07	1.19243e+07	1.00406e+07	6.27556e+06	1.32485e+07	12350000	1.02356e+07	3.39709e+06	1.57285e+07	1.19472e+07	6.42586e+06
TG(18:1_18:1_22:4)	TG 18:1/18:1/22:4	FALSE	TG	C61 H110 O6 N1	952.833	21.029	Positive	TG(58:6)+NH4	18:01:00	18	1	18:01:00	18	1	22:04:00	22	4		NA	NA	58	6	1.3887	4.3066e+07	2.99562e+07	4.3014e+07	4.70894e+07	3.15935e+07	1.5644e+07	4.2662e+07	1.84781e+07	4.6304e+07	5.67691e+07	3.39767e+07	5.10343e+07	3.58177e+07	4.15726e+07	5.08236e+07	2.76338e+07	3.7201e+07	8.24332e+07	51995945	3.71894e+07	2.41109e+07	1.78406e+07	1.44488e+07	7.06254e+07	9.32393e+07	3.16427e+07
TG(18:1_22:5_22:5)	TG 18:1/22:5/22:5	FALSE	TG	C65 H108 O6 N1	998.817	21.149	Positive	TG(62:11)+NH4	18:01:00	18	1	22:05:00	22	5	22:05:00	22	5		NA	NA	62	11	1.383	3.01723e+07	9.95145e+06	23600000	1.56458e+07	1.78138e+07	4.72658e+06	1.68923e+07	5.50269e+06	33650000	2.40986e+07	2.50068e+07	42200000	69550000	40100000	2.32598e+07	1.35988e+07	1.58077e+07	2.66692e+07	1.8505e+07	1.70029e+07	7.08242e+06	1.13704e+07	5.3574e+06	37300000	39300000	1.10871e+07
TG(18:1_18:1_20:2)	TG 18:1/18:1/20:2	FALSE	TG	C59 H110 O6 N1	928.833	21.598	Positive	TG(56:4)+NH4	18:01:00	18	1	18:01:00	18	1	20:02:00	20	2		NA	NA	56	4	1.3812	22500000	28900000	10700000	23700000	27800000	15400000	14500000	16100000	23800000	23100000	11500000	25900000	15100000	9.72287e+06	24200000	19500000	13200000	22400000	21500000	23900000	19500000	22300000	14800000	24200000	21500000	14800000
TG(18:1_20:4_20:4)	TG 18:1/20:4/20:4	FALSE	TG	C61 H104 O6 N1	946.786	20.966	Positive	TG(58:9)+NH4	18:01:00	18	1	20:04:00	20	4	20:04:00	20	4		NA	NA	58	9	1.3783	217700000	7.68667e+07	1.41119e+08	1.21667e+08	1.30267e+08	4.23814e+07	1.23619e+08	5.05589e+07	1.94433e+08	146000000	1.10948e+08	2.61233e+08	289500000	170500000	193900000	7.97333e+07	9.76794e+07	161800000	148900000	1.13233e+08	7.32716e+07	93500000	5.28368e+07	205800000	2.84467e+08	9.95456e+07
TG(12:0_12:0_24:0)	TG 12:0/12:0/24:0	FALSE	TG	C51 H102 O6 N1	824.77	21.036	Positive	TG(48:0)+NH4	12:00:00	12	0	12:00:00	12	0	1 day, 0:00:00	24	0		NA	NA	48	0	1.3773	337059	228479	160309	846884	682852	379712	2.48578e+06	208125	445616	400072	233236	326917	293018	194192	1.44412e+06	586315	377666	290283	352850	420293	467421	704253	244128	386165	436979	117243
TG(18:1_18:2_22:1)	TG 18:1/18:2/22:1	FALSE	TG	C61 H114 O6 N1	956.864	21.593	Positive	TG(58:4)+NH4	18:01:00	18	1	18:02:00	18	2	22:01:00	22	1		NA	NA	58	4	1.3707	131000000	172000000	79900000	154000000	132000000	94100000	84400000	91100000	152000000	121000000	72100000	140000000	82100000	52500000	118000000	117000000	94000000	152000000	117000000	134000000	124000000	123000000	82800000	135000000	129000000	89600000
TG(22:2_14:3_14:3)	TG 22:2/14:3/14:3	FALSE	TG	C53 H87 O6	819.65	19.928	Positive	TG(50:8)+H	22:02:00	22	2	14:03:00	14	3	14:03:00	14	3		NA	NA	50	8	1.3697	75403	25690.7	89729.3	384203	339565	262258	325547	243189	130710	231972	144478	8813.47	57475	12042.1	461186	113327	360320	81169.3	18114.2	10785.3	309065	4707.51	159904	10498.9	6800.63	1628.82
TG(18:0_20:4_24:2)	TG 18:0/20:4/24:2	FALSE	TG	C65 H118 O6 N1	1008.9	21.963	Positive	TG(62:6)+NH4	18:00:00	18	0	20:04:00	20	4	1 day, 0:02:00	24	2		NA	NA	62	6	1.368	2.74594e+06	2.00411e+06	1.75113e+06	1.9443e+06	1.87065e+06	644221	1.31185e+06	1.0484e+06	4.16181e+06	3.2435e+06	2.61813e+06	4.69212e+06	3.69406e+06	1.25151e+06	1.81876e+06	1.8467e+06	2.14415e+06	4.83123e+06	3.53178e+06	2.81152e+06	1.78134e+06	2.14912e+06	1.30444e+06	3.62843e+06	5.7256e+06	3.15872e+06
TG(17:0_18:1_20:3)	TG 17:0/18:1/20:3	FALSE	TG	C58 H108 O6 N1	914.817	22.014	Positive	TG(55:4)+NH4	17:00:00	17	0	18:01:00	18	1	20:03:00	20	3		NA	NA	55	4	1.3613	29000000	16500000	11100000	25500000	22200000	14200000	20400000	14800000	18600000	29600000	18100000	29400000	10600000	11400000	31200000	21400000	19700000	26600000	23200000	18400000	22900000	15700000	15000000	17700000	28300000	20000000
TG(20:3_18:2_18:2)	TG 20:3/18:2/18:2	FALSE	TG	C59 H104 O6 N1	922.786	21.135	Positive	TG(56:7)+NH4	20:03:00	20	3	18:02:00	18	2	18:02:00	18	2		NA	NA	56	7	1.3566	65400000	27100000	8.58986e+06	41800000	43200000	6.79088e+06	12100000	6.35584e+06	50500000	20200000	16000000	116000000	51000000	21500000	59700000	23200000	16800000	38800000	13900000	27100000	20900000	31700000	5.99024e+06	62800000	62200000	10100000
TG(16:0_17:0_20:5)	TG 16:0/17:0/20:5	FALSE	TG	C56 H99 O6	867.744	22.005	Positive	TG(53:5)+H	16:00:00	16	0	17:00:00	17	0	20:05:00	20	5		NA	NA	53	5	1.3549	1.30245e+06	1.31761e+06	461236	1.3307e+06	1.22932e+06	1.09965e+06	1.00995e+06	739525	1.27568e+06	1.45779e+06	886987	1.47846e+06	757438	394705	1.15964e+06	1.36061e+06	873636	637551	945961	1.17857e+06	1.31049e+06	1.08379e+06	684497	1.13965e+06	921736	773077
TG(12:0_24:0_24:0)	TG 12:0/24:0/24:0	FALSE	TG	C63 H126 O6 N1	992.958	22.773	Positive	TG(60:0)+NH4	12:00:00	12	0	1 day, 0:00:00	24	0	1 day, 0:00:00	24	0		NA	NA	60	0	1.3548	3.04622e+06	993532	736617	3.46471e+06	2.38751e+06	1.51071e+06	1.50213e+06	1.30971e+06	1.82898e+06	2.36999e+06	1.21653e+06	4.43442e+06	3.00854e+06	1.31008e+06	3.93669e+06	2.12471e+06	1.9878e+06	1.91527e+06	1.36688e+06	1.38204e+06	3.47617e+06	3.027e+06	1.30312e+06	2.42226e+06	1.61076e+06	1.83008e+06
TG(18:1_20:2_20:2)	TG 18:1/20:2/20:2	FALSE	TG	C61 H112 O6 N1	954.848	21.981	Positive	TG(58:5)+NH4	18:01:00	18	1	20:02:00	20	2	20:02:00	20	2		NA	NA	58	5	1.3474	26900000	19300000	13300000	20600000	19800000	9.69427e+06	14600000	7.07077e+06	30100000	39500000	17500000	35000000	23500000	16000000	29200000	17400000	15600000	43300000	40300000	27600000	16300000	12700000	7.17103e+06	30600000	47800000	19500000
TG(18:1_20:4_22:5)	TG 18:1/20:4/22:5	FALSE	TG	C63 H106 O6 N1	972.801	21.191	Positive	TG(60:10)+NH4	18:01:00	18	1	20:04:00	20	4	22:05:00	22	5		NA	NA	60	10	1.3465	44850000	13300000	33200000	8.22771e+06	1.48293e+07	2.74606e+06	1.5867e+07	5.63785e+06	45250000	2.14081e+07	1.29222e+07	52450000	54800000	2.85594e+07	1.98329e+07	1.29776e+07	1.23168e+07	31650000	24800000	19950000	13300000	13650000	4.77597e+06	35400000	66000000	1.00038e+07
TG(20:0_16:0_18:2)	TG 20:0/16:0/18:2	FALSE	TG	C57 H110 O6 N1	904.833	21.53	Positive	TG(54:2)+NH4	20:00:00	20	0	16:00:00	16	0	18:02:00	18	2		NA	NA	54	2	1.3437	4.98755e+06	5.83354e+06	3.46147e+06	3.21096e+06	3.61918e+06	2.58008e+06	2.55701e+06	6.81131e+06	2.74519e+06	3.9824e+06	4.44015e+06	2.95215e+06	2.19545e+06	1.60009e+06	5.03661e+06	4.42142e+06	2.97646e+06	3.85719e+06	2.27688e+06	3.81951e+06	3.25847e+06	4.60304e+06	1.99904e+06	10200000	2.16835e+06	2.40845e+06
TG(20:5_18:2_18:2)	TG 20:5/18:2/18:2	FALSE	TG	C59 H100 O6 N1	918.755	20.78	Positive	TG(56:9)+NH4	20:05:00	20	5	18:02:00	18	2	18:02:00	18	2		NA	NA	56	9	1.3431	12900000	40800000	18200000	77700000	34400000	28400000	19000000	26200000	28800000	8.75735e+06	47800000	267000000	68600000	101000000	105000000	15300000	19000000	16200000	9.83835e+06	11800000	15400000	45500000	25500000	27300000	38300000	43100000
TG(18:0_18:0_22:0)	TG 18:0/18:0/22:0	FALSE	TG	C61 H122 O6 N1	964.927	22.562	Positive	TG(58:0)+NH4	18:00:00	18	0	18:00:00	18	0	22:00:00	22	0		NA	NA	58	0	1.3409	9.46616e+06	5.59741e+06	2.57336e+06	12800000	8.21396e+06	5.79912e+06	5.9067e+06	4.96221e+06	5.15562e+06	6.38318e+06	3.45095e+06	11400000	7.70631e+06	3.11265e+06	9.60554e+06	4.80852e+06	5.04521e+06	7.32606e+06	4.23832e+06	5.29063e+06	9.89189e+06	6.53601e+06	3.27371e+06	7.51776e+06	4.71351e+06	5.1861e+06
TG(22:3_17:1_18:2)	TG 22:3/17:1/18:2	FALSE	TG	C60 H108 O6 N1	938.817	21.274	Positive	TG(57:6)+NH4	22:03:00	22	3	17:01:00	17	1	18:02:00	18	2		NA	NA	57	6	1.3366	55000000	26800000	17500000	75100000	63000000	46300000	51500000	48400000	37200000	60100000	39600000	48700000	19800000	11800000	61000000	42500000	38900000	28000000	21700000	27000000	65900000	42800000	42000000	31000000	38300000	30500000
TG(16:0_18:2_18:3)	TG 16:0/18:2/18:3	FALSE	TG	C55 H97 O6	853.728	21.838	Positive	TG(52:5)+H	16:00:00	16	0	18:02:00	18	2	18:03:00	18	3		NA	NA	52	5	1.3253	1.93503e+06	3.93082e+06	1.65737e+06	1.92251e+06	2.15254e+06	2.7884e+06	1.39621e+06	3.08952e+06	4.27108e+06	1.93477e+06	2.11078e+06	2.974e+06	2.3189e+06	1.09339e+06	4.01588e+06	2.76956e+06	1.44716e+06	1.10103e+06	1.14524e+06	2.12721e+06	2.71047e+06	2.05476e+06	2.05889e+06	3.83874e+06	2.29849e+06	1.6681e+06
TG(15:0_18:1_22:3)	TG 15:0/18:1/22:3	FALSE	TG	C58 H108 O6 N1	914.817	21.586	Positive	TG(55:4)+NH4	15:00:00	15	0	18:01:00	18	1	22:03:00	22	3		NA	NA	55	4	1.3245	90800000	108000000	46700000	80100000	78800000	28800000	57300000	68900000	85200000	77300000	42600000	89900000	56100000	34600000	68000000	76300000	54700000	89900000	73200000	81600000	71800000	81900000	51700000	83500000	73100000	55900000
TG(16:1_18:1_20:2)	TG 16:1/18:1/20:2	FALSE	TG	C57 H106 O6 N1	900.801	21.612	Positive	TG(54:4)+NH4	16:01:00	16	1	18:01:00	18	1	20:02:00	20	2		NA	NA	54	4	1.3204	8.75614e+08	5.66873e+08	4.4687e+08	9.04837e+08	7.92318e+08	6.228e+08	5.09891e+08	4.99156e+08	6.28685e+08	7.72443e+08	5.0225e+08	9.19751e+08	3.66726e+08	3.01578e+08	8.95667e+08	4.89398e+08	4.9269e+08	7.60393e+08	5.81403e+08	6.44071e+08	717893052	4.72707e+08	3.81718e+08	7.89411e+08	7.60625e+08	7.54799e+08
TG(22:2_13:0_22:2)	TG 22:2/13:0/22:2	FALSE	TG	C60 H112 O6 N1	942.848	21.6	Positive	TG(57:4)+NH4	22:02:00	22	2	13:00:00	13	0	22:02:00	22	2		NA	NA	57	4	1.3158	73400000	94500000	41100000	83100000	70300000	43500000	46300000	47400000	70700000	67400000	33700000	74200000	45000000	24700000	64100000	58800000	50700000	80000000	58700000	67500000	61300000	61800000	39800000	75600000	66400000	41300000
TG(18:4_18:0_23:0)	TG 18:4/18:0/23:0	FALSE	TG	C62 H116 O6 N1	970.88	21.939	Positive	TG(59:4)+NH4	18:04:00	18	4	18:00:00	18	0	23:00:00	23	0		NA	NA	59	4	1.3152	25900000	25000000	7.73299e+06	27300000	28100000	22200000	18100000	21500000	29700000	29600000	27300000	37600000	18500000	10500000	24500000	23800000	13600000	25200000	20700000	17600000	27900000	21800000	11800000	36900000	22200000	29100000
TG(18:1_18:2_20:3)	TG 18:1/18:2/20:3	FALSE	TG	C59 H103 O6	907.775	22.167	Positive	TG(56:6)+H	18:01:00	18	1	18:02:00	18	2	20:03:00	20	3		NA	NA	56	6	1.3115	5.48961e+06	5.23854e+06	2.09974e+06	4.32379e+06	5.31024e+06	3.39648e+06	3.42022e+06	3.18095e+06	4.76684e+06	6.05235e+06	2.68819e+06	3.11846e+06	5.20063e+06	3.92209e+06	2.07449e+06	4.64456e+06	1.80185e+06	3.15997e+06	4.59783e+06	5.97285e+06	5.15648e+06	5.73647e+06	3.13263e+06	5.4388e+06	5.82441e+06	4.67765e+06
TG(20:5_22:5_22:6)	TG 20:5/22:5/22:6	FALSE	TG	C67 H99 O6	999.744	20.786	Positive	TG(64:16)+H	20:05:00	20	5	22:05:00	22	5	22:06:00	22	6		NA	NA	64	16	1.3022	430287	177856	240711	270104	394174	123610	72809.4	148166	386239	182499	131045	487446	473342	361791	362090	225903	54336.3	118532	164934	148809	109415	193389	77705	140614	363417	278994
TG(12:0_12:0_14:0)	TG 12:0/12:0/14:0	FALSE	TG	C41 H82 O6 N1	684.614	18.884	Positive	TG(38:0)+NH4	12:00:00	12	0	12:00:00	12	0	14:00:00	14	0		NA	NA	38	0	1.2874	863559	902075	908722	1.78661e+06	1.12117e+06	656545	944890	502050	766886	1.19834e+06	640597	1.18661e+06	710794	655339	1.18319e+06	923894	712026	887218	996761	1.0485e+06	1.14723e+06	869312	571781	884526	1.05584e+06	473460
TG(16:0_10:0_18:2)	TG 16:0/10:0/18:2	FALSE	TG	C47 H90 O6 N1	764.676	20.475	Positive	TG(44:2)+NH4	16:00:00	16	0	10:00:00	10	0	18:02:00	18	2		NA	NA	44	2	1.2773	2.34518e+06	411341	375938	3.4592e+06	2.60549e+06	2.14453e+06	2.13069e+06	2.0363e+06	888392	1.66894e+06	1.16878e+06	1.64255e+06	770424	321246	3.91197e+06	1.32228e+06	2.2764e+06	1.05602e+06	584316	827908	2.48166e+06	766554	1.16424e+06	831617	500587	201774
TG(18:3_18:2_20:4)	TG 18:3/18:2/20:4	FALSE	TG	C59 H97 O6	901.728	21.469	Positive	TG(56:9)+H	18:03:00	18	3	18:02:00	18	2	20:04:00	20	4		NA	NA	56	9	1.2744	19300000	17500000	12000000	19900000	20800000	13900000	13400000	12600000	17500000	17300000	11800000	16500000	14400000	12300000	18200000	17800000	12900000	25600000	20100000	17500000	17800000	15400000	14400000	17500000	18900000	11300000
TG(22:4_18:2_18:0)	TG 22:4/18:2/18:0	FALSE	TG	C61 H110 O6 N1	952.833	21.475	Positive	TG(58:6)+NH4	22:04:00	22	4	18:02:00	18	2	18:00:00	18	0		NA	NA	58	6	1.2744	12800000	9.96865e+06	5.58078e+06	10800000	10900000	5.94502e+06	7.64284e+06	5.64985e+06	12100000	11000000	6.86662e+06	12600000	9.50066e+06	6.0364e+06	12500000	10800000	7.64736e+06	17600000	11500000	13200000	8.87886e+06	8.59833e+06	5.69284e+06	14000000	12400000	6.55951e+06
TG(18:0_18:2_24:0)	TG 18:0/18:2/24:0	FALSE	TG	C63 H122 O6 N1	988.927	22.317	Positive	TG(60:2)+NH4	18:00:00	18	0	18:02:00	18	2	1 day, 0:00:00	24	0		NA	NA	60	2	1.2732	1.84587e+07	1.22144e+07	7.75527e+06	1.96128e+07	2.15484e+07	1.12436e+07	1.17813e+07	8.82084e+06	1.13443e+07	1.71724e+07	1.14296e+07	1.57674e+07	7.81436e+06	5.80378e+06	19274001	9.24145e+06	1.49457e+07	1.87377e+07	1.86001e+07	1.67895e+07	1.61858e+07	9.41735e+06	9.08598e+06	2.39744e+07	1.71436e+07	1.42428e+07
TG(26:1_18:0_18:1)	TG 26:1/18:0/18:1	FALSE	TG	C65 H126 O6 N1	1016.96	22.534	Positive	TG(62:2)+NH4	1 day, 2:01:00	26	1	18:00:00	18	0	18:01:00	18	1		NA	NA	62	2	1.2721	12100000	4.23925e+06	4.85253e+06	13200000	11000000	7.75034e+06	8.14968e+06	6.15632e+06	5.69747e+06	13100000	6.56605e+06	11600000	5.37487e+06	2.87449e+06	17900000	9.20649e+06	9.28904e+06	9.2051e+06	8.89093e+06	7.02085e+06	13100000	12100000	6.89444e+06	9.25108e+06	6.92666e+06	5.99747e+06
TG(18:1_17:1_18:0)	TG 18:1/17:1/18:0	FALSE	TG	C56 H108 O6 N1	890.817	21.828	Positive	TG(53:2)+NH4	18:01:00	18	1	17:01:00	17	1	18:00:00	18	0		NA	NA	53	2	1.2499	9.39436e+06	11700000	6.73533e+06	7.25663e+06	7.3469e+06	13300000	4.53075e+06	7.68948e+06	15700000	13300000	9.31277e+06	13800000	8.92788e+06	3.61119e+06	7.21161e+06	11800000	7.56406e+06	7.22073e+06	8.22449e+06	9.15345e+06	10700000	7.80761e+06	2.80722e+06	6.81869e+06	9.81899e+06	3.89162e+06
TG(18:4_17:1_20:5)	TG 18:4/17:1/20:5	FALSE	TG	C58 H96 O6 N1	902.723	21.469	Positive	TG(55:10)+NH4	18:04:00	18	4	17:01:00	17	1	20:05:00	20	5		NA	NA	55	10	1.2496	11800000	10100000	6.39824e+06	11900000	12300000	8.01475e+06	8.83716e+06	8.26105e+06	11300000	10700000	7.0182e+06	10000000	8.20484e+06	6.07913e+06	12800000	10600000	7.60933e+06	15900000	10600000	10500000	11100000	9.49843e+06	8.33567e+06	10200000	10800000	5.85228e+06
TG(18:2_18:2_21:0)	TG 18:2/18:2/21:0	FALSE	TG	C60 H112 O6 N1	942.848	22.267	Positive	TG(57:4)+NH4	18:02:00	18	2	18:02:00	18	2	21:00:00	21	0		NA	NA	57	4	1.2455	7.51015e+06	2.1187e+06	2.40864e+06	5.87422e+06	4.75849e+06	2.92093e+06	4.99228e+06	3.18191e+06	3.89007e+06	5.98441e+06	3.64433e+06	5.68764e+06	3.74457e+06	1.80474e+06	8.05918e+06	4.3827e+06	5.52313e+06	4.569e+06	3.90678e+06	3.35818e+06	5.26956e+06	6.15812e+06	3.94871e+06	4.38085e+06	3.38914e+06	3.00226e+06
TG(20:1_18:1_18:0)	TG 20:1/18:1/18:0	FALSE	TG	C59 H114 O6 N1	932.864	22.133	Positive	TG(56:2)+NH4	20:01:00	20	1	18:01:00	18	1	18:00:00	18	0		NA	NA	56	2	1.2396	16400000	23600000	5.42528e+06	16900000	8.92326e+06	14700000	11700000	7.33162e+06	16800000	18100000	11000000	19000000	12600000	10200000	18400000	12200000	7.40934e+06	17700000	11800000	13900000	16200000	14300000	6.75877e+06	9.28312e+06	15900000	7.61143e+06
TG(18:1_18:2_22:3)	TG 18:1/18:2/22:3	FALSE	TG	C61 H110 O6 N1	952.833	21.271	Positive	TG(58:6)+NH4	18:01:00	18	1	18:02:00	18	2	22:03:00	22	3		NA	NA	58	6	1.2243	7.31861e+06	3.28189e+06	2.12178e+06	9.29656e+06	7.37819e+06	5.37341e+06	6.38056e+06	5.62099e+06	4.58534e+06	7.02033e+06	5.36582e+06	5.71924e+06	2.38717e+06	1.19509e+06	7.50314e+06	5.54113e+06	5.38952e+06	3.76147e+06	2.72843e+06	2.55757e+06	7.82331e+06	5.60174e+06	4.89157e+06	3.81553e+06	4.58618e+06	3.61088e+06
TG(16:0_18:2_21:1)	TG 16:0/18:2/21:1	FALSE	TG	C58 H110 O6 N1	916.833	21.552	Positive	TG(55:3)+NH4	16:00:00	16	0	18:02:00	18	2	21:01:00	21	1		NA	NA	55	3	1.2236	23800000	25300000	10600000	21200000	12400000	13100000	8.02642e+06	12200000	28000000	19600000	9.29566e+06	14200000	14300000	8.49877e+06	17900000	23000000	13000000	20200000	18300000	12100000	15200000	14600000	11000000	19900000	18000000	9.77231e+06
TG(17:0_18:2_20:5)	TG 17:0/18:2/20:5	FALSE	TG	C58 H99 O6	891.744	21.745	Positive	TG(55:7)+H	17:00:00	17	0	18:02:00	18	2	20:05:00	20	5		NA	NA	55	7	1.2208	1.19061e+06	1.21022e+06	401563	1.84022e+06	1.14091e+06	888764	580072	728321	700294	1.26099e+06	605417	810891	533578	227790	1.21914e+06	1.11457e+06	527349	591361	701451	945690	1.07772e+06	993208	1.09995e+06	785372	571302	758694
TG(18:1_18:3_18:3)	TG 18:1/18:3/18:3	FALSE	TG	C57 H97 O6	877.728	21.58	Positive	TG(54:7)+H	18:01:00	18	1	18:03:00	18	3	18:03:00	18	3		NA	NA	54	7	1.2195	26300000	32700000	13700000	30700000	25200000	8.28667e+06	13500000	22000000	25700000	23000000	10700000	24200000	16200000	12900000	22900000	21600000	7.98365e+06	26400000	21800000	22300000	26600000	28300000	16400000	21000000	22100000	13500000
TG(17:0_18:1_20:4)	TG 17:0/18:1/20:4	FALSE	TG	C58 H103 O6	895.775	22.236	Positive	TG(55:5)+H	17:00:00	17	0	18:01:00	18	1	20:04:00	20	4		NA	NA	55	5	1.2176	1.96843e+06	2.18966e+06	1.38e+06	2.30626e+06	1.94774e+06	1.31052e+06	2.01945e+06	1.69346e+06	1.60532e+06	2.31766e+06	1.65566e+06	1.72099e+06	1.12138e+06	863514	2.01413e+06	2.01258e+06	1.70063e+06	3.02171e+06	2.20696e+06	1.90794e+06	2.01844e+06	1.48332e+06	1.33259e+06	2.2644e+06	1.77295e+06	1.28471e+06
TG(18:2_18:2_20:5)	TG 18:2/18:2/20:5	FALSE	TG	C59 H97 O6	901.728	21.268	Positive	TG(56:9)+H	18:02:00	18	2	18:02:00	18	2	20:05:00	20	5		NA	NA	56	9	1.2158	18200000	13000000	9.16329e+06	26200000	25400000	21000000	12100000	23800000	15000000	24500000	18500000	17400000	9.81591e+06	6.26859e+06	21700000	21100000	15900000	13700000	9.17418e+06	12300000	24400000	19400000	18800000	13100000	13600000	13700000
TG(18:1_20:2_24:2)	TG 18:1/20:2/24:2	FALSE	TG	C65 H120 O6 N1	1010.91	22.204	Positive	TG(62:5)+NH4	18:01:00	18	1	20:02:00	20	2	1 day, 0:02:00	24	2		NA	NA	62	5	1.2125	1.29039e+06	1.03281e+06	862039	1.27229e+06	780838	451144	1.04818e+06	581180	1.42263e+06	1.26431e+06	912333	2.15188e+06	1.80231e+06	726421	1.28768e+06	997123	1120290	2.07409e+06	1.79111e+06	1.58327e+06	918155	32362.4	467709	1.84475e+06	2.03001e+06	1.01071e+06
TG(18:0_18:1_21:1)	TG 18:0/18:1/21:1	FALSE	TG	C60 H116 O6 N1	946.88	22.132	Positive	TG(57:2)+NH4	18:00:00	18	0	18:01:00	18	1	21:01:00	21	1		NA	NA	57	2	1.2107	48400000	58600000	33200000	69500000	54700000	37500000	58100000	29800000	64700000	71900000	52800000	55200000	34500000	25100000	55900000	37500000	37000000	88200000	65500000	62400000	52000000	49200000	33900000	65600000	55400000	31200000
TG(8:0_8:0_10:0)	TG 8:0/8:0/10:0	FALSE	TG	C29 H58 O6 N1	516.426	8.585	Positive	TG(26:0)+NH4	08:00:00	8	0	08:00:00	8	0	10:00:00	10	0		NA	NA	26	0	1.209	1.33434e+06	1.22083e+06	869352	775923	1.64087e+06	465541	1.05835e+06	769723	840450	1.26418e+06	475053	882911	474515	819215	2.76488e+06	694935	1.04176e+06	1.55331e+06	2.2148e+06	2.54487e+06	935632	1.71293e+06	1.21057e+06	1.03311e+06	959337	576326
TG(18:0_18:1_22:4)	TG 18:0/18:1/22:4	FALSE	TG	C61 H112 O6 N1	954.848	22.219	Positive	TG(58:5)+NH4	18:00:00	18	0	18:01:00	18	1	22:04:00	22	4		NA	NA	58	5	1.2069	73400000	45400000	55500000	50900000	53700000	18300000	32300000	29600000	45800000	60300000	52500000	94400000	58500000	55000000	87900000	46400000	64600000	78500000	98600000	67900000	50000000	43200000	30800000	58100000	92600000	50800000
TG(22:4_13:0_22:4)	TG 22:4/13:0/22:4	FALSE	TG	C60 H104 O6 N1	934.786	20.639	Positive	TG(57:8)+NH4	22:04:00	22	4	13:00:00	13	0	22:04:00	22	4		NA	NA	57	8	1.2026	2.81107e+06	2.07851e+06	1.15554e+06	339146	325358	1.27426e+06	202933	79978.1	2.74952e+06	561365	586672	2.68364e+06	2.48738e+06	1.30079e+06	1.0222e+06	630535	561556	788116	483578	1.0209e+06	382604	328362	161780	3.07864e+06	513522	222544
TG(61:2)	TG 61:2	FALSE	TG	C64 H124 O6 N1	1002.94	23.049	Positive	TG(61:2)+NH4	2 days, 13:02:00	61	2		NA	NA		NA	NA		NA	NA	61	2	1.2004	3.38247e+06	547981	638069	1.86465e+06	1.73671e+06	1.3831e+06	1.35073e+06	1.47495e+06	775104	1.68137e+06	861794	1.34455e+06	1.14409e+06	280654	3.20224e+06	1.85513e+06	1.72476e+06	2.12775e+06	924393	333401	1.74552e+06	2.88141e+06	1.4049e+06	991810	469792	523115
TG(18:0_18:1_24:0)	TG 18:0/18:1/24:0	FALSE	TG	C63 H124 O6 N1	990.942	22.549	Positive	TG(60:1)+NH4	18:00:00	18	0	18:01:00	18	1	1 day, 0:00:00	24	0		NA	NA	60	1	1.1949	20300000	11800000	5.83191e+06	25200000	18400000	12500000	13400000	9.61298e+06	10700000	17000000	9.21539e+06	21400000	12300000	6.50667e+06	22200000	10900000	12300000	16600000	11700000	14100000	20000000	12900000	7.97011e+06	18400000	13300000	12400000
TG(20:0_18:1_22:5)	TG 20:0/18:1/22:5	FALSE	TG	C63 H114 O6 N1	980.864	22.205	Positive	TG(60:6)+NH4	20:00:00	20	0	18:01:00	18	1	22:05:00	22	5		NA	NA	60	6	1.1946	19300000	11900000	15000000	15500000	12200000	6.02414e+06	16200000	6.7834e+06	16200000	24200000	15000000	29100000	19100000	17500000	24600000	11300000	17200000	22100000	26500000	16100000	12000000	12500000	6.22251e+06	11300000	12500000	10400000
TG(18:1_18:1_21:0)	TG 18:1/18:1/21:0	FALSE	TG	C60 H116 O6 N1	946.88	22.316	Positive	TG(57:2)+NH4	18:01:00	18	1	18:01:00	18	1	21:00:00	21	0		NA	NA	57	2	1.1944	20900000	1.29099e+07	7.42871e+06	16350000	17350000	1.24006e+07	1.0505e+07	1.06078e+07	1.10374e+07	20250000	1.23672e+07	16800000	1.03585e+07	5.56271e+06	25400000	13250000	16550000	13200000	1.40782e+07	1.42353e+07	17700000	1.2197e+07	1.22964e+07	2.09608e+07	1.62845e+07	1.37795e+07
TG(18:4_18:2_20:5)	TG 18:4/18:2/20:5	FALSE	TG	C59 H93 O6	897.697	20.631	Positive	TG(56:11)+H	18:04:00	18	4	18:02:00	18	2	20:05:00	20	5		NA	NA	56	11	1.1865	385477	72410.7	415833	387083	110798	177060	249228	188201	998909	521965	479738	1.80024e+06	980651	521938	643713	421334	554643	1.41994e+06	459995	356800	216517	598994	132674	2.5321e+06	451040	243242
TG(16:0_18:2_20:5)	TG 16:0/18:2/20:5	FALSE	TG	C57 H97 O6	877.728	26.385	Positive	TG(54:7)+H	16:00:00	16	0	18:02:00	18	2	20:05:00	20	5		NA	NA	54	7	1.1825	235319	368563	3069.13	667877	742850	22648.8	712673	4005.51	492514	629717	36576.6	638367	480578	6561.91	495982	238034	7875.01	375773	367358	347921	241334	395446	5782.1	255826	323638	19704.3
TG(16:1_18:1_22:4)	TG 16:1/18:1/22:4	FALSE	TG	C59 H106 O6 N1	924.801	21.477	Positive	TG(56:6)+NH4	16:01:00	16	1	18:01:00	18	1	22:04:00	22	4		NA	NA	56	6	1.1765	129000000	50900000	38600000	74600000	75100000	23100000	37400000	19500000	102000000	97700000	37000000	149000000	116000000	55600000	113000000	74600000	32100000	123000000	79600000	88700000	50500000	60200000	17200000	123000000	156000000	29300000
TG(18:0_18:0_18:0)	TG 18:0/18:0/18:0	FALSE	TG	C57 H114 O6 N1	908.864	22.144	Positive	TG(54:0)+NH4	18:00:00	18	0	18:00:00	18	0	18:00:00	18	0		NA	NA	54	0	1.1726	1.30929e+07	4.21362e+06	3.40835e+06	1.39866e+07	1.08545e+07	7.27692e+06	7.75827e+06	6.48498e+06	7.41982e+06	9.53891e+06	5.95358e+06	1.59767e+07	1.27399e+07	5.02795e+06	1.475e+07	8.21856e+06	9.5474e+06	6.38565e+06	3.90208e+06	4.38848e+06	1.27981e+07	1.15983e+07	5.89502e+06	8.03376e+06	5.03538e+06	6.94116e+06
TG(18:0_14:0_18:0)	TG 18:0/14:0/18:0	FALSE	TG	C53 H106 O6 N1	852.801	21.989	Positive	TG(50:0)+NH4	18:00:00	18	0	14:00:00	14	0	18:00:00	18	0		NA	NA	50	0	1.1611	3.42166e+06	178686	159997	504170	652043	210504	144050	369972	325145	604663	111974	433446	553951	230440	406845	474413	280029	126345	93870.5	176453	468028	543751	329002	906327	3.42992e+06	141448
TG(56:9)	TG 56:9	FALSE	TG	C59 H100 O6 N1	918.755	21.268	Positive	TG(56:9)+NH4	2 days, 8:09:00	56	9		NA	NA		NA	NA		NA	NA	56	9	1.1588	797726	503938	494761	840142	508213	158373	682886	224080	1.32977e+06	844378	193110	3.41889e+06	1.5539e+06	1.42033e+06	994104	396623	146539	1.58578e+06	976574	864148	331263	585881	246141	1.51387e+06	1.36243e+06	363854
TG(18:0_18:1_23:0)	TG 18:0/18:1/23:0	FALSE	TG	C62 H122 O6 N1	976.927	22.547	Positive	TG(59:1)+NH4	18:00:00	18	0	18:01:00	18	1	23:00:00	23	0		NA	NA	59	1	1.1496	5.73355e+06	2.41612e+06	1.52639e+06	6.29629e+06	4.44924e+06	3.09601e+06	3.21277e+06	2.76901e+06	2.65328e+06	4.33431e+06	2.35976e+06	4.90904e+06	3.08715e+06	1.3127e+06	6.87466e+06	3535458	3.70192e+06	4.85681e+06	2.82692e+06	2.82584e+06	5.31389e+06	4.55534e+06	2.55643e+06	3.95235e+06	2.85291e+06	2.70845e+06
TG(20:1_18:2_22:6)	TG 20:1/18:2/22:6	FALSE	TG	C63 H108 O6 N1	974.817	20.967	Positive	TG(60:9)+NH4	20:01:00	20	1	18:02:00	18	2	22:06:00	22	6		NA	NA	60	9	1.1477	3.94146e+06	2.09632e+06	4.98887e+06	1.07305e+06	2.20899e+06	643049	2.46443e+06	971326	6.73149e+06	4.57031e+06	3.86716e+06	5.89288e+06	9.38986e+06	6.6848e+06	4.17131e+06	1.40659e+06	4.08873e+06	4.59997e+06	1.19429e+06	3.4766e+06	904042	1.50874e+06	597493	6.75183e+06	2.83899e+06	1.47672e+06
TG(18:3_20:5_20:5)	TG 18:3/20:5/20:5	FALSE	TG	C61 H93 O6	921.697	20.248	Positive	TG(58:13)+H	18:03:00	18	3	20:05:00	20	5	20:05:00	20	5		NA	NA	58	13	1.1468	983757	807131	729694	992972	1.14338e+06	399473	549431	667385	765514	455980	161434	3.78011e+06	1.3273e+06	1.1823e+06	349459	168447	997043	923567	41752.7	561485	369032	537813	245795	1.37592e+06	127631	36288
TG(18:0_18:0_20:0)	TG 18:0/18:0/20:0	FALSE	TG	C59 H118 O6 N1	936.895	22.562	Positive	TG(56:0)+NH4	18:00:00	18	0	18:00:00	18	0	20:00:00	20	0		NA	NA	56	0	1.133	3.73634e+06	717634	572728	3.56412e+06	2.95205e+06	1.38883e+06	1.40758e+06	1.15554e+06	1.20888e+06	2.88943e+06	1.02142e+06	2.95741e+06	1.89967e+06	660112	4.62274e+06	1.96939e+06	1.71765e+06	2.06954e+06	1.18251e+06	1.0952e+06	3.49099e+06	2.86224e+06	1.05118e+06	1.60846e+06	903983	922735
TG(18:4_16:0_20:4)	TG 18:4/16:0/20:4	FALSE	TG	C57 H98 O6 N1	892.739	20.495	Positive	TG(54:8)+NH4	18:04:00	18	4	16:00:00	16	0	20:04:00	20	4		NA	NA	54	8	1.1149	1.16017e+06	1.22249e+06	2.06953e+06	1.42825e+06	343640	263178	920789	463213	715900	1.86506e+06	470908	11600000	911965	875148	1.27621e+06	397410	406741	941018	224071	790668	1.23331e+06	481533	507929	1.48277e+06	1.21633e+06	2.22422e+06
TG(20:0_18:1_18:2)	TG 20:0/18:1/18:2	FALSE	TG	C59 H112 O6 N1	930.848	21.536	Positive	TG(56:3)+NH4	20:00:00	20	0	18:01:00	18	1	18:02:00	18	2		NA	NA	56	3	1.1146	34700000	40100000	16800000	31100000	27700000	29900000	19600000	26500000	37900000	33300000	16800000	23700000	16500000	9.98586e+06	33600000	33100000	23400000	34400000	25100000	33500000	26000000	25000000	17700000	30800000	21100000	12200000
TG(18:0_20:1_20:3)	TG 18:0/20:1/20:3	FALSE	TG	C61 H114 O6 N1	956.864	22.32	Positive	TG(58:4)+NH4	18:00:00	18	0	20:01:00	20	1	20:03:00	20	3		NA	NA	58	4	1.1125	48200000	18800000	23200000	17900000	45800000	30800000	39700000	23100000	25100000	55100000	32900000	46800000	24100000	19700000	66000000	32700000	47800000	43300000	41300000	29900000	38100000	38200000	32600000	41700000	37500000	31800000
TG(20:0_20:1_20:1)	TG 20:0/20:1/20:1	FALSE	TG	C63 H122 O6 N1	988.927	22.951	Positive	TG(60:2)+NH4	20:00:00	20	0	20:01:00	20	1	20:01:00	20	1		NA	NA	60	2	1.1076	21900000	2.39747e+06	4.36116e+06	13300000	12500000	9.99714e+06	9.71866e+06	8.94604e+06	4.76305e+06	9.99108e+06	5.54756e+06	9.46287e+06	6.80745e+06	2.34963e+06	19900000	9.27856e+06	11600000	12900000	6.14497e+06	3.14713e+06	15200000	16100000	8.07723e+06	5.48704e+06	3.15972e+06	3.85165e+06
TG(20:2_22:5_22:6)	TG 20:2/22:5/22:6	FALSE	TG	C67 H108 O6 N1	1022.82	20.988	Positive	TG(64:13)+NH4	20:02:00	20	2	22:05:00	22	5	22:06:00	22	6		NA	NA	64	13	1.1015	2.2224e+06	856635	2.74375e+06	807670	1.05987e+06	107896	1.7861e+06	343127	860845	1.40155e+06	2.19603e+06	3.94663e+06	5.6354e+06	3.33718e+06	1.72108e+06	866425	1.63604e+06	1.62814e+06	2.49003e+06	1.45365e+06	428688	1.14377e+06	581772	1.0623e+06	4.7488e+06	1.62459e+06
TG(18:1_18:1_18:0)	TG 18:1/18:1/18:0	FALSE	TG	C57 H110 O6 N1	904.833	22.131	Positive	TG(54:2)+NH4	18:01:00	18	1	18:01:00	18	1	18:00:00	18	0		NA	NA	54	2	1.0994	555500000	340500000	198400000	543000000	454000000	335000000	381500000	261500000	292500000	494500000	277500000	422000000	192000000	147850000	578000000	247000000	408000000	512000000	376500000	444000000	420000000	228000000	243000000	540000000	414000000	337500000
TG(18:3_20:4_20:4)	TG 18:3/20:4/20:4	FALSE	TG	C61 H97 O6	925.728	21.326	Positive	TG(58:11)+H	18:03:00	18	3	20:04:00	20	4	20:04:00	20	4		NA	NA	58	11	1.0973	9.08092e+06	9.07183e+06	7.38446e+06	8.32689e+06	3.03501e+06	2.58027e+06	6.5111e+06	3.39448e+06	6.42889e+06	10200000	6.51034e+06	11000000	5.76213e+06	7.62566e+06	8.24891e+06	9.20572e+06	6.06019e+06	11800000	16800000	15900000	4.40226e+06	10700000	5.23371e+06	12600000	21100000	7.71552e+06
TG(61:3)	TG 61:3	FALSE	TG	C64 H122 O6 N1	1000.93	22.847	Positive	TG(61:3)+NH4	2 days, 13:03:00	61	3		NA	NA		NA	NA		NA	NA	61	3	1.0797	4.4305e+06	435271	1.10131e+06	2.42344e+06	2.54265e+06	1.84337e+06	1.82481e+06	2.14219e+06	1.04645e+06	1.45124e+06	1.07405e+06	1.86267e+06	1.30822e+06	234668	4.29496e+06	2.3716e+06	2.24993e+06	2.77782e+06	1.20869e+06	853382	2.99728e+06	3.34659e+06	1.98048e+06	978708	609629	909968
TG(16:0_18:1_20:2)	TG 16:0/18:1/20:2	FALSE	TG	C57 H108 O6 N1	902.817	21.907	Positive	TG(54:3)+NH4	16:00:00	16	0	18:01:00	18	1	20:02:00	20	2		NA	NA	54	3	1.0728	257000000	220000000	87200000	288000000	253000000	107000000	103000000	99000000	93300000	256000000	97900000	244000000	121000000	59700000	244000000	166000000	106000000	260000000	175000000	173000000	197000000	152000000	51600000	111000000	230000000	77500000
TG(18:1_17:1_18:1)	TG 18:1/17:1/18:1	FALSE	TG	C56 H106 O6 N1	888.801	21.744	Positive	TG(53:3)+NH4	18:01:00	18	1	17:01:00	17	1	18:01:00	18	1		NA	NA	53	3	1.0659	16200000	7.79988e+06	3.1704e+06	13800000	7.07698e+06	6.04837e+06	9.24419e+06	7.46293e+06	5.79066e+06	8.97366e+06	6.18503e+06	7.47848e+06	2.82507e+06	1.76691e+06	9.2533e+06	9.03917e+06	5.96365e+06	14800000	6.87391e+06	6.88849e+06	6.18344e+06	5.05246e+06	5.66306e+06	8.74797e+06	9.40721e+06	5.84762e+06
TG(20:0_16:1_16:1)	TG 20:0/16:1/16:1	FALSE	TG	C55 H106 O6 N1	876.801	21.109	Positive	TG(52:2)+NH4	20:00:00	20	0	16:01:00	16	1	16:01:00	16	1		NA	NA	52	2	1.0632	2.76691e+06	1.16112e+06	828652	15300000	2.71128e+06	5.45368e+06	2.33023e+06	1.97414e+06	1.52853e+06	1.90248e+06	1.75601e+06	7.659e+06	1.0216e+06	409987	11700000	6.00895e+06	2.29535e+06	1.51719e+06	695315	1.18808e+06	7.39664e+06	1.26882e+06	1.46341e+06	5.51814e+06	840765	577026
TG(18:0_18:1_20:0)	TG 18:0/18:1/20:0	FALSE	TG	C59 H116 O6 N1	934.88	22.138	Positive	TG(56:1)+NH4	18:00:00	18	0	18:01:00	18	1	20:00:00	20	0		NA	NA	56	1	1.052	2.95667e+07	1.53222e+07	1.00897e+07	29000000	2.45667e+07	1.95333e+07	2.28667e+07	1.8053e+07	1.77488e+07	25500000	1.69621e+07	24100000	1.59485e+07	8.49567e+06	3.80333e+07	1.83913e+07	22100000	24200000	15200000	1.54113e+07	2.68333e+07	2.19333e+07	1.50333e+07	1.92333e+07	1.21297e+07	1.28335e+07
TG(17:0_18:1_18:3)	TG 17:0/18:1/18:3	FALSE	TG	C56 H101 O6	869.759	22.245	Positive	TG(53:4)+H	17:00:00	17	0	18:01:00	18	1	18:03:00	18	3		NA	NA	53	4	1.0471	1.01742e+06	1.16266e+06	473036	1.20683e+06	1.13645e+06	824926	1.22444e+06	981608	880601	1.00959e+06	651120	834486	721202	362749	1.0739e+06	837502	788905	1.04301e+06	701797	945735	1.10049e+06	713922	656767	836708	589504	510821
TG(20:5_18:2_20:5)	TG 20:5/18:2/20:5	FALSE	TG	C61 H95 O6	923.712	20.77	Positive	TG(58:12)+H	20:05:00	20	5	18:02:00	18	2	20:05:00	20	5		NA	NA	58	12	1.0408	8.21874e+06	4.47437e+06	1.09389e+06	5.1919e+06	7.18421e+06	2.81957e+06	1.6543e+06	3.11751e+06	7.98653e+06	6.71759e+06	4.11749e+06	1.53004e+07	9.23126e+06	1.55348e+07	7.32035e+06	1.22863e+07	5.12583e+06	6.48291e+06	3.79473e+06	5.10022e+06	3.49867e+06	2.8603e+06	675206	8.77756e+06	1.0004e+07	4.27659e+06
TG(16:0_16:0_20:2)	TG 16:0/16:0/20:2	FALSE	TG	C55 H106 O6 N1	876.801	21.871	Positive	TG(52:2)+NH4	16:00:00	16	0	16:00:00	16	0	20:02:00	20	2		NA	NA	52	2	1.0253	480000000	355000000	188000000	468000000	350000000	265000000	308000000	167000000	377000000	360000000	142000000	383000000	165000000	107000000	393000000	269000000	169000000	508000000	275000000	348000000	253000000	240000000	131000000	381000000	365000000	199000000
TG(19:1_18:0_20:4)	TG 19:1/18:0/20:4	FALSE	TG	C60 H110 O6 N1	940.833	21.274	Positive	TG(57:5)+NH4	19:01:00	19	1	18:00:00	18	0	20:04:00	20	4		NA	NA	57	5	1.018	46200000	31700000	1.76877e+06	50800000	37500000	3.66423e+06	26900000	19100000	25900000	37100000	16400000	38900000	14800000	457756	43100000	20900000	19700000	17100000	6.2548e+06	19800000	32700000	19500000	16100000	11100000	10500000	10900000
TG(18:4_16:0_18:2)	TG 18:4/16:0/18:2	FALSE	TG	C55 H95 O6	851.712	21.537	Positive	TG(52:6)+H	18:04:00	18	4	16:00:00	16	0	18:02:00	18	2		NA	NA	52	6	1.0028	5.52299e+06	6.15835e+06	2.81383e+06	6.25018e+06	5.55307e+06	4.77907e+06	3.9421e+06	4.29318e+06	5.21281e+06	6.23418e+06	3.81195e+06	3.96435e+06	3.24617e+06	2.35418e+06	5.76204e+06	6.1667e+06	4.39556e+06	3.90396e+06	4.66267e+06	6.09838e+06	5.72446e+06	5.27264e+06	3.96913e+06	5.85359e+06	3.19471e+06	1.98963e+06
TG(15:0_18:2_20:4)	TG 15:0/18:2/20:4	FALSE	TG	C56 H97 O6	865.728	21.722	Positive	TG(53:6)+H	15:00:00	15	0	18:02:00	18	2	20:04:00	20	4		NA	NA	53	6	1.0003	1.7366e+06	1.70356e+06	684480	1.69645e+06	1.58646e+06	925516	989940	1.06062e+06	1.04475e+06	1.63989e+06	1.04533e+06	1.02635e+06	553445	272102	1.47784e+06	1.64764e+06	965957	955715	957508	1.30408e+06	1.37122e+06	1.21083e+06	1.21368e+06	987616	800827	735159
TG(16:0_20:4_20:4)	TG 16:0/20:4/20:4	FALSE	TG	C59 H99 O6	903.744	26.391	Positive	TG(56:8)+H	16:00:00	16	0	20:04:00	20	4	20:04:00	20	4		NA	NA	56	8	0.99489	181701	219843	7760.38	371185	518356	32419	39212.4	8419.32	353427	613107	10177.5	431062	362717	3955.34	410671	216870	6221.94	237396	271550	275410	235504	265020	4730.19	271595	229904	13033.9
TG(28:1_18:0_18:0)	TG 28:1/18:0/18:0	FALSE	TG	C67 H132 O6 N1	1047	22.942	Positive	TG(64:1)+NH4	1 day, 4:01:00	28	1	18:00:00	18	0	18:00:00	18	0		NA	NA	64	1	0.98323	3.08009e+06	403710	608021	2.20783e+06	1.87402e+06	1.44591e+06	1.25729e+06	1.12448e+06	872434	1.55965e+06	757262	1.45612e+06	1.24388e+06	359382	2.8399e+06	1.53529e+06	1.55578e+06	1.76809e+06	1.01311e+06	528731	2.57665e+06	2.61127e+06	1.16595e+06	1.10241e+06	566021	597088
TG(23:1_11:2_11:2)	TG 23:1/11:2/11:2	FALSE	TG	C48 H83 O6	755.618	12.246	Positive	TG(45:5)+H	23:01:00	23	1	11:02:00	11	2	11:02:00	11	2		NA	NA	45	5	0.98072	1.06715e+06	88039.4	104928	5.06378e+06	1.48739e+06	260614	1.56863e+06	197764	331674	333686	5.89207e+06	449637	553846	157708	408539	504616	570309	396575	170937	210959	274689	753447	760077	583952	5.57342e+06	154556
TG(66:2)	TG 66:2	FALSE	TG	C69 H134 O6 N1	1073.02	22.949	Positive	TG(66:2)+NH4	2 days, 18:02:00	66	2		NA	NA		NA	NA		NA	NA	66	2	0.97552	3.06746e+06	391708	593436	1.95992e+06	1.82055e+06	1.21317e+06	1.13019e+06	1.10032e+06	783963	1.44408e+06	732675	1.47142e+06	1.00994e+06	359880	2.51583e+06	1.67754e+06	1.37453e+06	1.83335e+06	900037	447737	2.3995e+06	2.47181e+06	1.09683e+06	894984	555781	583625
TG(17:0_18:1_18:2)	TG 17:0/18:1/18:2	FALSE	TG	C56 H106 O6 N1	888.801	21.537	Positive	TG(53:3)+NH4	17:00:00	17	0	18:01:00	18	1	18:02:00	18	2		NA	NA	53	3	0.97499	24400000	24000000	9.6635e+06	21300000	18900000	17300000	13000000	16300000	23900000	25700000	12200000	14500000	10700000	7.36689e+06	21400000	18500000	15000000	19900000	16100000	23500000	13700000	16500000	12300000	19600000	14000000	7.95149e+06
TG(18:1_18:2_20:4)	TG 18:1/18:2/20:4	FALSE	TG	C59 H101 O6	905.759	26.383	Positive	TG(56:7)+H	18:01:00	18	1	18:02:00	18	2	20:04:00	20	4		NA	NA	56	7	0.97082	215041	236330	15198.8	416720	671547	6593	305681	7795.66	330885	788653	30709.9	468114	408869	10521.3	467476	189342	2348.45	226429	222088	387093	263057	362210	17522.6	245188	220474	39242
TG(16:1_14:1_20:2)	TG 16:1/14:1/20:2	FALSE	TG	C53 H98 O6 N1	844.739	20.793	Positive	TG(50:4)+NH4	16:01:00	16	1	14:01:00	14	1	20:02:00	20	2		NA	NA	50	4	0.96704	546132	191726	72176.2	281834	248630	186476	327041	492328	204786	319677	183591	770255	546868	82416.2	240813	374305	357975	164550	66764.9	176004	418805	97766.2	117095	246478	88305.5	174366
TG(19:0_20:2_20:2)	TG 19:0/20:2/20:2	FALSE	TG	C62 H116 O6 N1	970.88	22.208	Positive	TG(59:4)+NH4	19:00:00	19	0	20:02:00	20	2	20:02:00	20	2		NA	NA	59	4	0.95858	3.7507e+06	7.53782e+06	5.70481e+06	8.88604e+06	7.53723e+06	4.70864e+06	4.44307e+06	4.65059e+06	2.35491e+06	3.36101e+06	6.56193e+06	10200000	2.15195e+06	5.59314e+06	8.17873e+06	4.41612e+06	5.76628e+06	8.75244e+06	8.21528e+06	10400000	4.59926e+06	3.67979e+06	1.23537e+06	10900000	11300000	6.11153e+06
TG(18:0_18:1_22:0)	TG 18:0/18:1/22:0	FALSE	TG	C61 H120 O6 N1	962.911	22.324	Positive	TG(58:1)+NH4	18:00:00	18	0	18:01:00	18	1	22:00:00	22	0		NA	NA	58	1	0.95552	1.66922e+07	1.53637e+07	5.18778e+06	25200000	20800000	19450000	17050000	14550000	14100000	16450000	1.17574e+07	1.5675e+07	8.41118e+06	4.38054e+06	22700000	9.73769e+06	19600000	31050000	17500000	23050000	22000000	9.20112e+06	11450000	28550000	17650000	13350000
TG(16:1_18:1_18:2)	TG 16:1/18:1/18:2	FALSE	TG	C55 H102 O6 N1	872.77	21.594	Positive	TG(52:4)+NH4	16:01:00	16	1	18:01:00	18	1	18:02:00	18	2		NA	NA	52	4	0.95315	2012378239	1636698258	7.7591e+08	2106979286	1370983668	9.15451e+08	1185546930	9.55245e+08	1351387639	1251590877	6.55163e+08	1842339387	660316478	4.67349e+08	1741378079	1030820096	1060406135	2353043825	1080805333	1260858147	1151637771	1030672332	8.7038e+08	1436387884	1551027177	9.21297e+08
TG(18:1_22:3_22:4)	TG 18:1/22:3/22:4	FALSE	TG	C65 H114 O6 N1	1004.86	21.324	Positive	TG(62:8)+NH4	18:01:00	18	1	22:03:00	22	3	22:04:00	22	4		NA	NA	62	8	0.94992	1.61742e+07	1.10016e+07	1.01937e+07	1.11275e+07	5.20192e+06	3.19003e+06	1.09913e+07	3.60775e+06	1.79891e+07	1.42962e+07	1.03765e+07	2.01379e+07	1.81915e+07	1.2064e+07	1.24832e+07	1.14867e+07	8.63373e+06	2.623e+07	2.34522e+07	2.29056e+07	7.18802e+06	14602203	6.18442e+06	2.03335e+07	3.45877e+07	1.28765e+07
TG(19:1_17:1_17:1)	TG 19:1/17:1/17:1	FALSE	TG	C56 H106 O6 N1	888.801	21.119	Positive	TG(53:3)+NH4	19:01:00	19	1	17:01:00	17	1	17:01:00	17	1		NA	NA	53	3	0.94382	8.00148e+07	5.7742e+07	3.11647e+07	8.04247e+07	6.19859e+07	4.20688e+07	6.7356e+07	3.4169e+07	4.72681e+07	6.9814e+07	3.82651e+07	6.10623e+07	2.35752e+07	1.47187e+07	7.49722e+07	4.78231e+07	5.33606e+07	1.05996e+08	5.92444e+07	5.53496e+07	5.35533e+07	3.5971e+07	3.67292e+07	5.91898e+07	6.27154e+07	4.39074e+07
TG(20:1_14:0_18:2)	TG 20:1/14:0/18:2	FALSE	TG	C55 H104 O6 N1	874.786	21.118	Positive	TG(52:3)+NH4	20:01:00	20	1	14:00:00	14	0	18:02:00	18	2		NA	NA	52	3	0.94008	819370	551800	185354	1.65241e+06	862489	838752	590538	730916	893331	3.4062e+06	812204	1.16978e+06	401257	116707	7.18704e+06	714229	647355	685833	176986	617467	4.43733e+06	455117	2.24875e+06	687572	451077	166413
TG(22:3_18:2_17:1)	TG 22:3/18:2/17:1	FALSE	TG	C60 H108 O6 N1	938.817	21.475	Positive	TG(57:6)+NH4	22:03:00	22	3	18:02:00	18	2	17:01:00	17	1		NA	NA	57	6	0.9361	55400000	37700000	29600000	42500000	41400000	24700000	31800000	22500000	47400000	43900000	27300000	48300000	40100000	28600000	46500000	44100000	29600000	75700000	48400000	51100000	33800000	32200000	23200000	46100000	48100000	22000000
TG(18:4_18:2_18:4)	TG 18:4/18:2/18:4	FALSE	TG	C57 H91 O6	871.681	20.591	Positive	TG(54:10)+H	18:04:00	18	4	18:02:00	18	2	18:04:00	18	4		NA	NA	54	10	0.93149	1.72711e+06	475299	992802	1.31613e+06	1.26717e+06	1.04506e+06	813015	571325	827522	580756	852665	2.70496e+06	1.28321e+06	1.52106e+06	1.85684e+06	375361	1.18334e+06	1.00935e+06	660819	584823	638991	617395	160156	1.6282e+06	316261	658952
TG(18:0_16:0_18:0)	TG 18:0/16:0/18:0	FALSE	TG	C55 H110 O6 N1	880.833	22.557	Positive	TG(52:0)+NH4	18:00:00	18	0	16:00:00	16	0	18:00:00	18	0		NA	NA	52	0	0.92944	84300000	38300000	22700000	105000000	64700000	49200000	49300000	46300000	35000000	52000000	29500000	87300000	56400000	23700000	89200000	32800000	47100000	65500000	28600000	31900000	68700000	46400000	30200000	55700000	30100000	38400000
TG(18:1_22:3_22:3)	TG 18:1/22:3/22:3	FALSE	TG	C65 H116 O6 N1	1006.88	21.642	Positive	TG(62:7)+NH4	18:01:00	18	1	22:03:00	22	3	22:03:00	22	3		NA	NA	62	7	0.91842	5.34766e+06	17800000	6.92089e+06	5.71613e+06	5.81152e+06	644871	6.22383e+06	270563	14100000	14700000	9.65201e+06	16900000	10100000	8.91674e+06	10700000	8.98793e+06	8.21384e+06	27600000	24700000	25900000	3.80952e+06	11800000	7.4058e+06	22900000	29200000	7.71624e+06
TG(14:0_18:2_22:4)	TG 14:0/18:2/22:4	FALSE	TG	C57 H102 O6 N1	896.77	20.902	Positive	TG(54:6)+NH4	14:00:00	14	0	18:02:00	18	2	22:04:00	22	4		NA	NA	54	6	0.91388	15000000	1.64406e+06	2.54383e+06	6.87661e+06	9.05438e+06	4.18352e+06	10800000	4.14883e+06	5.31628e+06	4.7888e+06	2.81962e+06	15800000	5.09821e+06	515453	5.6045e+06	2.90372e+06	2.00652e+06	4.25021e+06	1.93113e+06	1.94541e+06	11200000	6.07012e+06	3.08026e+06	4.60443e+06	2.80453e+06	1.22032e+06
TG(16:0_18:1_18:2)	TG 16:0/18:1/18:2	FALSE	TG	C55 H104 O6 N1	874.786	21.592	Positive	TG(52:3)+NH4	16:00:00	16	0	18:01:00	18	1	18:02:00	18	2		NA	NA	52	3	0.907	1492612317	1259284083	675502647	1331967325	9.34311e+08	8.62776e+08	1002940418	6.6345e+08	1112080220	1119570468	6.16655e+08	1219685024	4.74591e+08	3.43367e+08	1203147310	7.16182e+08	847174835	1706273055	9.75682e+08	1199275897	8.41263e+08	7.50076e+08	5.31667e+08	1096039609	1173436288	7.09226e+08
TG(20:5_17:1_18:2)	TG 20:5/17:1/18:2	FALSE	TG	C58 H97 O6	889.728	21.421	Positive	TG(55:8)+H	20:05:00	20	5	17:01:00	17	1	18:02:00	18	2		NA	NA	55	8	0.90623	636853	595416	157895	953742	662205	531197	499303	542299	294328	836151	439801	391364	88137.2	98781.4	818769	558655	344734	366203	353689	492171	482414	526833	787388	325280	382073	447066
TG(10:0_18:1_20:5)	TG 10:0/18:1/20:5	FALSE	TG	C51 H87 O6	795.65	20.507	Positive	TG(48:6)+H	10:00:00	10	0	18:01:00	18	1	20:05:00	20	5		NA	NA	48	6	0.90355	748670	73383.4	57564.7	727038	944265	400726	461587	400703	152414	748414	256333	249013	97058.3	48842.7	667987	259403	377061	116981	90903.3	112836	1.00752e+06	122376	270744	122662	43861.2	22677.7
TG(64:10)	TG 64:10	FALSE	TG	C67 H114 O6 N1	1028.86	21.187	Positive	TG(64:10)+NH4	2 days, 16:10:00	64	10		NA	NA		NA	NA		NA	NA	64	10	0.90251	6.7993e+06	1.91237e+06	2.26216e+06	1.46313e+06	1.54108e+06	428693	876123	368015	2.86068e+06	2.55456e+06	1.60167e+06	4.5891e+06	3.70758e+06	2.03289e+06	2.76455e+06	2.01838e+06	1.93503e+06	3.91358e+06	3.17614e+06	2.28392e+06	1.28173e+06	2.77635e+06	1.05106e+06	2.76382e+06	4.2037e+06	2.75389e+06
TG(14:0_24:2_24:2)	TG 14:0/24:2/24:2	FALSE	TG	C65 H122 O6 N1	1012.93	22.197	Positive	TG(62:4)+NH4	14:00:00	14	0	1 day, 0:02:00	24	2	1 day, 0:02:00	24	2		NA	NA	62	4	0.90195	8.46559e+06	7.1282e+06	7.17096e+06	11800000	9.95394e+06	5.90643e+06	6.02893e+06	5.67319e+06	11300000	10200000	1.90029e+06	13500000	823182	7.52885e+06	6.18637e+06	7.7649e+06	7.95756e+06	11800000	7.83468e+06	11200000	9.72071e+06	1.48902e+06	1.58627e+06	13700000	13100000	9.92582e+06
TG(16:0_18:1_18:0)	TG 16:0/18:1/18:0	FALSE	TG	C55 H108 O6 N1	878.817	22.109	Positive	TG(52:1)+NH4	16:00:00	16	0	18:01:00	18	1	18:00:00	18	0		NA	NA	52	1	0.90109	230000000	223000000	111000000	230000000	187000000	165000000	205000000	117000000	176000000	222000000	141000000	174000000	122000000	84400000	189000000	144000000	156000000	304000000	159000000	223000000	144000000	122000000	104000000	205000000	186000000	125000000
TG(18:0_14:1_18:0)	TG 18:0/14:1/18:0	FALSE	TG	C53 H104 O6 N1	850.786	26.382	Positive	TG(50:1)+NH4	18:00:00	18	0	14:01:00	14	1	18:00:00	18	0		NA	NA	50	1	0.89588	398876	6.06519e+06	2898.99	649492	1.16839e+06	27296.8	31755.8	2793.11	2.36491e+06	3.70536e+06	37117.8	5.95527e+06	1.08894e+06	7822.41	988998	328229	13440	470797	369164	464976	361329	358041	12220.7	6.50684e+06	361612	7335.6
TG(20:2_17:1_22:5)	TG 20:2/17:1/22:5	FALSE	TG	C62 H108 O6 N1	962.817	21.325	Positive	TG(59:8)+NH4	20:02:00	20	2	17:01:00	17	1	22:05:00	22	5		NA	NA	59	8	0.89399	22200000	12200000	16300000	18300000	7.35482e+06	5.17888e+06	16100000	6.40309e+06	26100000	20300000	15000000	29200000	23700000	18300000	18100000	17600000	13900000	27600000	38100000	33400000	9.95039e+06	23300000	10900000	29100000	41300000	13600000
TG(16:1_18:3_18:3)	TG 16:1/18:3/18:3	FALSE	TG	C55 H93 O6	849.697	21.19	Positive	TG(52:7)+H	16:01:00	16	1	18:03:00	18	3	18:03:00	18	3		NA	NA	52	7	0.88685	3.09636e+06	3.24583e+06	1.42154e+06	3.86623e+06	2.8462e+06	2.85025e+06	2.36808e+06	2.37906e+06	2.61064e+06	3.03247e+06	2.05125e+06	2.46694e+06	988201	760146	3.41499e+06	3.25803e+06	2.64494e+06	3.01976e+06	2.25273e+06	2.75602e+06	3.09331e+06	1.77733e+06	2.37469e+06	2.28119e+06	1.80662e+06	1.48498e+06
TG(18:1_18:2_22:2)	TG 18:1/18:2/22:2	FALSE	TG	C61 H112 O6 N1	954.848	21.767	Positive	TG(58:5)+NH4	18:01:00	18	1	18:02:00	18	2	22:02:00	22	2		NA	NA	58	5	0.88462	9.06279e+06	11100000	6.00169e+06	11500000	9.74945e+06	5.50515e+06	4.87166e+06	3.56333e+06	10600000	10500000	5.51946e+06	6.81383e+06	7.73971e+06	5.10063e+06	11400000	6.43988e+06	6.03395e+06	20500000	10100000	9.55283e+06	7.25969e+06	5.72004e+06	4.31278e+06	10700000	9.69571e+06	4.08605e+06
TG(20:0_18:2_20:3)	TG 20:0/18:2/20:3	FALSE	TG	C61 H109 O6	937.822	22.537	Positive	TG(58:5)+H	20:00:00	20	0	18:02:00	18	2	20:03:00	20	3		NA	NA	58	5	0.88445	2.461e+06	791400	1.23591e+06	2.81326e+06	2.02281e+06	1.98893e+06	1.96434e+06	1.51969e+06	1.15087e+06	2.65565e+06	1.61126e+06	2.23694e+06	1.09937e+06	698292	3.33355e+06	1.6712e+06	2.15372e+06	1.76868e+06	1.64249e+06	1.20642e+06	2.06803e+06	2.0255e+06	1.80366e+06	1.83019e+06	1.26193e+06	1.52123e+06
TG(18:0_18:0_21:0)	TG 18:0/18:0/21:0	FALSE	TG	C60 H120 O6 N1	950.911	22.763	Positive	TG(57:0)+NH4	18:00:00	18	0	18:00:00	18	0	21:00:00	21	0		NA	NA	57	0	0.88237	2.24738e+06	869731	656314	1.9312e+06	1.53786e+06	1.0506e+06	1.03558e+06	1.00874e+06	1.21783e+06	1.29523e+06	872089	2.33412e+06	1.71762e+06	871803	2.30087e+06	1.60151e+06	1.49681e+06	1.43757e+06	990609	805572	1.99808e+06	2.22815e+06	1.07375e+06	1.12007e+06	748372	814887
TG(16:0_16:1_18:1)	TG 16:0/16:1/18:1	FALSE	TG	C53 H102 O6 N1	848.77	21.547	Positive	TG(50:2)+NH4	16:00:00	16	0	16:01:00	16	1	18:01:00	18	1		NA	NA	50	2	0.87918	762300000	519650000	296900000	620600000	541600000	534100000	433250000	358450000	545250000	519200000	323300000	479250000	243250000	155550000	718800000	383500000	465200000	595200000	314000000	416600000	472550000	323900000	259150000	491450000	339250000	206650000
TG(16:0_16:0_23:0)	TG 16:0/16:0/23:0	FALSE	TG	C58 H116 O6 N1	922.88	22.851	Positive	TG(55:0)+NH4	16:00:00	16	0	16:00:00	16	0	23:00:00	23	0		NA	NA	55	0	0.87797	4.47481e+06	1.67944e+06	1.25435e+06	3.32993e+06	2.79949e+06	1.76163e+06	1.68861e+06	1.70043e+06	2.30431e+06	2.14436e+06	1.31234e+06	3.80662e+06	3.44468e+06	1.30166e+06	4.43787e+06	3.56628e+06	2.41774e+06	2.48319e+06	2.00119e+06	1.33573e+06	3.75862e+06	5.05727e+06	2.25647e+06	2.32127e+06	1.94979e+06	1.42938e+06
TG(18:0_17:0_18:0)	TG 18:0/17:0/18:0	FALSE	TG	C56 H112 O6 N1	894.848	22.34	Positive	TG(53:0)+NH4	18:00:00	18	0	17:00:00	17	0	18:00:00	18	0		NA	NA	53	0	0.87092	1.83332e+06	1.92163e+06	521554	2.70794e+06	2.40831e+06	2.31141e+06	2.16733e+06	1.9268e+06	1.41279e+06	1.9407e+06	1.54557e+06	1.8949e+06	1.70827e+06	610069	2.86694e+06	1.16636e+06	2.34277e+06	1.84317e+06	666078	1.17624e+06	2.76134e+06	1.19919e+06	1.26134e+06	1.60534e+06	1.16096e+06	2.48026e+06
TG(30:0_6:0_18:1)	TG 30:0/6:0/18:1	FALSE	TG	C57 H112 O6 N1	906.848	21.815	Positive	TG(54:1)+NH4	1 day, 6:00:00	30	0	06:00:00	6	0	18:01:00	18	1		NA	NA	54	1	0.86821	2.75913e+06	2.6014e+06	1.33654e+06	2.08587e+06	2.31718e+06	3.00208e+06	1.81298e+06	1.58385e+06	2.03563e+06	2.93749e+06	2.06693e+06	2.99249e+06	1.73032e+06	896536	3.22594e+06	2.07912e+06	1.88814e+06	2.14535e+06	1.65104e+06	2.10751e+06	1.52681e+06	1.90933e+06	1.38173e+06	1.41296e+06	1.13664e+06	1.46975e+06
TG(47:0)	TG 47:0	FALSE	TG	C50 H100 O6 N1	810.755	21.981	Positive	TG(47:0)+NH4	1 day, 23:00:00	47	0		NA	NA		NA	NA		NA	NA	47	0	0.86094	8.48371e+06	5.55204e+06	2.83062e+06	8.82324e+06	9.63602e+06	5.94442e+06	6.55717e+06	6.06511e+06	5.66804e+06	6.73636e+06	4.615e+06	6.94439e+06	5.22326e+06	2.77706e+06	9.96199e+06	8.76262e+06	6.27794e+06	4.80635e+06	3.39168e+06	3.95931e+06	9.39454e+06	6.96872e+06	5.19886e+06	5.4096e+06	3.36563e+06	3.40177e+06
TG(18:0_18:0_19:0)	TG 18:0/18:0/19:0	FALSE	TG	C58 H116 O6 N1	922.88	22.56	Positive	TG(55:0)+NH4	18:00:00	18	0	18:00:00	18	0	19:00:00	19	0		NA	NA	55	0	0.86035	6.45986e+06	2.70693e+06	1.56742e+06	7.49724e+06	5.03885e+06	3.64184e+06	3.6956e+06	3.31932e+06	2.76452e+06	4.55313e+06	2.58445e+06	6.87399e+06	4.75969e+06	1.90163e+06	6.23636e+06	3.24283e+06	3.62597e+06	4.19009e+06	2.11005e+06	2.55282e+06	5.6042e+06	2.51298e+06	2.32899e+06	4.20017e+06	2.10844e+06	3.18846e+06
TG(14:0_22:2_22:2)	TG 14:0/22:2/22:2	FALSE	TG	C61 H114 O6 N1	956.864	26.358	Positive	TG(58:4)+NH4	14:00:00	14	0	22:02:00	22	2	22:02:00	22	2		NA	NA	58	4	0.84148	40834.4	791538	6050.82	325635	496654	3672.61	4030.16	9910.89	217172	370370	6967.24	428952	322808	2641.54	348580	624100	1556.89	312421	228140	178885	71494.2	570532	2383.94	224189	265466	15355.7
TG(16:0_16:0_21:0)	TG 16:0/16:0/21:0	FALSE	TG	C56 H112 O6 N1	894.848	22.45	Positive	TG(53:0)+NH4	16:00:00	16	0	16:00:00	16	0	21:00:00	21	0		NA	NA	53	0	0.83997	4.91705e+06	1.98029e+06	1.03272e+06	4.76941e+06	3.57988e+06	2.14133e+06	2.71321e+06	2.16847e+06	2.4832e+06	4.92219e+06	1.87153e+06	5.05206e+06	3.76283e+06	1.21067e+06	7.68661e+06	3.81966e+06	3.08836e+06	4.832e+06	2.44494e+06	2.57338e+06	4.4801e+06	5.21736e+06	2.2785e+06	3.13253e+06	2.96594e+06	2.04178e+06
TG(18:3_18:3_20:5)	TG 18:3/18:3/20:5	FALSE	TG	C59 H93 O6	897.697	20.395	Positive	TG(56:11)+H	18:03:00	18	3	18:03:00	18	3	20:05:00	20	5		NA	NA	56	11	0.83689	2.4604e+06	526129	693069	1.86448e+06	672705	842812	1.46813e+06	1.07727e+06	844003	1.08534e+06	930539	1.28343e+06	803294	317037	1.55234e+06	797484	1.25442e+06	1.31072e+06	1.0583e+06	771725	697703	461729	941761	771407	873820	638721
TG(15:0_15:0_18:2)	TG 15:0/15:0/18:2	FALSE	TG	C51 H98 O6 N1	820.739	21.667	Positive	TG(48:2)+NH4	15:00:00	15	0	15:00:00	15	0	18:02:00	18	2		NA	NA	48	2	0.83509	14600000	12800000	15600000	30200000	16300000	26700000	12200000	26000000	11300000	24100000	6.73445e+06	25700000	12400000	5.5197e+06	21000000	18300000	27000000	15100000	7.70943e+06	18600000	23400000	9.09481e+06	13000000	22900000	10400000	8.12146e+06
TG(18:0_18:1_21:0)	TG 18:0/18:1/21:0	FALSE	TG	C60 H118 O6 N1	948.895	22.314	Positive	TG(57:1)+NH4	18:00:00	18	0	18:01:00	18	1	21:00:00	21	0		NA	NA	57	1	0.83502	13900000	9.69522e+06	4.23575e+06	19050000	1.73029e+07	1.0823e+07	7.95688e+06	1.08949e+07	8.6432e+06	12450000	7.62188e+06	11950000	6.80607e+06	3.66924e+06	21850000	6.36889e+06	1.39128e+07	18850000	9.13557e+06	9.99284e+06	13100000	6.17318e+06	6.89711e+06	2.00213e+07	9.28062e+06	7.7321e+06
TG(18:1_18:2_18:0)	TG 18:1/18:2/18:0	FALSE	TG	C57 H108 O6 N1	902.817	21.583	Positive	TG(54:3)+NH4	18:01:00	18	1	18:02:00	18	2	18:00:00	18	0		NA	NA	54	3	0.83277	6.09993e+06	9.44083e+06	7.44926e+06	7.2918e+06	4.73911e+06	3.1592e+06	2.8952e+06	2.98431e+06	8.10181e+06	7.24838e+06	3.59593e+06	6.99093e+06	7.65784e+06	601525	6.30032e+06	5.5184e+06	3.54246e+06	5.294e+06	6.09669e+06	3.14015e+06	3.50689e+06	2.54109e+06	2.95812e+06	3.30532e+06	10600000	3.03073e+06
TG(20:0_16:0_20:0)	TG 20:0/16:0/20:0	FALSE	TG	C59 H118 O6 N1	936.895	22.333	Positive	TG(56:0)+NH4	20:00:00	20	0	16:00:00	16	0	20:00:00	20	0		NA	NA	56	0	0.83051	3.8412e+06	2.73467e+06	823855	4.25587e+06	4.79524e+06	3.52118e+06	3.07058e+06	2.5574e+06	1.80686e+06	3.41269e+06	2.76675e+06	2.89128e+06	2.27623e+06	943584	4.72667e+06	2.16768e+06	3.94894e+06	3.5973e+06	1.53031e+06	2.20063e+06	4.43345e+06	2.21088e+06	1.84135e+06	3.8588e+06	1.67039e+06	1.81792e+06
TG(17:0_18:2_18:2)	TG 17:0/18:2/18:2	FALSE	TG	C56 H104 O6 N1	886.786	21.744	Positive	TG(53:4)+NH4	17:00:00	17	0	18:02:00	18	2	18:02:00	18	2		NA	NA	53	4	0.8282	113000000	76900000	36300000	138000000	90100000	60100000	75300000	47000000	74600000	98800000	55000000	88000000	36700000	19600000	105000000	57300000	68000000	114000000	70800000	61900000	73500000	52800000	55900000	74300000	70500000	44700000
TG(16:0_16:0_19:0)	TG 16:0/16:0/19:0	FALSE	TG	C54 H108 O6 N1	866.817	22.457	Positive	TG(51:0)+NH4	16:00:00	16	0	16:00:00	16	0	19:00:00	19	0		NA	NA	51	0	0.81584	11200000	5.40048e+06	2.3942e+06	10200000	8.27557e+06	6.11744e+06	6.91689e+06	6.01919e+06	5.57776e+06	6.72282e+06	4.63357e+06	11000000	7.86332e+06	2.95345e+06	11500000	7.4359e+06	7.1214e+06	8.72653e+06	3.68887e+06	4.16548e+06	9.78387e+06	7.92034e+06	4.54488e+06	6.83282e+06	4.11816e+06	4.72811e+06
TG(18:0_18:1_18:0)	TG 18:0/18:1/18:0	FALSE	TG	C57 H112 O6 N1	906.848	22.325	Positive	TG(54:1)+NH4	18:00:00	18	0	18:01:00	18	1	18:00:00	18	0		NA	NA	54	1	0.81467	107000000	58700000	20900000	96500000	85600000	51800000	60700000	34000000	48100000	96600000	35200000	81200000	36700000	18800000	102000000	47500000	64300000	108000000	60300000	68400000	82500000	32900000	36400000	102000000	65900000	48100000
TG(28:1_18:0_18:1)	TG 28:1/18:0/18:1	FALSE	TG	C67 H130 O6 N1	1044.99	22.754	Positive	TG(64:2)+NH4	1 day, 4:01:00	28	1	18:00:00	18	0	18:01:00	18	1		NA	NA	64	2	0.80701	4.39282e+06	804798	1.2168e+06	3.91333e+06	3.76446e+06	2.44617e+06	2.70191e+06	2.20787e+06	1.5393e+06	3.70464e+06	1.88794e+06	2.89304e+06	1.89047e+06	718322	6.49933e+06	3.65313e+06	3.46179e+06	3.15484e+06	1.93641e+06	1.18653e+06	4.72153e+06	4.80242e+06	2.35886e+06	2.09222e+06	1.23122e+06	1.43969e+06
TG(24:2_18:2_18:2)	TG 24:2/18:2/18:2	FALSE	TG	C63 H114 O6 N1	980.864	21.474	Positive	TG(60:6)+NH4	1 day, 0:02:00	24	2	18:02:00	18	2	18:02:00	18	2		NA	NA	60	6	0.79575	69200000	49000000	34500000	57200000	48500000	28000000	41500000	26300000	58300000	53500000	38000000	66200000	55000000	34200000	63100000	52900000	41200000	109000000	64500000	70000000	45500000	42000000	29100000	63400000	70800000	27400000
TG(54:11)	TG 54:11	FALSE	TG	C57 H89 O6	869.665	19.942	Positive	TG(54:11)+H	2 days, 6:11:00	54	11		NA	NA		NA	NA		NA	NA	54	11	0.78515	27763.6	24808.2	14361.6	18405.6	7535.06	28217.9	14262.4	17150	98224.2	23844.8	245368	826482	202905	284707	74312.7	54366.3	36551.3	20817.6	6950.59	22126.8	36472.6	51679	2585	99396.9	7513.49	4255.98
TG(18:3_18:3_18:3)	TG 18:3/18:3/18:3	FALSE	TG	C57 H93 O6	873.697	20.827	Positive	TG(54:9)+H	18:03:00	18	3	18:03:00	18	3	18:03:00	18	3		NA	NA	54	9	0.78462	3.37151e+06	3.24854e+06	1.73237e+06	4.57377e+06	3.71171e+06	3.29254e+06	2.96113e+06	2.31463e+06	2.65512e+06	2.72718e+06	2.13857e+06	4.71225e+06	1.29071e+06	1.18611e+06	4.70089e+06	2.36503e+06	3.24595e+06	3.97075e+06	2.05659e+06	2.21341e+06	2.17741e+06	1.46664e+06	1.9858e+06	2.87636e+06	2.07033e+06	1.74531e+06
TG(22:2_18:2_18:2)	TG 22:2/18:2/18:2	FALSE	TG	C61 H110 O6 N1	952.833	20.798	Positive	TG(58:6)+NH4	22:02:00	22	2	18:02:00	18	2	18:02:00	18	2		NA	NA	58	6	0.76496	7.187e+06	2.50572e+06	718017	8.98544e+06	6.13359e+06	3.57547e+06	5.18328e+06	4.04513e+06	4.68707e+06	5.62797e+06	2.7847e+06	8.28687e+06	471990	951803	8.49319e+06	4.73028e+06	4.40999e+06	6.09113e+06	1.65451e+06	2.03018e+06	5.68904e+06	2.74195e+06	3.00827e+06	3.20845e+06	3.36961e+06	2.03816e+06
TG(18:1_18:1_23:0)	TG 18:1/18:1/23:0	FALSE	TG	C62 H120 O6 N1	974.911	22.837	Positive	TG(59:2)+NH4	18:01:00	18	1	18:01:00	18	1	23:00:00	23	0		NA	NA	59	2	0.76472	9.54963e+06	1.1682e+06	2.55692e+06	6.10889e+06	5.15188e+06	4.16451e+06	4.11017e+06	4.44924e+06	2.68332e+06	4.39344e+06	2.60487e+06	4.89061e+06	3.69803e+06	851002	9.42909e+06	5.45862e+06	5.00847e+06	5.16451e+06	2.5452e+06	1.1173e+06	7.07945e+06	7.84759e+06	4.39675e+06	3.0947e+06	2.42472e+06	2.31669e+06
TG(15:0_18:2_22:4)	TG 15:0/18:2/22:4	FALSE	TG	C58 H104 O6 N1	910.786	21.025	Positive	TG(55:6)+NH4	15:00:00	15	0	18:02:00	18	2	22:04:00	22	4		NA	NA	55	6	0.76359	6.41479e+06	6.37326e+06	2.47481e+06	7.02534e+06	6.67374e+06	4.08501e+06	4.26764e+06	2.78697e+06	3.52647e+06	3.57689e+06	3.07561e+06	7.7171e+06	4.3698e+06	3.59476e+06	7.79968e+06	3.23397e+06	4.36262e+06	8.75044e+06	2.95313e+06	3.93484e+06	3.80599e+06	2.17893e+06	2.6597e+06	4.89511e+06	3.6438e+06	2.19499e+06
TG(25:0_18:1_18:1)	TG 25:0/18:1/18:1	FALSE	TG	C64 H124 O6 N1	1002.94	22.74	Positive	TG(61:2)+NH4	1 day, 1:00:00	25	0	18:01:00	18	1	18:01:00	18	1		NA	NA	61	2	0.76255	1.89678e+06	186096	639462	1.64562e+06	2.23553e+06	1.53147e+06	1.8599e+06	1.30212e+06	945726	2.16917e+06	1.30256e+06	1.62363e+06	1.18852e+06	320303	3.75506e+06	2.01922e+06	2.39621e+06	2.04309e+06	1.0633e+06	479132	2.56792e+06	2.81481e+06	1.46343e+06	898352	668835	912089
TG(18:0_20:1_20:1)	TG 18:0/20:1/20:1	FALSE	TG	C61 H118 O6 N1	960.895	22.533	Positive	TG(58:2)+NH4	18:00:00	18	0	20:01:00	20	1	20:01:00	20	1		NA	NA	58	2	0.76034	10300000	2.18578e+06	4.03583e+06	7.64379e+06	7.63313e+06	5.83891e+06	6.62046e+06	3.92749e+06	3.00575e+06	7.99123e+06	4.80105e+06	5.35579e+06	2.03251e+06	1.9042e+06	12000000	5.77181e+06	7.01285e+06	4.98112e+06	4.50101e+06	3.27538e+06	6.79436e+06	7.53942e+06	5.0528e+06	5.28637e+06	3.52132e+06	4.61057e+06
TG(18:3_22:6_22:6)	TG 18:3/22:6/22:6	FALSE	TG	C65 H97 O6	973.728	21.012	Positive	TG(62:15)+H	18:03:00	18	3	22:06:00	22	6	22:06:00	22	6		NA	NA	62	15	0.75643	398505	403419	434109	409596	242685	53005.2	333096	56197.5	537795	512091	550000	990145	685195	267416	583119	293553	496637	1.8386e+06	1.59335e+06	1.30261e+06	133654	637013	217891	1.04847e+06	2.25952e+06	1.26547e+06
TG(17:0_18:1_22:4)	TG 17:0/18:1/22:4	FALSE	TG	C60 H110 O6 N1	940.833	21.764	Positive	TG(57:5)+NH4	17:00:00	17	0	18:01:00	18	1	22:04:00	22	4		NA	NA	57	5	0.75587	35200000	44900000	22700000	39200000	35500000	22500000	20800000	15300000	42300000	36600000	24000000	26400000	30200000	21800000	37000000	22400000	23700000	75300000	39300000	32800000	26900000	23300000	19800000	40500000	31400000	17300000
TG(16:1_18:2_20:2)	TG 16:1/18:2/20:2	FALSE	TG	C57 H104 O6 N1	898.786	21.291	Positive	TG(54:5)+NH4	16:01:00	16	1	18:02:00	18	2	20:02:00	20	2		NA	NA	54	5	0.75573	124000000	58800000	26400000	171000000	120000000	89600000	112000000	58400000	79300000	102000000	72700000	141000000	47400000	12300000	130000000	62400000	70500000	82600000	51300000	35500000	93400000	59500000	57700000	60700000	58500000	52300000
TG(18:0_18:0_18:1)	TG 18:0/18:0/18:1	FALSE	TG	C57 H112 O6 N1	906.848	22.545	Positive	TG(54:1)+NH4	18:00:00	18	0	18:00:00	18	0	18:01:00	18	1		NA	NA	54	1	0.75166	200000000	88600000	62400000	236000000	162000000	119000000	129000000	103000000	80300000	152000000	83900000	187000000	98500000	52900000	236000000	85100000	129000000	161000000	88600000	110000000	163000000	109000000	82800000	145000000	94300000	111000000
TG(18:2_18:2_23:0)	TG 18:2/18:2/23:0	FALSE	TG	C62 H116 O6 N1	970.88	22.47	Positive	TG(59:4)+NH4	18:02:00	18	2	18:02:00	18	2	23:00:00	23	0		NA	NA	59	4	0.74761	6.9586e+06	1.43651e+06	1.81725e+06	5.55487e+06	4.85309e+06	3.68972e+06	3.11462e+06	3.67555e+06	2.77954e+06	4.10491e+06	2.7478e+06	5.99857e+06	3.48391e+06	1.12459e+06	7.36773e+06	4.77509e+06	4.618e+06	4.39783e+06	2.09355e+06	2.2156e+06	5.72531e+06	6.32204e+06	3.34707e+06	3.96521e+06	2.39386e+06	2.80259e+06
TG(61:1)	TG 61:1	FALSE	TG	C64 H126 O6 N1	1004.96	22.746	Positive	TG(61:1)+NH4	2 days, 13:01:00	61	1		NA	NA		NA	NA		NA	NA	61	1	0.74162	2.0582e+06	349106	424361	1.21044e+06	1.11886e+06	811643	910144	729474	652020	1.41271e+06	609097	1.53717e+06	936682	258830	2.16055e+06	1.06888e+06	1.27656e+06	1.0549e+06	662657	861563	1.58799e+06	2.05121e+06	870109	665629	396508	445048
TG(18:1_17:1_18:2)	TG 18:1/17:1/18:2	FALSE	TG	C56 H104 O6 N1	886.786	21.193	Positive	TG(53:4)+NH4	18:01:00	18	1	17:01:00	17	1	18:02:00	18	2		NA	NA	53	4	0.73593	15500000	9.61922e+06	4.5641e+06	16000000	11000000	9.08225e+06	8.68779e+06	6.71735e+06	10200000	13200000	7.93567e+06	11600000	3.94887e+06	2.8802e+06	15300000	10100000	9.1511e+06	12400000	8.95425e+06	8.81422e+06	10800000	6.95124e+06	7.39683e+06	9.30827e+06	6.30876e+06	5.53909e+06
TG(22:1_18:2_18:0)	TG 22:1/18:2/18:0	FALSE	TG	C61 H116 O6 N1	958.88	22.164	Positive	TG(58:3)+NH4	22:01:00	22	1	18:02:00	18	2	18:00:00	18	0		NA	NA	58	3	0.73083	4.15116e+06	10800000	1.58954e+06	4.74528e+06	5.43355e+06	4.7765e+06	11700000	7.04111e+06	10700000	8.59932e+06	5.06442e+06	8.1839e+06	7.54872e+06	4.55082e+06	4.54821e+06	3.82077e+06	2.41671e+06	13600000	5.53116e+06	9.95693e+06	8.3666e+06	4.84614e+06	2.82504e+06	11400000	5.25189e+06	4.52091e+06
TG(18:0_18:1_19:0)	TG 18:0/18:1/19:0	FALSE	TG	C58 H114 O6 N1	920.864	22.326	Positive	TG(55:1)+NH4	18:00:00	18	0	18:01:00	18	1	19:00:00	19	0		NA	NA	55	1	0.72902	23200000	21100000	6.58809e+06	27600000	22000000	18800000	17400000	14600000	11400000	20800000	13400000	16200000	9.19316e+06	5.698e+06	26800000	9.43639e+06	19500000	29100000	16800000	20600000	18600000	10400000	11300000	24100000	18700000	12500000
TG(15:0_18:1_22:4)	TG 15:0/18:1/22:4	FALSE	TG	C58 H106 O6 N1	912.801	21.264	Positive	TG(55:5)+NH4	15:00:00	15	0	18:01:00	18	1	22:04:00	22	4		NA	NA	55	5	0.72699	35600000	9.56522e+06	1.19003e+07	40050000	8.64957e+06	2.15763e+07	2.20371e+07	6.8697e+06	2.6738e+07	30650000	1.12537e+07	2.72854e+07	2.71395e+06	8.6274e+06	31550000	2.38828e+07	1.92085e+07	34050000	2.08581e+07	2.19947e+07	2.42929e+07	1.80035e+07	1.85263e+07	1.70367e+07	24300000	1.44542e+07
TG(18:1_18:1_23:1)	TG 18:1/18:1/23:1	FALSE	TG	C62 H118 O6 N1	972.895	22.632	Positive	TG(59:3)+NH4	18:01:00	18	1	18:01:00	18	1	23:01:00	23	1		NA	NA	59	3	0.7256	14100000	2.40609e+06	4.31996e+06	9.64575e+06	5.62501e+06	3.55765e+06	6.14103e+06	6.65525e+06	4.15277e+06	6.91364e+06	2.64877e+06	9.60096e+06	5.94556e+06	754055	13900000	7.63227e+06	7.39998e+06	8.23674e+06	4.17884e+06	1.48543e+06	6.87563e+06	9.16423e+06	6.60397e+06	6.94982e+06	1.78711e+06	2.45016e+06
TG(22:3_18:2_18:2)	TG 22:3/18:2/18:2	FALSE	TG	C61 H108 O6 N1	950.817	20.897	Positive	TG(58:7)+NH4	22:03:00	22	3	18:02:00	18	2	18:02:00	18	2		NA	NA	58	7	0.71824	6.27025e+06	3.19679e+06	481102	9.23072e+06	6.9635e+06	3.00918e+06	3.58476e+06	3.51086e+06	4.098e+06	5.05706e+06	2.91939e+06	3.67309e+06	1.12363e+06	261707	4.98911e+06	3.64169e+06	4.90464e+06	4.56092e+06	593074	2.16696e+06	4.73511e+06	2.69252e+06	3.27289e+06	1.61164e+06	2.77899e+06	2.14098e+06
TG(16:0_16:0_17:0)	TG 16:0/16:0/17:0	FALSE	TG	C52 H104 O6 N1	838.786	22.239	Positive	TG(49:0)+NH4	16:00:00	16	0	16:00:00	16	0	17:00:00	17	0		NA	NA	49	0	0.71688	16200000	9.79355e+06	5.0664e+06	18600000	15300000	9.21604e+06	14100000	11400000	11200000	11800000	7.80278e+06	14200000	10500000	4.20994e+06	19200000	12100000	11900000	13100000	5.72373e+06	7.04714e+06	15800000	11000000	7.80908e+06	8.83613e+06	6.16229e+06	5.71591e+06
TG(18:0_18:1_17:0)	TG 18:0/18:1/17:0	FALSE	TG	C56 H110 O6 N1	892.833	22.176	Positive	TG(53:1)+NH4	18:00:00	18	0	18:01:00	18	1	17:00:00	17	0		NA	NA	53	1	0.71325	23200000	9.10462e+06	10700000	9.92825e+06	16600000	18600000	12100000	19500000	9.53122e+06	6.93524e+06	6.35005e+06	5.46655e+06	6.00842e+06	2.251e+06	8.25894e+06	18900000	18800000	32700000	8.6454e+06	5.10627e+06	6.56386e+06	14700000	1.80199e+06	12300000	10400000	3.94074e+06
TG(16:0_18:2_18:2)	TG 16:0/18:2/18:2	FALSE	TG	C55 H102 O6 N1	872.77	21.296	Positive	TG(52:4)+NH4	16:00:00	16	0	18:02:00	18	2	18:02:00	18	2		NA	NA	52	4	0.7116	83200000	16300000	4.05576e+06	27900000	21200000	38500000	27800000	15100000	43900000	46700000	27600000	23400000	2.94132e+06	1.14172e+06	80100000	11300000	32000000	87800000	5.38128e+06	9.47292e+06	35900000	28000000	20900000	11800000	7.21646e+06	22700000
TG(16:1_20:4_22:3)	TG 16:1/20:4/22:3	FALSE	TG	C61 H106 O6 N1	948.801	20.767	Positive	TG(58:8)+NH4	16:01:00	16	1	20:04:00	20	4	22:03:00	22	3		NA	NA	58	8	0.69697	235785	1.33502e+06	1.57771e+06	302310	1.6982e+06	766008	1.62142e+06	449628	2.11149e+06	326799	1.31395e+06	325488	2.33124e+06	92131.8	298393	1.09485e+06	13051.3	1.74633e+06	1.38717e+06	1.19452e+06	1.24153e+06	919843	855009	2.06791e+06	1.80672e+06	1.00123e+06
TG(12:0_18:3_18:3)	TG 12:0/18:3/18:3	FALSE	TG	C51 H87 O6	795.65	20.66	Positive	TG(48:6)+H	12:00:00	12	0	18:03:00	18	3	18:03:00	18	3		NA	NA	48	6	0.69474	130961	41584	149760	732979	77569.1	508828	179700	166663	307759	95486.3	135925	228243	93694.8	108930	940476	59698.5	275792	127520	99940.2	49594.2	254072	45735	251534	144889	181335	35666.1
TG(18:1_18:2_22:5)	TG 18:1/18:2/22:5	FALSE	TG	C61 H106 O6 N1	948.801	21.356	Positive	TG(58:8)+NH4	18:01:00	18	1	18:02:00	18	2	22:05:00	22	5		NA	NA	58	8	0.68593	22200000	16100000	22700000	62600000	22400000	10400000	53600000	11000000	3.47354e+06	7.50239e+06	19500000	38300000	74700000	22600000	4.79764e+06	3.92663e+06	19600000	103000000	66800000	33800000	11200000	13400000	24200000	33600000	68100000	24400000
TG(22:5_20:4_20:4)	TG 22:5/20:4/20:4	FALSE	TG	C65 H101 O6	977.759	21.446	Positive	TG(62:13)+H	22:05:00	22	5	20:04:00	20	4	20:04:00	20	4		NA	NA	62	13	0.68082	1.97522e+06	982677	2.94996e+06	1.43141e+06	1.67892e+06	646235	1.34639e+06	1.06163e+06	1.46422e+06	401390	1.02187e+06	456802	1.75327e+06	914739	418431	1.19191e+06	845659	1.70008e+06	2.70765e+06	1.67734e+06	602903	627952	1.08264e+06	649530	1.13828e+06	216137
TG(22:0_18:2_20:3)	TG 22:0/18:2/20:3	FALSE	TG	C63 H113 O6	965.853	22.747	Positive	TG(60:5)+H	22:00:00	22	0	18:02:00	18	2	20:03:00	20	3		NA	NA	60	5	0.67418	866518	92110.5	258457	677346	705769	575164	590665	504968	251598	674260	470894	418711	276904	121693	1.0635e+06	477243	758906	444144	302992	174588	756676	699941	484560	264104	167514	256686
TG(18:2_18:2_18:2)	TG 18:2/18:2/18:2	FALSE	TG	C57 H102 O6 N1	896.77	21.277	Positive	TG(54:6)+NH4	18:02:00	18	2	18:02:00	18	2	18:02:00	18	2		NA	NA	54	6	0.67349	528800000	210200000	1.29058e+08	758650000	532950000	3.31187e+08	480500000	200300000	312000000	481800000	306600000	569600000	167250000	6.84661e+07	647650000	267500000	362050000	328750000	142800000	201000000	455550000	241200000	2.67798e+08	280750000	362150000	213450000
TG(16:0_16:0_23:1)	TG 16:0/16:0/23:1	FALSE	TG	C58 H114 O6 N1	920.864	22.636	Positive	TG(55:1)+NH4	16:00:00	16	0	16:00:00	16	0	23:01:00	23	1		NA	NA	55	1	0.6708	14700000	3.40029e+06	2.8513e+06	10900000	9.66008e+06	6.70004e+06	7.57584e+06	6.27666e+06	5.66961e+06	11500000	5.44231e+06	10400000	7.23744e+06	2.47141e+06	19200000	11100000	10500000	9.40508e+06	5.09654e+06	3.35326e+06	11200000	13500000	8.08903e+06	7.53052e+06	4.24963e+06	4.37432e+06
TG(18:0_20:2_21:0)	TG 18:0/20:2/21:0	FALSE	TG	C62 H120 O6 N1	974.911	22.543	Positive	TG(59:2)+NH4	18:00:00	18	0	20:02:00	20	2	21:00:00	21	0		NA	NA	59	2	0.66744	5.81854e+06	2.7469e+06	2.56916e+06	7.51141e+06	8.28279e+06	5.16904e+06	3.86275e+06	3.86574e+06	4.27077e+06	7.7536e+06	4.77023e+06	7.22226e+06	2.19934e+06	1.69064e+06	10300000	5.56005e+06	6.31903e+06	4.73407e+06	5.68695e+06	3.49817e+06	5.30035e+06	6.39791e+06	3.62343e+06	4.88682e+06	5.01822e+06	3.93894e+06
TG(20:5_14:1_18:2)	TG 20:5/14:1/18:2	FALSE	TG	C55 H91 O6	847.681	21.042	Positive	TG(52:8)+H	20:05:00	20	5	14:01:00	14	1	18:02:00	18	2		NA	NA	52	8	0.65706	501392	361963	346338	709674	462336	497372	573069	311879	498977	678656	349319	1.30832e+06	179322	201912	1.03575e+06	705566	760276	1.20457e+06	532600	459513	347630	289176	436170	775252	464257	280760
TG(18:0_16:0_16:0)	TG 18:0/16:0/16:0	FALSE	TG	C53 H106 O6 N1	852.801	22.114	Positive	TG(50:0)+NH4	18:00:00	18	0	16:00:00	16	0	16:00:00	16	0		NA	NA	50	0	0.65511	79400000	65600000	32400000	70100000	59400000	59200000	75100000	54000000	55500000	69400000	44100000	45000000	35700000	21500000	76800000	37400000	53200000	81300000	35900000	49600000	59600000	36800000	31100000	51200000	34200000	28100000
TG(18:1_12:0_22:6)	TG 18:1/12:0/22:6	FALSE	TG	C55 H96 O6 N1	866.723	20.665	Positive	TG(52:7)+NH4	18:01:00	18	1	12:00:00	12	0	22:06:00	22	6		NA	NA	52	7	0.63393	10500000	2.29216e+06	5.0873e+06	7.60007e+06	7.56593e+06	3.5888e+06	6.38688e+06	1.26762e+06	6.07732e+06	5.25587e+06	4.2552e+06	12500000	8.87768e+06	7.64553e+06	12400000	2.52933e+06	4.32283e+06	9.92807e+06	4.5669e+06	4.07756e+06	1.93926e+06	1.29786e+06	1.47422e+06	10400000	1.85298e+06	195771
TG(18:1_18:2_24:2)	TG 18:1/18:2/24:2	FALSE	TG	C63 H116 O6 N1	982.88	21.77	Positive	TG(60:5)+NH4	18:01:00	18	1	18:02:00	18	2	1 day, 0:02:00	24	2		NA	NA	60	5	0.63344	47000000	56000000	27700000	57200000	48500000	28200000	24600000	18800000	57300000	50200000	29200000	38400000	40600000	23100000	54300000	29400000	29100000	106000000	51700000	49100000	35000000	30800000	22100000	67600000	40800000	23100000
TG(20:2_20:2_21:0)	TG 20:2/20:2/21:0	FALSE	TG	C64 H120 O6 N1	998.911	22.198	Positive	TG(61:4)+NH4	20:02:00	20	2	20:02:00	20	2	21:00:00	21	0		NA	NA	61	4	0.62111	6.83571e+06	3.25694e+06	1.76287e+06	1.80686e+06	1.25275e+06	2.71007e+06	4.42133e+06	2.77345e+06	6.47498e+06	6.75376e+06	3.63774e+06	7.17801e+06	1.59475e+06	3.47315e+06	3.98657e+06	3.06782e+06	4.16278e+06	5.87838e+06	4.65151e+06	5.86055e+06	5.43627e+06	4.37084e+06	416426	1.13125e+06	6.91195e+06	3.6579e+06
TG(18:1_18:2_20:2)	TG 18:1/18:2/20:2	FALSE	TG	C59 H108 O6 N1	926.817	21.769	Positive	TG(56:5)+NH4	18:01:00	18	1	18:02:00	18	2	20:02:00	20	2		NA	NA	56	5	0.62039	126000000	80000000	37000000	130000000	117000000	22800000	35900000	23200000	144000000	113000000	91800000	135000000	61400000	78600000	139000000	26500000	37400000	131000000	92200000	88600000	26400000	30300000	17800000	135000000	138000000	30000000
TG(16:0_14:0_20:5)	TG 16:0/14:0/20:5	FALSE	TG	C53 H93 O6	825.697	21.533	Positive	TG(50:5)+H	16:00:00	16	0	14:00:00	14	0	20:05:00	20	5		NA	NA	50	5	0.61674	918390	1.01875e+06	608100	1.91161e+06	1.5546e+06	1.58759e+06	1.08585e+06	1.61437e+06	662546	1.31147e+06	608200	703664	597961	255719	1.90595e+06	1.47149e+06	1.036e+06	738921	568730	1.06478e+06	1.25454e+06	985479	1.30269e+06	559837	326858	443675
TG(12:0_18:2_18:2)	TG 12:0/18:2/18:2	FALSE	TG	C51 H94 O6 N1	816.708	20.622	Positive	TG(48:4)+NH4	12:00:00	12	0	18:02:00	18	2	18:02:00	18	2		NA	NA	48	4	0.61024	8.5225e+06	2.18184e+06	3.03951e+06	15100000	8.49903e+06	6.81645e+06	8.49208e+06	5.62228e+06	4.23644e+06	6.56508e+06	5.06142e+06	7.18334e+06	2.2715e+06	1.49837e+06	15200000	4.45782e+06	8.24601e+06	4.94289e+06	2.27472e+06	1.20718e+06	8.20377e+06	2.81738e+06	4.09928e+06	3.21744e+06	2.11554e+06	1.42129e+06
TG(18:4_18:1_18:1)	TG 18:4/18:1/18:1	FALSE	TG	C57 H99 O6	879.744	26.376	Positive	TG(54:6)+H	18:04:00	18	4	18:01:00	18	1	18:01:00	18	1		NA	NA	54	6	0.60531	530975	4.93884e+06	18788.7	414492	9.50417e+06	30148.8	51442	9550.85	633756	1.3134e+06	64209.1	1.43244e+06	1.3071e+06	12794.7	2.93216e+06	378405	8604.38	636774	751854	607157	123413	584173	19604.1	1.67002e+06	582570	26020.2
TG(18:2_18:2_20:4)	TG 18:2/18:2/20:4	FALSE	TG	C59 H102 O6 N1	920.77	21.322	Positive	TG(56:8)+NH4	18:02:00	18	2	18:02:00	18	2	20:04:00	20	4		NA	NA	56	8	0.60294	459000000	267000000	246000000	347000000	244000000	75900000	277000000	81400000	413000000	344000000	183000000	598000000	352000000	224000000	405000000	211000000	253000000	997000000	506000000	542000000	144000000	285000000	139000000	548000000	1170000000	333000000
TG(16:0_16:1_18:2)	TG 16:0/16:1/18:2	FALSE	TG	C53 H100 O6 N1	846.755	21.2	Positive	TG(50:3)+NH4	16:00:00	16	0	16:01:00	16	1	18:02:00	18	2		NA	NA	50	3	0.60287	3.25424e+08	2.63072e+08	1.24963e+08	342300000	2.25294e+08	1.76379e+08	1.99005e+08	1.84198e+08	2.56122e+08	2.75025e+08	1.2902e+08	253150000	1.01011e+08	6.75278e+07	3.34388e+08	194933170	232250000	3.33446e+08	1.76921e+08	2.23613e+08	1.70075e+08	126566182	1.1737e+08	2.54827e+08	1.57697e+08	8.99121e+07
TG(18:3_18:2_18:3)	TG 18:3/18:2/18:3	FALSE	TG	C57 H98 O6 N1	892.739	20.394	Positive	TG(54:8)+NH4	18:03:00	18	3	18:02:00	18	2	18:03:00	18	3		NA	NA	54	8	0.60077	7.10384e+06	9.92422e+06	4.10205e+06	1.45911e+07	6.09588e+06	7.15781e+06	6.56512e+06	7.51093e+06	6.18812e+06	6.76322e+06	5.03921e+06	7.49728e+06	2.94616e+06	1.9321e+06	7.49342e+06	8.69347e+06	6.07559e+06	6.54523e+06	6.69183e+06	6.34657e+06	7.12478e+06	6.8003e+06	5.74181e+06	8.24844e+06	2.11379e+06	1.38589e+06
TG(18:1_18:1_22:3)	TG 18:1/18:1/22:3	FALSE	TG	C61 H112 O6 N1	954.848	21.267	Positive	TG(58:5)+NH4	18:01:00	18	1	18:01:00	18	1	22:03:00	22	3		NA	NA	58	5	0.58309	81100000	13700000	3.05634e+06	22200000	13200000	6.29716e+06	19800000	13200000	62300000	63700000	33300000	46400000	1.60458e+06	17600000	7.30116e+06	33000000	39400000	7.19242e+06	13900000	50000000	35900000	40700000	37700000	24800000	8.71996e+06	5.63899e+06
TG(16:0_16:0_17:1)	TG 16:0/16:0/17:1	FALSE	TG	C52 H102 O6 N1	836.77	22.195	Positive	TG(49:1)+NH4	16:00:00	16	0	16:00:00	16	0	17:01:00	17	1		NA	NA	49	1	0.57876	138735	230354	109889	439474	309390	143691	62810	223615	177740	92729.8	183183	152056	107493	85653.1	631670	86246.2	746868	502293	210692	58380.1	350370	613171	120144	170468	35611.9	75135.2
TG(15:0_20:3_20:3)	TG 15:0/20:3/20:3	FALSE	TG	C58 H104 O6 N1	910.786	20.8	Positive	TG(55:6)+NH4	15:00:00	15	0	20:03:00	20	3	20:03:00	20	3		NA	NA	55	6	0.56997	4.59938e+06	2.54747e+06	1.72104e+06	7.40192e+06	4.28914e+06	3.10248e+06	4.39515e+06	3.62658e+06	3.759e+06	5.00766e+06	2.11865e+06	8.38943e+06	1.05603e+06	431104	7.62296e+06	4.47927e+06	3.76531e+06	5.30537e+06	2.78048e+06	2.6359e+06	4.4112e+06	2.20934e+06	2.59237e+06	2.7726e+06	2.8657e+06	2.01905e+06
TG(16:0_18:3_18:3)	TG 16:0/18:3/18:3	FALSE	TG	C55 H98 O6 N1	868.739	20.827	Positive	TG(52:6)+NH4	16:00:00	16	0	18:03:00	18	3	18:03:00	18	3		NA	NA	52	6	0.56711	39750000	2.1124e+07	1.36385e+07	35150000	32300000	17500000	37750000	1.12268e+07	23950000	20150000	16950000	65750000	1.64593e+07	1.56902e+07	47300000	17900000	26800000	58400000	1.42893e+07	26200000	34600000	1.00318e+07	12200000	45550000	28550000	1.04951e+07
TG(18:0_18:1_23:1)	TG 18:0/18:1/23:1	FALSE	TG	C62 H120 O6 N1	974.911	22.313	Positive	TG(59:2)+NH4	18:00:00	18	0	18:01:00	18	1	23:01:00	23	1		NA	NA	59	2	0.56436	27300000	19700000	11900000	31900000	22800000	16900000	18800000	14500000	19900000	27000000	17600000	10800000	5.81363e+06	8.17786e+06	25900000	15800000	20300000	30800000	24900000	11700000	20500000	14500000	13600000	34500000	12300000	18900000
TG(20:0_18:1_22:3)	TG 20:0/18:1/22:3	FALSE	TG	C63 H118 O6 N1	984.895	22.524	Positive	TG(60:4)+NH4	20:00:00	20	0	18:01:00	18	1	22:03:00	22	3		NA	NA	60	4	0.56204	19900000	1.80125e+06	6.26638e+06	16200000	14000000	10000000	10400000	9.32168e+06	7.09454e+06	16200000	9.34548e+06	12600000	5.4541e+06	4.36825e+06	25600000	13500000	15400000	12400000	10300000	7.16146e+06	18400000	20600000	11700000	8.2225e+06	7.04485e+06	8.29455e+06
TG(15:0_16:1_18:1)	TG 15:0/16:1/18:1	FALSE	TG	C52 H100 O6 N1	834.755	21.752	Positive	TG(49:2)+NH4	15:00:00	15	0	16:01:00	16	1	18:01:00	18	1		NA	NA	49	2	0.55473	39200000	30800000	14000000	50100000	40900000	26300000	35300000	26600000	26700000	40300000	22800000	26500000	20100000	10100000	50300000	34500000	28300000	30800000	17700000	21200000	35800000	34600000	23900000	26800000	18000000	14800000
TG(18:0_16:0_18:3)	TG 18:0/16:0/18:3	FALSE	TG	C55 H104 O6 N1	874.786	22.215	Positive	TG(52:3)+NH4	18:00:00	18	0	16:00:00	16	0	18:03:00	18	3		NA	NA	52	3	0.51819	43600000	4.83e+06	54200000	5.49293e+06	1.01615e+06	4.84474e+06	5.6754e+06	2.2496e+06	5.3436e+06	743660	41900000	3.02368e+06	4.66291e+06	9.68128e+06	10900000	3.93602e+06	118000000	15600000	1.67595e+06	3.17009e+06	11700000	523080	457511	24600000	6.1459e+06	1.47697e+06
TG(22:4_18:2_20:2)	TG 22:4/18:2/20:2	FALSE	TG	C63 H110 O6 N1	976.833	21.328	Positive	TG(60:8)+NH4	22:04:00	22	4	18:02:00	18	2	20:02:00	20	2		NA	NA	60	8	0.50322	4.58317e+06	2.80957e+06	1.81251e+06	3.01824e+06	3.87213e+06	1.23425e+06	5.36614e+06	1.45462e+06	4.55538e+06	4.04457e+06	2.19664e+06	4.56758e+06	5.2461e+06	2.0667e+06	2.68919e+06	2.23985e+06	3.80593e+06	6.6783e+06	10000000	5.80989e+06	1.19662e+06	5.35311e+06	1.66292e+06	5.90495e+06	12700000	3.5946e+06
TG(18:3_18:3_20:4)	TG 18:3/18:3/20:4	FALSE	TG	C59 H95 O6	899.712	21.081	Positive	TG(56:10)+H	18:03:00	18	3	18:03:00	18	3	20:04:00	20	4		NA	NA	56	10	0.50192	10100000	1.36711e+06	3.07088e+06	12400000	7.93833e+06	819142	1.96069e+06	480058	6.97632e+06	9.36521e+06	8.03976e+06	12100000	3.87211e+06	7.85969e+06	10300000	9.64325e+06	2.25948e+06	21600000	9.84314e+06	1.43614e+06	981650	5.54615e+06	1.00768e+06	12100000	9.30993e+06	1.09615e+06
TG(15:0_18:2_20:5)	TG 15:0/18:2/20:5	FALSE	TG	C56 H95 O6	863.712	21.414	Positive	TG(53:7)+H	15:00:00	15	0	18:02:00	18	2	20:05:00	20	5		NA	NA	53	7	0.49108	1.21274e+06	1.10928e+06	319602	1.65786e+06	1.26465e+06	979801	1.1509e+06	1.14624e+06	759652	1.24427e+06	684130	694039	344196	243969	1.14289e+06	1.43552e+06	612626	1.29007e+06	811229	919384	1.17347e+06	1.11826e+06	1.22555e+06	515598	575965	690348
TG(12:0_18:2_20:5)	TG 12:0/18:2/20:5	FALSE	TG	C53 H89 O6	821.665	20.619	Positive	TG(50:7)+H	12:00:00	12	0	18:02:00	18	2	20:05:00	20	5		NA	NA	50	7	0.48236	1.42373e+06	448186	668217	3.38487e+06	2.01675e+06	1.44064e+06	1.78886e+06	1.41233e+06	749206	1.35349e+06	1.24541e+06	1.56075e+06	492749	281402	2.37387e+06	928674	1.8114e+06	793191	443063	446885	1.72668e+06	519073	1.05875e+06	403154	354265	400312
TG(16:0_18:1_18:1)	TG 16:0/18:1/18:1	FALSE	TG	C55 H106 O6 N1	876.801	22.107	Positive	TG(52:2)+NH4	16:00:00	16	0	18:01:00	18	1	18:01:00	18	1		NA	NA	52	2	0.48056	1945694823	1800967753	1030327850	2081163745	1395486859	1365475388	1630527024	1020230257	1285495947	1875374018	1180336130	1440894553	7.45377e+08	6.50148e+08	1750288380	1135271047	1380493053	2930126950	1850741837	1961146008	1290624890	9.8027e+08	8.45379e+08	1835645854	1450638433	875174569
TG(16:0_16:0_18:1)	TG 16:0/16:0/18:1	FALSE	TG	C53 H104 O6 N1	850.786	22.11	Positive	TG(50:1)+NH4	16:00:00	16	0	16:00:00	16	0	18:01:00	18	1		NA	NA	50	1	0.47648	1050000000	961000000	435000000	971000000	772000000	733000000	875000000	647000000	691000000	877000000	516000000	649000000	399000000	226000000	1070000000	530000000	745000000	1160000000	500000000	678000000	678000000	470000000	423000000	694000000	451000000	309000000
TG(18:1_20:2_23:0)	TG 18:1/20:2/23:0	FALSE	TG	C64 H122 O6 N1	1000.93	22.542	Positive	TG(61:3)+NH4	18:01:00	18	1	20:02:00	20	2	23:00:00	23	0		NA	NA	61	3	0.47453	2.12081e+06	690017	857188	3.33453e+06	2.05625e+06	2.02454e+06	1.70199e+06	1.32611e+06	926377	3.08534e+06	1.92147e+06	1.63019e+06	674141	614716	3.05246e+06	2.26889e+06	2.49448e+06	1.27139e+06	1.82338e+06	1.32794e+06	2.43594e+06	2.54467e+06	1.87521e+06	1.25806e+06	1.31048e+06	1.15815e+06
TG(26:1_18:1_18:1)	TG 26:1/18:1/18:1	FALSE	TG	C65 H124 O6 N1	1014.94	22.741	Positive	TG(62:3)+NH4	1 day, 2:01:00	26	1	18:01:00	18	1	18:01:00	18	1		NA	NA	62	3	0.47362	2.67369e+06	78190.5	672590	1.56458e+06	456707	1.02214e+06	1.07805e+06	1.08768e+06	170285	363401	836232	1.43913e+06	218873	293135	1.19404e+06	1.74197e+06	1.50413e+06	1.84775e+06	332247	63413.3	1.69873e+06	1.97239e+06	1.16317e+06	105184	129046	733018
TG(18:0_16:0_20:5)	TG 18:0/16:0/20:5	FALSE	TG	C57 H104 O6 N1	898.786	22.419	Positive	TG(54:5)+NH4	18:00:00	18	0	16:00:00	16	0	20:05:00	20	5		NA	NA	54	5	0.47277	874076	233756	188426	2.66405e+06	591250	548282	782344	323594	286357	1.32493e+06	385944	17000000	2.11555e+06	9.85734e+06	371978	826006	586094	1.73017e+06	223251	772983	1.31726e+06	796113	245584	1.0815e+06	6.35045e+06	781804
TG(12:0_18:2_18:3)	TG 12:0/18:2/18:3	FALSE	TG	C51 H89 O6	797.665	21.1	Positive	TG(48:5)+H	12:00:00	12	0	18:02:00	18	2	18:03:00	18	3		NA	NA	48	5	0.46446	1.0029e+06	657924	424453	2.14648e+06	1.20195e+06	1.34049e+06	1.12879e+06	1.36568e+06	695535	1.16089e+06	734994	697169	397833	151510	2.05378e+06	1.21008e+06	1.27975e+06	891565	472458	712867	1.67056e+06	497158	1.00324e+06	769765	333320	310941
TG(26:0_18:0_18:1)	TG 26:0/18:0/18:1	FALSE	TG	C65 H128 O6 N1	1018.97	22.745	Positive	TG(62:1)+NH4	1 day, 2:00:00	26	0	18:00:00	18	0	18:01:00	18	1		NA	NA	62	1	0.44953	4.77419e+06	955603	1.1506e+06	4.47154e+06	3.71109e+06	2.6437e+06	2.88827e+06	2.06531e+06	1.71679e+06	4.108e+06	1.78583e+06	3.83344e+06	2.29334e+06	965411	7.22085e+06	3.60519e+06	3.48061e+06	3.03514e+06	2.25397e+06	1.60648e+06	5.75918e+06	4.56839e+06	2.07249e+06	2.66882e+06	1.73203e+06	1.75043e+06
TG(18:0_11:1_18:0)	TG 18:0/11:1/18:0	FALSE	TG	C50 H98 O6 N1	808.739	21.032	Positive	TG(47:1)+NH4	18:00:00	18	0	11:01:00	11	1	18:00:00	18	0		NA	NA	47	1	0.44546	600908	151872	270221	851801	733269	621601	797485	654283	211976	510328	259367	349691	211148	77396.9	1.26529e+06	590191	516687	477630	390431	496523	760978	92280.4	515502	153522	82574.4	179404
TG(18:0_15:0_18:0)	TG 18:0/15:0/18:0	FALSE	TG	C54 H108 O6 N1	866.817	22.198	Positive	TG(51:0)+NH4	18:00:00	18	0	15:00:00	15	0	18:00:00	18	0		NA	NA	51	0	0.43909	11100000	7.90625e+06	2.60571e+06	11600000	9.30764e+06	5.31408e+06	7.42899e+06	5.77919e+06	7.78594e+06	7.95126e+06	1.89497e+06	7.34598e+06	5.76581e+06	1.62271e+06	11100000	6.92237e+06	4.81079e+06	12500000	5.58839e+06	6.15072e+06	9.9228e+06	6.67589e+06	3.47969e+06	7.2694e+06	4.98748e+06	2.11513e+06
TG(16:0_16:0_18:3)	TG 16:0/16:0/18:3	FALSE	TG	C53 H97 O6	829.728	22.119	Positive	TG(50:3)+H	16:00:00	16	0	16:00:00	16	0	18:03:00	18	3		NA	NA	50	3	0.43857	397377	549415	30405.2	37915	526103	221615	320812	303945	151743	166597	306777	207746	485368	150280	462433	95592.5	167377	41524.8	90049.8	0	1.12019e+06	277363	137300	0	0	43170.4
TG(15:0_16:1_20:2)	TG 15:0/16:1/20:2	FALSE	TG	C54 H102 O6 N1	860.77	21.411	Positive	TG(51:3)+NH4	15:00:00	15	0	16:01:00	16	1	20:02:00	20	2		NA	NA	51	3	0.43844	5.47996e+06	2.55448e+06	1.964e+06	5.59881e+06	4.49278e+06	1.80096e+06	4.36021e+06	1.93967e+06	3.38531e+06	3.11502e+06	2.05516e+06	3.62116e+06	1.0789e+06	795298	5.98233e+06	3.05452e+06	2.39e+06	6.24615e+06	3.00049e+06	3.09146e+06	4.13361e+06	2.08063e+06	2.18926e+06	3.86096e+06	3.01176e+06	1.58493e+06
TG(18:0_18:2_21:1)	TG 18:0/18:2/21:1	FALSE	TG	C60 H114 O6 N1	944.864	22.03	Positive	TG(57:3)+NH4	18:00:00	18	0	18:02:00	18	2	21:01:00	21	1		NA	NA	57	3	0.43083	16000000	18300000	10000000	18800000	13500000	4.0378e+06	5.72439e+06	6.31208e+06	17300000	10700000	3.28487e+06	19500000	6.22607e+06	1.45663e+06	11900000	9.96539e+06	13100000	15200000	12300000	14200000	12300000	8.71015e+06	6.34664e+06	8.81827e+06	9.73712e+06	4.01932e+06
TG(15:0_16:0_20:4)	TG 15:0/16:0/20:4	FALSE	TG	C54 H100 O6 N1	858.755	21.415	Positive	TG(51:4)+NH4	15:00:00	15	0	16:00:00	16	0	20:04:00	20	4		NA	NA	51	4	0.42608	56700000	30000000	11100000	70300000	29900000	15900000	29600000	14300000	28200000	39300000	13400000	44500000	15000000	5.9868e+06	36300000	31300000	28800000	53100000	23800000	24200000	21200000	23500000	25200000	24500000	26000000	15300000
TG(18:1_18:2_24:0)	TG 18:1/18:2/24:0	FALSE	TG	C63 H120 O6 N1	986.911	22.565	Positive	TG(60:3)+NH4	18:01:00	18	1	18:02:00	18	2	1 day, 0:00:00	24	0		NA	NA	60	3	0.42104	5.09159e+06	859399	2.05743e+06	2.76777e+06	3.38425e+06	2.75585e+06	2.87176e+06	1.96468e+06	760620	2.97169e+06	1.61103e+06	2.36868e+06	858626	850139	4.51807e+06	1.66674e+06	1.78288e+06	2.9955e+06	698236	498119	1.69858e+06	2.31942e+06	2.48198e+06	1.48796e+06	242622	1.20751e+06
TG(25:1_16:0_16:0)	TG 25:1/16:0/16:0	FALSE	TG	C60 H118 O6 N1	948.895	22.833	Positive	TG(57:1)+NH4	1 day, 1:01:00	25	1	16:00:00	16	0	16:00:00	16	0		NA	NA	57	1	0.41916	9.21159e+06	1.92509e+06	2.03581e+06	5.71444e+06	5.33772e+06	3.73467e+06	4.06255e+06	3.92683e+06	3.02369e+06	4.59511e+06	2.51135e+06	5.25302e+06	3.86122e+06	1.2899e+06	9.72068e+06	5.8071e+06	5.16876e+06	5.03992e+06	2.07885e+06	1.2308e+06	6.27662e+06	8.603e+06	4.28061e+06	3.62438e+06	1.87425e+06	2.23333e+06
TG(16:0_18:2_22:3)	TG 16:0/18:2/22:3	FALSE	TG	C59 H108 O6 N1	926.817	21.035	Positive	TG(56:5)+NH4	16:00:00	16	0	18:02:00	18	2	22:03:00	22	3		NA	NA	56	5	0.41859	2.41736e+08	1.32434e+08	1.51597e+08	1.89164e+08	1.79726e+08	1.09661e+08	1.71714e+08	8.93973e+07	1.99516e+08	2.22576e+08	148064011	2.46017e+08	1.47144e+08	1.22107e+08	2.34055e+08	1.35682e+08	167681465	3.04926e+08	2.89097e+08	239508187	1.47496e+08	111191304	8.70744e+07	2.60859e+08	3.10153e+08	1.97592e+07
TG(18:0_16:0_18:1)	TG 18:0/16:0/18:1	FALSE	TG	C55 H108 O6 N1	878.817	22.335	Positive	TG(52:1)+NH4	18:00:00	18	0	16:00:00	16	0	18:01:00	18	1		NA	NA	52	1	0.413	889000000	553000000	188000000	882000000	593000000	584000000	563000000	428000000	317000000	504000000	292000000	426000000	226000000	143000000	711000000	249000000	551000000	931000000	387000000	561000000	523000000	222000000	274000000	564000000	629000000	290000000
TG(15:0_18:1_18:1)	TG 15:0/18:1/18:1	FALSE	TG	C54 H104 O6 N1	862.786	21.53	Positive	TG(51:2)+NH4	15:00:00	15	0	18:01:00	18	1	18:01:00	18	1		NA	NA	51	2	0.39444	6.98658e+07	5.21669e+07	2.55629e+07	6.89497e+07	6.09322e+07	4.1861e+07	5.6505e+07	3.5244e+07	3.98759e+07	6.13865e+07	3.22605e+07	4.61851e+07	2.12432e+07	1.07443e+07	7.12223e+07	4.31119e+07	4.69304e+07	9.18024e+07	4.7973e+07	4.1717e+07	4.8074e+07	3.11959e+07	2.87541e+07	4.84735e+07	4.03436e+07	2.73621e+07
TG(19:1_15:0_17:1)	TG 19:1/15:0/17:1	FALSE	TG	C54 H104 O6 N1	862.786	22.18	Positive	TG(51:2)+NH4	19:01:00	19	1	15:00:00	15	0	17:01:00	17	1		NA	NA	51	2	0.39101	1.19617e+06	246204	458914	975391	960958	875467	334720	811835	255262	1.02659e+06	248074	854802	145632	267292	1.08876e+06	841224	797920	627018	633176	825068	764867	440934	427152	1.43517e+06	1.0617e+06	592176
TG(11:0_20:2_20:2)	TG 11:0/20:2/20:2	FALSE	TG	C54 H100 O6 N1	858.755	20.623	Positive	TG(51:4)+NH4	11:00:00	11	0	20:02:00	20	2	20:02:00	20	2		NA	NA	51	4	0.37646	2.03396e+06	699998	532192	4.34596e+06	2.08616e+06	2.04373e+06	2.28832e+06	1.91549e+06	1.29664e+06	1.82007e+06	1.36115e+06	1.70819e+06	761940	21709.3	4.16508e+06	1.36359e+06	2.33613e+06	1.29362e+06	680547	517679	2.69314e+06	814121	1.22366e+06	1.07136e+06	627865	502876
TG(18:0_20:1_20:2)	TG 18:0/20:1/20:2	FALSE	TG	C61 H116 O6 N1	958.88	22.315	Positive	TG(58:3)+NH4	18:00:00	18	0	20:01:00	20	1	20:02:00	20	2		NA	NA	58	3	0.37572	34550000	6.82397e+06	1.0757e+07	2.7516e+07	28050000	1.74674e+07	1.98044e+07	1.27761e+07	1.04283e+07	2.84009e+07	1.53035e+07	1.93554e+07	8.43231e+06	6.18003e+06	3.98574e+07	2.14613e+07	2.46824e+07	1.69433e+07	1.89341e+07	1.22706e+07	2.1771e+07	2.67031e+07	1.99429e+07	1.52254e+07	1.12992e+07	1.0507e+07
TG(18:1_18:2_22:4)	TG 18:1/18:2/22:4	FALSE	TG	C61 H105 O6	933.791	18.065	Positive	TG(58:7)+H	18:01:00	18	1	18:02:00	18	2	22:04:00	22	4		NA	NA	58	7	0.36966	325211	505945	1.39305e+06	198608	87140.9	32048.3	8525.96	112957	50915.4	1.74218e+06	53981	245314	88316.8	22903.2	65920.1	492151	378824	2.50357e+06	2.21663e+06	54345.8	55668.3	860968	276804	2.14369e+06	16398.4	23175.6
TG(18:1_17:1_18:3)	TG 18:1/17:1/18:3	FALSE	TG	C56 H102 O6 N1	884.77	21.434	Positive	TG(53:5)+NH4	18:01:00	18	1	17:01:00	17	1	18:03:00	18	3		NA	NA	53	5	0.36042	47900000	18000000	10600000	53700000	38200000	22400000	36900000	21200000	17000000	33700000	14900000	40100000	8.50693e+06	4.88406e+06	46400000	16500000	16500000	47400000	15800000	18700000	28000000	18300000	21100000	23000000	20100000	16400000
TG(18:0_18:0_23:0)	TG 18:0/18:0/23:0	FALSE	TG	C62 H124 O6 N1	978.942	22.757	Positive	TG(59:0)+NH4	18:00:00	18	0	18:00:00	18	0	23:00:00	23	0		NA	NA	59	0	0.3597	1.21186e+06	405117	308818	1.18373e+06	566805	526510	424578	268085	603175	692278	332979	1.48497e+06	908504	354588	1.23234e+06	825227	756674	823554	582458	769649	1.25457e+06	2.34889e+06	481435	710024	533278	422582
TG(19:1_18:2_18:2)	TG 19:1/18:2/18:2	FALSE	TG	C58 H106 O6 N1	912.801	21.906	Positive	TG(55:5)+NH4	19:01:00	19	1	18:02:00	18	2	18:02:00	18	2		NA	NA	55	5	0.35852	8.07202e+06	10500000	10900000	8.99954e+06	8.23233e+06	5.82518e+06	23200000	2.72758e+06	9.6025e+06	9.23114e+06	5.08436e+06	9.79595e+06	17500000	12800000	11500000	7.61236e+06	5.08102e+06	47500000	13700000	10600000	7.31518e+06	6.3777e+06	4.79046e+06	12700000	8.1216e+06	6.80316e+06
TG(16:0_16:1_22:5)	TG 16:0/16:1/22:5	FALSE	TG	C57 H102 O6 N1	896.77	21.482	Positive	TG(54:6)+NH4	16:00:00	16	0	16:01:00	16	1	22:05:00	22	5		NA	NA	54	6	0.33074	1160000000	567000000	539000000	883000000	803000000	372000000	722000000	326000000	908000000	755000000	508000000	1080000000	737000000	531000000	1090000000	721000000	703000000	2050000000	967000000	976000000	461000000	420000000	313000000	1010000000	1110000000	394000000
TG(18:0_16:0_16:1)	TG 18:0/16:0/16:1	FALSE	TG	C53 H104 O6 N1	850.786	22.548	Positive	TG(50:1)+NH4	18:00:00	18	0	16:00:00	16	0	16:01:00	16	1		NA	NA	50	1	0.32838	885526	18100000	502576	670130	2.14714e+06	362354	172324	87060.3	549097	1.03026e+06	373167	428494	198320	67084.1	11200000	504931	212346	24100000	107362	624192	405743	313329	5.26761e+06	1.18915e+06	1.46115e+06	99466.8
TG(18:3_18:2_20:5)	TG 18:3/18:2/20:5	FALSE	TG	C59 H95 O6	899.712	20.922	Positive	TG(56:10)+H	18:03:00	18	3	18:02:00	18	2	20:05:00	20	5		NA	NA	56	10	0.32052	8.15224e+06	1.00442e+07	3.60097e+06	1.15441e+07	1.18566e+07	8.83099e+06	8.11419e+06	9.44232e+06	3.95652e+06	5.96679e+06	4.3175e+06	7.40397e+06	2.14805e+06	1.29504e+06	9.15764e+06	4.94333e+06	6.92514e+06	6.75427e+06	3.55492e+06	7.10347e+06	9.76229e+06	3.48665e+06	7.27714e+06	4.28346e+06	3.80759e+06	4.64188e+06
TG(14:0_20:3_20:4)	TG 14:0/20:3/20:4	FALSE	TG	C57 H100 O6 N1	894.755	20.904	Positive	TG(54:7)+NH4	14:00:00	14	0	20:03:00	20	3	20:04:00	20	4		NA	NA	54	7	0.31983	7.92334e+07	16300000	33350000	123250000	7.95551e+07	50000000	67000000	4.67443e+07	136850000	72350000	2.56194e+07	124650000	43250000	6.98853e+07	127250000	44900000	68650000	98200000	33100000	2.08203e+07	6.61729e+07	1.7262e+07	3.45004e+07	54650000	26350000	1.11197e+07
TG(18:0_18:2_22:5)	TG 18:0/18:2/22:5	FALSE	TG	C61 H105 O6	933.791	19.357	Positive	TG(58:7)+H	18:00:00	18	0	18:02:00	18	2	22:05:00	22	5		NA	NA	58	7	0.31604	7.18869e+06	2.28967e+06	2.87999e+06	645998	1.63447e+06	1.59401e+06	195181	369117	2.86559e+06	5.23237e+06	1.71747e+06	2.5552e+06	364596	172448	2.45466e+06	1.69324e+06	1.30452e+06	5.43859e+06	2.11734e+06	1.95669e+06	3.56999e+06	2.31807e+06	1.09345e+06	8.40865e+06	1.52894e+06	1.67541e+06
TG(15:0_16:0_20:3)	TG 15:0/16:0/20:3	FALSE	TG	C54 H102 O6 N1	860.77	21.996	Positive	TG(51:3)+NH4	15:00:00	15	0	16:00:00	16	0	20:03:00	20	3		NA	NA	51	3	0.3114	565961	131686	261652	1.37071e+06	300848	541959	808697	443854	126601	663367	366583	237821	274024	50519.8	494124	136355	305829	492077	600798	116135	539757	323205	362018	148181	363969	95959.9
TG(17:0_18:1_18:1)	TG 17:0/18:1/18:1	FALSE	TG	C56 H108 O6 N1	890.817	21.996	Positive	TG(53:2)+NH4	17:00:00	17	0	18:01:00	18	1	18:01:00	18	1		NA	NA	53	2	0.3081	78800000	5.25179e+07	3.71336e+07	88550000	61300000	4.11557e+07	77200000	4.3349e+07	4.46722e+07	69200000	3.86117e+07	51900000	2.4658e+07	1.7442e+07	86650000	4.93617e+07	57550000	116150000	65700000	5.66103e+07	54600000	42750000	3.55216e+07	64400000	51450000	39550000
TG(51:4)	TG 51:4	FALSE	TG	C54 H100 O6 N1	858.755	21.565	Positive	TG(51:4)+NH4	2 days, 3:04:00	51	4		NA	NA		NA	NA		NA	NA	51	4	0.29799	2.82551e+06	3.7267e+06	1.9863e+06	3.32658e+06	2.65993e+06	1.96809e+06	1.47629e+06	1474054	2.11501e+06	3.82871e+06	994628	501812	472206	71079.4	4.1832e+06	4.24705e+06	4.43825e+06	10400000	4.28523e+06	3.01575e+06	883950	2.25519e+06	4.11174e+06	6.24793e+06	3.40669e+06	2.47818e+06
TG(18:0_18:1_20:1)	TG 18:0/18:1/20:1	FALSE	TG	C59 H114 O6 N1	932.864	22.315	Positive	TG(56:2)+NH4	18:00:00	18	0	18:01:00	18	1	20:01:00	20	1		NA	NA	56	2	0.27854	80850000	26900000	30050000	101100000	69750000	51700000	54200000	37900000	33850000	86000000	45050000	65800000	2.95784e+07	1.85969e+07	129350000	50650000	74200000	59650000	56350000	42450000	67650000	58400000	43800000	58650000	40950000	42750000
TG(16:0_16:0_16:0)	TG 16:0/16:0/16:0	FALSE	TG	C51 H102 O6 N1	824.77	22.12	Positive	TG(48:0)+NH4	16:00:00	16	0	16:00:00	16	0	16:00:00	16	0		NA	NA	48	0	0.25771	125000000	79100000	39800000	131000000	111000000	115000000	112000000	115000000	73200000	99400000	75900000	73300000	65700000	24300000	171000000	85500000	114000000	75800000	32400000	40900000	138000000	67200000	61300000	62300000	26500000	31600000
TG(16:0_16:0_18:0)	TG 16:0/16:0/18:0	FALSE	TG	C53 H106 O6 N1	852.801	22.344	Positive	TG(50:0)+NH4	16:00:00	16	0	16:00:00	16	0	18:00:00	18	0		NA	NA	50	0	0.25575	156000000	90500000	29200000	147000000	109000000	98200000	110000000	84300000	58000000	88700000	64100000	84800000	61500000	23700000	148000000	49500000	97700000	103000000	37300000	55200000	117000000	53700000	47000000	76200000	36700000	49700000
TG(15:0_18:2_20:2)	TG 15:0/18:2/20:2	FALSE	TG	C56 H104 O6 N1	886.786	21.423	Positive	TG(53:4)+NH4	15:00:00	15	0	18:02:00	18	2	20:02:00	20	2		NA	NA	53	4	0.24151	3.89119e+06	3.74515e+06	1.97e+06	4.65883e+06	3.25874e+06	1.87911e+06	3.22115e+06	1.66492e+06	2.12058e+06	2.55137e+06	1.59991e+06	3.20588e+06	972564	966820	3.99608e+06	2.36884e+06	1.76235e+06	8.06351e+06	2.15065e+06	3.66276e+06	1.8643e+06	2.50515e+06	2.79639e+06	3.40618e+06	2.51689e+06	1.51547e+06
TG(18:2_17:1_18:2)	TG 18:2/17:1/18:2	FALSE	TG	C56 H102 O6 N1	884.77	21.048	Positive	TG(53:5)+NH4	18:02:00	18	2	17:01:00	17	1	18:02:00	18	2		NA	NA	53	5	0.21939	766110	646610	468668	891360	488999	355295	676722	438310	649604	687641	500709	2.34828e+06	405546	308958	921460	782484	1.0246e+06	1.92555e+06	1.13282e+06	624979	478086	605786	259968	1.40394e+06	478196	375290
TG(16:0_17:1_18:2)	TG 16:0/17:1/18:2	FALSE	TG	C54 H102 O6 N1	860.77	21.72	Positive	TG(51:3)+NH4	16:00:00	16	0	17:01:00	17	1	18:02:00	18	2		NA	NA	51	3	0.21446	125000000	98300000	40900000	151000000	105000000	68700000	92300000	48600000	74900000	111000000	58800000	80900000	29600000	21000000	128000000	81800000	72600000	150000000	77500000	81800000	75600000	53900000	56800000	91700000	70700000	44200000
TG(20:1_20:1_20:2)	TG 20:1/20:1/20:2	FALSE	TG	C63 H118 O6 N1	984.895	22.214	Positive	TG(60:4)+NH4	20:01:00	20	1	20:01:00	20	1	20:02:00	20	2		NA	NA	60	4	0.21405	4.03062e+06	1.62267e+06	2.24361e+06	3.59857e+06	786525	174855	2.02605e+06	2.14544e+06	2.46256e+06	1.61445e+06	1.944e+06	2.61209e+06	27460.7	1.46288e+06	4.091e+06	1.52351e+06	2.43186e+06	2.91854e+06	3.21763e+06	1.83997e+06	2.28874e+06	850719	889761	4.00244e+06	1.96179e+06	300960
TG(18:1_20:4_20:5)	TG 18:1/20:4/20:5	FALSE	TG	C61 H99 O6	927.744	26.358	Positive	TG(58:10)+H	18:01:00	18	1	20:04:00	20	4	20:05:00	20	5		NA	NA	58	10	0.21056	25385.6	85307.1	2966.9	19764.7	259925	7861.67	13247	2539.79	178760	186939	4297.63	216739	277173	10508.3	147267	75517.3	1350.8	140492	186110	98718.9	14562.6	118478	0	136323	161153	2013.24
TG(18:2_18:2_20:1)	TG 18:2/18:2/20:1	FALSE	TG	C59 H108 O6 N1	926.817	21.279	Positive	TG(56:5)+NH4	18:02:00	18	2	18:02:00	18	2	20:01:00	20	1		NA	NA	56	5	0.20966	8.30237e+06	6.3923e+06	1.29268e+06	1.81637e+06	6.60347e+06	15300000	1.76234e+06	1.48127e+06	12700000	7.11531e+06	3.39033e+06	4.32262e+06	6.19683e+06	3.23759e+06	13600000	12100000	11100000	6.81662e+06	3.10462e+06	754662	2.71038e+06	9.42074e+06	4.79728e+06	2.98964e+06	3.58911e+06	2.47732e+06
TG(15:0_16:0_18:1)	TG 15:0/16:0/18:1	FALSE	TG	C52 H102 O6 N1	836.77	21.985	Positive	TG(49:1)+NH4	15:00:00	15	0	16:00:00	16	0	18:01:00	18	1		NA	NA	49	1	0.19882	37400000	25000000	11000000	33800000	34600000	21600000	29700000	18300000	19000000	28000000	16900000	22100000	11800000	4.98674e+06	37800000	22500000	24400000	35100000	16400000	16100000	28200000	17300000	16300000	19900000	13000000	13300000
TG(28:0_6:0_18:1)	TG 28:0/6:0/18:1	FALSE	TG	C55 H108 O6 N1	878.817	21.482	Positive	TG(52:1)+NH4	1 day, 4:00:00	28	0	06:00:00	6	0	18:01:00	18	1		NA	NA	52	1	0.1922	3.07516e+06	893278	248862	715369	1.55622e+06	2.48711e+06	544959	857245	1.27882e+06	1.26005e+06	382239	781907	182575	283220	2.92592e+06	1.9407e+06	688106	251779	238430	1.68213e+06	1.57889e+06	1.02529e+06	476967	592771	265141	180157
TG(12:0_18:2_20:4)	TG 12:0/18:2/20:4	FALSE	TG	C53 H91 O6	823.681	21.117	Positive	TG(50:6)+H	12:00:00	12	0	18:02:00	18	2	20:04:00	20	4		NA	NA	50	6	0.18951	1.97351e+06	1.41721e+06	1.00836e+06	3.5608e+06	2.20393e+06	2.37345e+06	2.02107e+06	2.19377e+06	1.46533e+06	2.12563e+06	1.69461e+06	1.25964e+06	831245	136577	3.49812e+06	2.12534e+06	2.35397e+06	1.51559e+06	957146	1.50298e+06	2.76323e+06	983573	1.95573e+06	1.56e+06	746646	580501
TG(19:0_18:1_18:1)	TG 19:0/18:1/18:1	FALSE	TG	C58 H112 O6 N1	918.848	22.451	Positive	TG(55:2)+NH4	19:00:00	19	0	18:01:00	18	1	18:01:00	18	1		NA	NA	55	2	0.18481	27700000	9.49306e+06	7.56923e+06	23500000	20800000	16100000	18200000	13500000	11700000	25500000	14800000	22500000	11000000	5.07196e+06	37500000	23700000	23000000	22000000	16100000	12700000	21300000	21500000	13900000	18400000	13400000	12700000
TG(16:0_17:0_18:1)	TG 16:0/17:0/18:1	FALSE	TG	C54 H106 O6 N1	864.801	21.811	Positive	TG(51:1)+NH4	16:00:00	16	0	17:00:00	17	0	18:01:00	18	1		NA	NA	51	1	0.18445	3.82647e+07	2.88679e+07	1.40274e+07	4.26501e+07	3.05258e+07	2.1902e+07	35842451	2.46874e+07	2.2543e+07	2.86981e+07	1.72483e+07	2.4146e+07	1.36988e+07	7.32813e+06	4.03339e+07	2.05729e+07	2.50144e+07	5.06479e+07	1.98308e+07	2.2028e+07	2.82293e+07	1.7419e+07	1.52417e+07	2.58507e+07	1.7474e+07	1.20745e+07
TG(16:1_18:2_18:2)	TG 16:1/18:2/18:2	FALSE	TG	C55 H100 O6 N1	870.755	21.298	Positive	TG(52:5)+NH4	16:01:00	16	1	18:02:00	18	2	18:02:00	18	2		NA	NA	52	5	0.17478	975000000	567000000	47600000	891000000	566000000	459000000	704000000	398000000	485000000	659000000	178000000	969000000	74400000	41500000	904000000	332000000	172000000	899000000	430000000	473000000	512000000	317000000	335000000	573000000	544000000	265000000
TG(14:0_22:3_22:3)	TG 14:0/22:3/22:3	FALSE	TG	C61 H107 O6	935.806	20.364	Positive	TG(58:6)+H	14:00:00	14	0	22:03:00	22	3	22:03:00	22	3		NA	NA	58	6	0.16292	1.33553e+06	357872	509616	236655	55054.3	4341.85	72606.6	99886.1	549855	732011	403224	547612	111723	29268.8	270895	83525	11722.8	867338	831539	378166	623651	465709	38100.7	2.49564e+06	298247	35136.7
TG(16:0_12:0_22:5)	TG 16:0/12:0/22:5	FALSE	TG	C53 H96 O6 N1	842.723	20.776	Positive	TG(50:5)+NH4	16:00:00	16	0	12:00:00	12	0	22:05:00	22	5		NA	NA	50	5	0.15089	19000000	7.73941e+06	2.91147e+06	25400000	16500000	10900000	15500000	10100000	8.21583e+06	11500000	6.89494e+06	24500000	4.90377e+06	1.84228e+06	24400000	8.20602e+06	13200000	3.44134e+06	4.57621e+06	1.69486e+06	13500000	4.90348e+06	7.12667e+06	3.21343e+06	2.65349e+06	722736
TG(16:0_14:0_18:1)	TG 16:0/14:0/18:1	FALSE	TG	C51 H100 O6 N1	822.755	21.83	Positive	TG(48:1)+NH4	16:00:00	16	0	14:00:00	14	0	18:01:00	18	1		NA	NA	48	1	0.12398	107000000	94200000	56400000	91000000	105000000	90300000	81800000	66000000	81400000	85800000	55800000	60500000	36600000	21600000	125000000	54100000	81500000	93500000	50500000	59900000	68900000	36800000	38600000	66800000	31600000	27900000
TG(16:0_20:4_22:0)	TG 16:0/20:4/22:0	FALSE	TG	C61 H111 O6	939.838	22.744	Positive	TG(58:4)+H	16:00:00	16	0	20:04:00	20	4	22:00:00	22	0		NA	NA	58	4	0.12349	640811	92769.7	225187	736126	646004	537679	523413	436947	291102	674069	419685	498381	301508	188268	993101	483157	733663	376105	242701	159477	728761	670638	443171	248895	168252	278584
TG(25:1_14:0_18:2)	TG 25:1/14:0/18:2	FALSE	TG	C60 H114 O6 N1	944.864	22.456	Positive	TG(57:3)+NH4	1 day, 1:01:00	25	1	14:00:00	14	0	18:02:00	18	2		NA	NA	57	3	0.11623	13500000	2.81364e+06	3.34688e+06	9.95334e+06	10700000	7.50717e+06	7.71139e+06	6.96377e+06	5.22633e+06	12100000	7.23008e+06	10500000	5.03916e+06	2.43488e+06	17900000	10800000	10500000	8.1673e+06	5.3309e+06	4.20949e+06	10300000	12400000	7.99411e+06	7.39746e+06	5.90816e+06	5.05861e+06
TG(18:1_14:1_18:2)	TG 18:1/14:1/18:2	FALSE	TG	C53 H98 O6 N1	844.739	21.197	Positive	TG(50:4)+NH4	18:01:00	18	1	14:01:00	14	1	18:02:00	18	2		NA	NA	50	4	0.11334	168000000	93800000	47900000	177000000	118000000	84600000	107000000	62500000	110000000	119000000	83900000	178000000	39000000	27900000	201000000	89000000	124000000	145000000	65000000	97000000	93800000	51500000	61700000	109000000	47000000	45700000
TG(16:0_18:1_22:3)	TG 16:0/18:1/22:3	FALSE	TG	C59 H110 O6 N1	928.833	21.197	Positive	TG(56:4)+NH4	16:00:00	16	0	18:01:00	18	1	22:03:00	22	3		NA	NA	56	4	0.1048	19300000	11700000	4.70697e+06	21700000	11300000	9.23381e+06	11500000	7.13342e+06	14000000	11600000	7.99634e+06	17300000	5.22537e+06	2.87255e+06	17400000	4.55869e+06	7.80434e+06	14900000	9.07744e+06	8.65789e+06	8.41993e+06	7.45583e+06	7.44157e+06	7.01887e+06	7.53253e+06	4.86911e+06
TG(29:1_18:0_18:0)	TG 29:1/18:0/18:0	FALSE	TG	C68 H134 O6 N1	1061.02	23.15	Positive	TG(65:1)+NH4	1 day, 5:01:00	29	1	18:00:00	18	0	18:00:00	18	0		NA	NA	65	1	0.092385	462927	84846.9	86240.8	306782	161835	128872	143229	129781	119229	302281	38254.7	314660	220407	81746.3	358675	166407	155771	168005	75044.2	91618.4	371455	1.63744e+06	164776	146878	86860.8	63400.7
TG(18:1_20:2_22:5)	TG 18:1/20:2/22:5	FALSE	TG	C63 H110 O6 N1	976.833	21.445	Positive	TG(60:8)+NH4	18:01:00	18	1	20:02:00	20	2	22:05:00	22	5		NA	NA	60	8	0.079769	873929	524487	1.2577e+06	427790	460786	465945	1.51336e+06	250285	755067	169050	559694	1.24116e+06	2.57272e+06	450217	576787	197508	208919	2.48468e+06	4.98047e+06	1.42686e+06	2.16079e+06	171860	241289	689651	2.59577e+06	1.11103e+06
TG(14:0_18:3_20:5)	TG 14:0/18:3/20:5	FALSE	TG	C55 H91 O6	847.681	20.789	Positive	TG(52:8)+H	14:00:00	14	0	18:03:00	18	3	20:05:00	20	5		NA	NA	52	8	0.075276	2.29557e+06	1.29087e+06	907394	3.06663e+06	2.41417e+06	2.05961e+06	2.45981e+06	1.79716e+06	1.42964e+06	1.84774e+06	360346	2.68928e+06	599121	435276	2.77753e+06	1.45703e+06	2.32287e+06	1.91553e+06	260125	258693	2.06684e+06	887906	473297	1.36927e+06	401049	826326
TG(18:0_16:0_18:2)	TG 18:0/16:0/18:2	FALSE	TG	C55 H106 O6 N1	876.801	22.431	Positive	TG(52:2)+NH4	18:00:00	18	0	16:00:00	16	0	18:02:00	18	2		NA	NA	52	2	0.074218	27400000	471538	726817	6.38546e+06	18000000	2.68185e+06	525765	17800000	2.55737e+06	5.99755e+06	2.13333e+06	32600000	15000000	1.10309e+06	1.78112e+06	23600000	1.24272e+06	141000000	1.55452e+06	3.5546e+06	37500000	3.02882e+06	231963	1.63722e+06	74200000	1.3206e+06
TG(8:0_12:0_12:0)	TG 8:0/12:0/12:0	FALSE	TG	C35 H70 O6 N1	600.52	13.914	Positive	TG(32:0)+NH4	08:00:00	8	0	12:00:00	12	0	12:00:00	12	0		NA	NA	32	0	0.066974	846030	174533	712687	1.47579e+06	361921	525666	303121	125193	738400	329440	43203.7	202859	29573.8	14752.4	340118	232191	478548	854964	906282	964472	122961	816155	581642	128086	1.04368e+06	60156.2
TG(15:0_18:1_18:2)	TG 15:0/18:1/18:2	FALSE	TG	C54 H102 O6 N1	860.77	21.122	Positive	TG(51:3)+NH4	15:00:00	15	0	18:01:00	18	1	18:02:00	18	2		NA	NA	51	3	0.041422	4.40932e+06	2.74182e+06	2.18971e+06	6.16636e+06	5.24232e+06	3.57732e+06	3.19079e+06	2.62447e+06	3.87234e+06	3.38563e+06	2.72776e+06	3.26434e+06	1.25262e+06	1.04766e+06	9.23905e+06	3.34947e+06	3.29282e+06	3.37431e+06	1.82052e+06	2.26036e+06	6.25939e+06	1.84525e+06	2.39166e+06	3.91954e+06	1.8835e+06	1.0084e+06
TG(16:0_16:0_21:1)	TG 16:0/16:0/21:1	FALSE	TG	C56 H110 O6 N1	892.833	22.45	Positive	TG(53:1)+NH4	16:00:00	16	0	16:00:00	16	0	21:01:00	21	1		NA	NA	53	1	0.03784	31400000	16600000	7.77541e+06	30700000	22800000	19000000	23600000	18300000	13200000	22800000	14300000	22400000	11900000	5.89707e+06	33600000	19100000	22300000	39800000	17500000	15700000	23200000	16900000	12700000	19000000	13700000	14100000
TG(16:0_14:2_18:1)	TG 16:0/14:2/18:1	FALSE	TG	C51 H96 O6 N1	818.723	21.127	Positive	TG(48:3)+NH4	16:00:00	16	0	14:02:00	14	2	18:01:00	18	1		NA	NA	48	3	0.03146	39900000	16400000	18400000	54900000	31800000	24600000	25600000	17000000	34300000	39500000	21500000	37300000	9.8228e+06	4.65229e+06	65000000	21600000	31500000	39100000	11400000	19900000	28000000	15800000	13300000	26600000	12400000	7.8257e+06
TG(18:4_18:2_18:2)	TG 18:4/18:2/18:2	FALSE	TG	C57 H98 O6 N1	892.739	20.842	Positive	TG(54:8)+NH4	18:04:00	18	4	18:02:00	18	2	18:02:00	18	2		NA	NA	54	8	0.018406	31200000	6.26715e+06	3.53394e+06	11800000	2.47589e+06	1.39435e+06	10500000	1.49513e+06	11100000	5.09091e+06	6.20327e+06	54600000	6.46721e+06	3.5392e+06	16100000	6.43215e+06	8.4101e+06	21000000	12400000	10700000	3.76941e+06	5.8217e+06	3.89685e+06	15100000	13000000	6.09017e+06
TG(15:0_16:0_18:2)	TG 15:0/16:0/18:2	FALSE	TG	C52 H100 O6 N1	834.755	21.11	Positive	TG(49:2)+NH4	15:00:00	15	0	16:00:00	16	0	18:02:00	18	2		NA	NA	49	2	0.0097459	2.91294e+06	1.26338e+06	761550	3.70207e+06	2.37939e+06	2.2149e+06	2.1512e+06	1.88168e+06	1.25158e+06	1.73243e+06	1.65385e+06	1.77027e+06	1.05505e+06	319497	4.31416e+06	1.68533e+06	2.08098e+06	1.21627e+06	726329	825066	3.55102e+06	1.1496e+06	1.43964e+06	1.30733e+06	1.02817e+06	499806
[truncated: 6 more columns]

## Sheet: log2FC data for all comparision
Molecule	Class	total_cl	total_cs	istd	MoleculeId	contrast	logFC	AveExpr	t	P.Value	adj.P.Val	B
AcCa(18:1)	AcCa	18	1	FALSE	3	BA_6h - BA_0h	2.30923	20.6383	2.19479	0.0728618	0.219638	-4.67952
AcCa(18:1)	AcCa	18	1	FALSE	3	BA_1h - BA_0h	1.86995	20.4186	1.97158	0.0939773	0.335346	-4.82515
AcCa(18:0)	AcCa	18	0	FALSE	2	BA_6h - BA_0h	1.64981	18.8317	1.75037	0.133103	0.306174	-5.27537		Significant p-value highlighted in Red
AcCa(16:0)	AcCa	16	0	FALSE	1	BA_1h - BA_0h	1.48222	20.2511	1.64274	0.149309	0.407087	-5.26355
AcCa(16:0)	AcCa	16	0	FALSE	1	DR_6h - DR_0h	1.45885	20.473	1.15958	0.293052	0.421895	-6.07035
AcCa(18:0)	AcCa	18	0	FALSE	2	DR_24h - DR_0h	1.43316	17.6577	2.13136	0.0798376	0.569781	-4.67537
AcCa(20:4)	AcCa	20	4	FALSE	4	BA_1h - BA_0h	1.42732	19.3851	1.707	0.136455	0.398392	-5.17987
AcCa(18:0)	AcCa	18	0	FALSE	2	BA_24h - BA_0h	1.4128	18.8898	0.963147	0.365293	0.677822	-5.93056
AcCa(20:4)	AcCa	20	4	FALSE	4	DR_6h - DR_0h	1.40294	19.8627	1.70288	0.142768	0.25527	-5.4149
AcCa(18:1)	AcCa	18	1	FALSE	3	BA_3h - BA_0h	1.32606	20.1467	0.994094	0.360795	0.597534	-6.0487
AcCa(20:4)	AcCa	20	4	FALSE	4	BA_3h - BA_0h	1.19332	19.2681	1.29354	0.246148	0.50366	-5.72981
AcCa(18:1)	AcCa	18	1	FALSE	3	BA_24h - BA_0h	1.01267	20.1166	1.02259	0.338137	0.657419	-5.87321
AcCa(18:0)	AcCa	18	0	FALSE	2	DR_6h - DR_0h	0.945718	17.414	0.773383	0.47053	0.591705	-6.43996
AcCa(16:0)	AcCa	16	0	FALSE	1	BA_24h - BA_0h	0.913196	20.0807	1.43825	0.190481	0.497037	-5.40776
AcCa(16:0)	AcCa	16	0	FALSE	1	DR_3h - DR_0h	0.729307	20.1082	0.336931	0.748907	0.810049	-6.78694
AcCa(16:0)	AcCa	16	0	FALSE	1	BA_3h - BA_0h	0.695462	19.8577	1.33244	0.233895	0.498128	-5.68489
AcCa(18:1)	AcCa	18	1	FALSE	3	DR_3h - DR_0h	0.651181	20.6898	0.451633	0.669146	0.746032	-6.73544
AcCa(18:1)	AcCa	18	1	FALSE	3	DR_6h - DR_0h	0.557958	20.6432	1.20754	0.275525	0.402208	-6.01769
AcCa(20:4)	AcCa	20	4	FALSE	4	DR_24h - DR_0h	0.422565	19.3725	0.974283	0.369708	0.788569	-6.08221
AcCa(18:0)	AcCa	18	0	FALSE	2	DR_1h - DR_0h	0.42175	17.152	0.366312	0.72729	0.8319	-6.82493
AcCa(20:4)	AcCa	20	4	FALSE	4	DR_3h - DR_0h	0.181952	19.2522	0.0895512	0.93188	0.951247	-6.84811
AcCa(20:4)	AcCa	20	4	FALSE	4	BA_24h - BA_0h	0.0909541	18.7283	0.147573	0.886543	0.980482	-6.40013
AcCa(18:0)	AcCa	18	0	FALSE	2	BA_3h - BA_0h	-0.467485	17.773	-0.274485	0.793463	0.894118	-6.53032
AcCa(18:1)	AcCa	18	1	FALSE	3	DR_24h - DR_0h	-0.608574	20.0599	-0.478934	0.649929	0.889836	-6.45837
AcCa(20:4)	AcCa	20	4	FALSE	4	DR_1h - DR_0h	-0.608793	18.8568	-0.720949	0.499315	0.657616	-6.61286
AcCa(18:0)	AcCa	18	0	FALSE	2	DR_3h - DR_0h	-0.637139	16.6225	-0.468871	0.657535	0.737959	-6.72649
AcCa(18:0)	AcCa	18	0	FALSE	2	BA_1h - BA_0h	-0.681274	17.6661	-0.489373	0.641194	0.775937	-6.3991
AcCa(16:0)	AcCa	16	0	FALSE	1	DR_1h - DR_0h	-0.769577	19.3588	-1.95196	0.101118	0.241238	-5.20885
AcCa(18:1)	AcCa	18	1	FALSE	3	DR_1h - DR_0h	-1.19409	19.7672	-1.70407	0.141647	0.300191	-5.53941
AcCa(20:4)	AcCa	20	4	FALSE	4	BA_6h - BA_0h	2.17737	19.7601	3.04598	0.0240736	0.126424	-3.53298
AcCa(16:0)	AcCa	16	0	FALSE	1	DR_24h - DR_0h	0.955076	20.2211	3.34054	0.0170385	0.539568	-3.08152
AcCa(16:0)	AcCa	16	0	FALSE	1	BA_6h - BA_0h	2.10696	20.5635	3.8218	0.00959413	0.0847423	-2.55822
Cer(d18:0_16:0)	Cer	34	0	FALSE	5	BA_24h - BA_0h	0.916035	20.4632	2.25892	0.0557203	0.349823	-4.28039
Cer(d18:0_16:0)	Cer	34	0	FALSE	5	BA_6h - BA_0h	-0.0341857	19.8736	-0.0818314	0.937572	0.954723	-6.68547
Cer(d18:0_16:0)	Cer	34	0	FALSE	5	BA_1h - BA_0h	-0.25878	19.7613	-0.5075	0.629123	0.772805	-6.38925
Cer(d18:0_16:0)	Cer	34	0	FALSE	5	DR_24h - DR_0h	-0.429507	19.5432	-0.63634	0.549411	0.861343	-6.36248
Cer(d18:0_16:0)	Cer	34	0	FALSE	5	BA_3h - BA_0h	-0.49949	19.6409	-0.822576	0.444045	0.656038	-6.20505
Cer(d18:0_16:0)	Cer	34	0	FALSE	5	DR_6h - DR_0h	-0.857423	19.3293	-1.90427	0.10877	0.20927	-5.14948
Cer(d18:0_16:0)	Cer	34	0	FALSE	5	DR_1h - DR_0h	-0.86525	19.3254	-1.95786	0.10031	0.241197	-5.20086
Cer(t18:0_24:0)	Cer	42	0	FALSE	16	BA_3h - BA_0h	1.23391	19.7089	2.49696	0.0491339	0.226667	-4.17019
Cer(d18:1_16:0)	Cer	34	1	FALSE	6	DR_1h - DR_0h	0.737483	21.1065	1.99072	0.0959302	0.236987	-5.15627
Cer(d18:1_16:0)	Cer	34	1	FALSE	6	BA_24h - BA_0h	0.140411	20.8346	0.557933	0.593038	0.857164	-6.24405
Cer(d18:1_16:0)	Cer	34	1	FALSE	6	DR_24h - DR_0h	0.0511825	20.7633	0.117744	0.910338	0.981912	-6.58017
Cer(d18:0_18:0)	Cer	36	0	FALSE	7	BA_3h - BA_0h	0.113916	16.9901	0.204676	0.844992	0.923498	-6.54943
Cer(d18:1_18:0)	Cer	36	1	FALSE	8	BA_6h - BA_0h	1.08254	19.9813	2.49272	0.0489731	0.176261	-4.27376
Cer(d18:0_18:0)	Cer	36	0	FALSE	7	DR_24h - DR_0h	0.0417699	17.0187	0.145615	0.889274	0.978318	-6.57594
Cer(d18:0_18:0)	Cer	36	0	FALSE	7	DR_3h - DR_0h	-1.08914	16.4533	-0.937677	0.388533	0.502205	-6.37567
Cer(d18:0_18:0)	Cer	36	0	FALSE	7	DR_6h - DR_0h	0.442657	17.2192	0.358981	0.732694	0.80819	-6.69609
Cer(d18:1_18:0)	Cer	36	1	FALSE	8	DR_1h - DR_0h	0.515317	19.6826	1.71559	0.139448	0.297038	-5.52432
Cer(d18:1_18:0)	Cer	36	1	FALSE	8	BA_3h - BA_0h	0.0642553	19.4722	0.163985	0.875446	0.944157	-6.55803
Cer(d18:1_18:0)	Cer	36	1	FALSE	8	BA_24h - BA_0h	-0.0147891	19.4308	-0.0547224	0.957779	0.992802	-6.41047
Cer(d18:1_18:0)	Cer	36	1	FALSE	8	DR_24h - DR_0h	-0.256338	19.2968	-0.872396	0.418469	0.805166	-6.17634
Cer(d18:1_20:0)	Cer	38	1	FALSE	9	BA_6h - BA_0h	0.825199	19.5806	1.57199	0.169473	0.348547	-5.50478
Cer(d18:1_20:0)	Cer	38	1	FALSE	9	BA_1h - BA_0h	0.811584	19.5738	2.21237	0.0669113	0.292884	-4.49313
Cer(d18:1_20:0)	Cer	38	1	FALSE	9	DR_3h - DR_0h	0.714805	19.5319	2.47684	0.0525795	0.115276	-4.46461
Cer(d18:1_20:0)	Cer	38	1	FALSE	9	DR_1h - DR_0h	0.645775	19.4974	1.9223	0.105278	0.247626	-5.24895
Cer(d18:1_20:0)	Cer	38	1	FALSE	9	BA_24h - BA_0h	0.358889	19.3924	1.44893	0.187573	0.497037	-5.39454
Cer(d18:1_20:0)	Cer	38	1	FALSE	9	BA_3h - BA_0h	0.0787734	19.2074	0.222518	0.831729	0.916219	-6.54507
Cer(d18:1_20:0)	Cer	38	1	FALSE	9	DR_24h - DR_0h	-0.0815569	19.1337	-0.203284	0.846025	0.965069	-6.56439
Cer(d18:1_24:1)	Cer	42	2	FALSE	10	BA_6h - BA_0h	0.743915	23.7547	1.59209	0.16494	0.345175	-5.47937
Cer(d18:1_24:1)	Cer	42	2	FALSE	10	BA_1h - BA_0h	0.711053	23.7383	1.9581	0.0957839	0.337467	-4.84353
Cer(d18:1_24:1)	Cer	42	2	FALSE	10	DR_3h - DR_0h	0.680884	23.6604	2.13759	0.0816378	0.157795	-4.92087
Cer(d18:1_24:1)	Cer	42	2	FALSE	10	DR_1h - DR_0h	0.543732	23.5918	1.99749	0.0950523	0.236929	-5.14707
Cer(d18:1_24:1)	Cer	42	2	FALSE	10	BA_3h - BA_0h	0.339246	23.5524	1.37959	0.219785	0.477919	-5.62955
Cer(d18:1_24:1)	Cer	42	2	FALSE	10	BA_24h - BA_0h	-0.191866	23.2628	-0.926131	0.383019	0.689867	-5.96493
Cer(d18:1_24:1)	Cer	42	2	FALSE	10	DR_24h - DR_0h	-0.538867	23.0505	-1.51765	0.182834	0.693938	-5.47632
Cer(d18:1_26:4)	Cer	44	5	FALSE	11	BA_6h - BA_0h	0.753206	22.8515	1.51264	0.183571	0.359414	-5.5791
Cer(d18:1_26:4)	Cer	44	5	FALSE	11	DR_3h - DR_0h	0.65832	22.7335	2.30293	0.065787	0.136308	-4.6984
Cer(d18:1_26:4)	Cer	44	5	FALSE	11	BA_1h - BA_0h	0.597224	22.7735	1.69339	0.139087	0.398652	-5.1977
Cer(d18:1_26:4)	Cer	44	5	FALSE	11	DR_1h - DR_0h	0.48738	22.648	1.92815	0.104444	0.247056	-5.24105
Cer(d18:1_26:4)	Cer	44	5	FALSE	11	BA_3h - BA_0h	0.301586	22.6257	1.26215	0.256455	0.509471	-5.76555
Cer(d18:1_26:4)	Cer	44	5	FALSE	11	BA_24h - BA_0h	-0.146415	22.3834	-0.720842	0.492712	0.800418	-6.13535
Cer(d18:1_26:4)	Cer	44	5	FALSE	11	DR_24h - DR_0h	-0.529971	22.1394	-1.63181	0.156819	0.668207	-5.33317
Cer(d44:5)	Cer	44	5	FALSE	12	BA_24h - BA_0h	0.317517	17.6389	1.14429	0.28747	0.606156	-5.74795
Cer(d44:5)	Cer	44	5	FALSE	12	DR_1h - DR_0h	-0.300061	16.9486	-0.192294	0.854152	0.912969	-6.88062
Cer(d44:5)	Cer	44	5	FALSE	12	BA_6h - BA_0h	-0.807991	17.0365	-0.495278	0.638871	0.753471	-6.55042
Cer(d44:5)	Cer	44	5	FALSE	12	BA_3h - BA_0h	-1.60943	16.6358	-1.92848	0.105015	0.324767	-4.93339
Cer(d44:5)	Cer	44	5	FALSE	12	DR_24h - DR_0h	-1.97423	16.1115	-1.23522	0.265568	0.741638	-5.80999
Cer(d45:7)	Cer	45	7	FALSE	13	BA_1h - BA_0h	0.582202	19.377	1.71217	0.13547	0.398392	-5.1731
Cer(d45:7)	Cer	45	7	FALSE	13	BA_6h - BA_0h	-0.303578	18.9341	-0.710758	0.505198	0.647989	-6.40944
Cer(d45:7)	Cer	45	7	FALSE	13	DR_1h - DR_0h	-0.346118	18.9609	-0.751596	0.482044	0.639916	-6.58891
Cer(d45:7)	Cer	45	7	FALSE	13	DR_3h - DR_0h	-0.453818	18.907	-1.09896	0.318471	0.433807	-6.21463
Cer(d45:7)	Cer	45	7	FALSE	13	BA_3h - BA_0h	-0.6781	18.7469	-2.15719	0.0771476	0.283582	-4.62759
Cer(d45:7)	Cer	45	7	FALSE	13	DR_24h - DR_0h	-0.816725	18.7255	-1.53568	0.178468	0.688492	-5.45398
Cer(d45:7)	Cer	45	7	FALSE	13	DR_6h - DR_0h	-1.00726	18.6303	-2.45341	0.0522415	0.126063	-4.40537
Cer(m18:0_20:0)	Cer	38	0	FALSE	14	DR_6h - DR_0h	0.936266	18.3831	1.46466	0.196549	0.315613	-5.71622
Cer(m18:0_20:0)	Cer	38	0	FALSE	14	BA_6h - BA_0h	0.791318	18.1286	2.00702	0.0939182	0.251352	-4.93398
Cer(m18:0_20:0)	Cer	38	0	FALSE	14	BA_3h - BA_0h	0.4412	17.9535	1.03159	0.344356	0.585518	-6.01172
Cer(m18:0_20:0)	Cer	38	0	FALSE	14	DR_1h - DR_0h	0.413755	18.1219	1.22513	0.268541	0.444905	-6.12786
Cer(m18:0_20:0)	Cer	38	0	FALSE	14	DR_3h - DR_0h	0.356765	18.0934	0.812619	0.450854	0.563568	-6.4878
Cer(m18:0_20:0)	Cer	38	0	FALSE	14	DR_24h - DR_0h	-0.00406332	17.913	-0.0107224	0.991813	0.998421	-6.5881
Cer(t18:0_23:0)	Cer	41	0	FALSE	15	BA_24h - BA_0h	0.544655	19.5001	1.62654	0.144722	0.46778	-5.16723
Cer(t18:0_23:0)	Cer	41	0	FALSE	15	BA_1h - BA_0h	0.326164	19.3227	0.975827	0.36521	0.57889	-6.03001
Cer(t18:0_23:0)	Cer	41	0	FALSE	15	BA_6h - BA_0h	0.17577	19.2475	0.365244	0.728067	0.819321	-6.61306
Cer(t18:0_23:0)	Cer	41	0	FALSE	15	BA_3h - BA_0h	-0.0567908	19.1313	-0.180415	0.863118	0.937196	-6.55478
Cer(t18:0_23:0)	Cer	41	0	FALSE	15	DR_24h - DR_0h	-0.06108	19.0913	-0.176217	0.86626	0.969812	-6.57028
Cer(t18:0_23:0)	Cer	41	0	FALSE	15	DR_3h - DR_0h	-0.0945073	19.0746	-0.282607	0.788022	0.843588	-6.80632
Cer(t18:0_23:0)	Cer	41	0	FALSE	15	DR_6h - DR_0h	-0.174462	19.0346	-0.569094	0.591267	0.69341	-6.58718
Cer(t18:0_23:0)	Cer	41	0	FALSE	15	DR_1h - DR_0h	-0.628131	18.8078	-1.89627	0.109071	0.254398	-5.28404
Cer(t18:0_24:0)	Cer	42	0	FALSE	16	DR_1h - DR_0h	0.582431	19.9415	1.96457	0.0993989	0.241197	-5.19176
Cer(t18:0_24:0)	Cer	42	0	FALSE	16	DR_3h - DR_0h	0.566003	19.9333	1.38683	0.220163	0.324799	-5.89028
Cer(t18:0_24:0)	Cer	42	0	FALSE	16	DR_24h - DR_0h	0.413574	19.8571	0.977972	0.36803	0.788569	-6.07867
Cer(t18:0_24:0)	Cer	42	0	FALSE	16	DR_6h - DR_0h	0.18161	19.7411	0.431061	0.682447	0.773534	-6.6639
Cer(d36:2)	Cer	36	2	FALSE	17	BA_6h - BA_0h	6.91014	13.3734	1.65021	0.152471	0.331513	-5.4052
Cer(d36:2)	Cer	36	2	FALSE	17	BA_3h - BA_0h	6.78933	13.313	1.61997	0.159378	0.395338	-5.33441
Cer(d36:2)	Cer	36	2	FALSE	17	BA_1h - BA_0h	5.10067	12.4686	1.28307	0.24476	0.499669	-5.70477
Cer(d36:2)	Cer	36	2	FALSE	17	BA_24h - BA_0h	4.31605	12.6158	1.32406	0.224151	0.540943	-5.54562
Cer(d36:2)	Cer	36	2	FALSE	17	DR_24h - DR_0h	-4.99906	11.7664	-1.26323	0.256062	0.741638	-5.77847
Cer(d18:1_22:0)	Cer	40	1	FALSE	18	BA_1h - BA_0h	1.17667	21.4289	2.37661	0.0531504	0.261062	-4.26442
Cer(d18:1_22:0)	Cer	40	1	FALSE	18	BA_6h - BA_0h	0.905474	21.2933	1.41106	0.210291	0.385919	-5.70343
Cer(d18:1_22:0)	Cer	40	1	FALSE	18	BA_24h - BA_0h	0.714997	21.2874	2.31722	0.0509842	0.329014	-4.1951
Cer(d18:1_22:0)	Cer	40	1	FALSE	18	DR_1h - DR_0h	0.692325	21.0357	1.99823	0.0949574	0.236929	-5.14607
Cer(d18:1_22:0)	Cer	40	1	FALSE	18	BA_3h - BA_0h	0.242056	20.9616	0.617396	0.560995	0.740017	-6.36074
Cer(d18:1_22:0)	Cer	40	1	FALSE	18	DR_24h - DR_0h	0.0879054	20.7335	0.213815	0.838186	0.965069	-6.56187
Cer(d42:1)	Cer	42	1	FALSE	19	BA_6h - BA_0h	1.10306	22.3254	1.79473	0.125319	0.298122	-5.21715
Cer(d42:1)	Cer	42	1	FALSE	19	DR_1h - DR_0h	0.823869	21.9869	2.29671	0.0634651	0.186596	-4.73686
Cer(d42:1)	Cer	42	1	FALSE	19	DR_24h - DR_0h	0.196608	21.6733	0.46119	0.661856	0.893042	-6.46764
Cer(d42:1)	Cer	42	1	FALSE	19	BA_3h - BA_0h	0.179558	21.8637	0.44312	0.674126	0.824151	-6.46215
Cer(d18:1_16:0)	Cer	34	1	FALSE	6	BA_1h - BA_0h	0.939244	21.2165	2.48254	0.045863	0.247344	-4.11669
Cer(d18:1_16:0)	Cer	34	1	FALSE	6	BA_3h - BA_0h	0.743084	21.1184	2.59214	0.0433939	0.214748	-4.04266
Cer(d18:0_16:0)	Cer	34	0	FALSE	5	DR_3h - DR_0h	-1.00381	19.2561	-2.64047	0.0427258	0.101208	-4.24597
Cer(d42:1)	Cer	42	1	FALSE	19	BA_24h - BA_0h	0.871099	22.3183	2.5444	0.0360972	0.290908	-3.86057
Cer(d45:7)	Cer	45	7	FALSE	13	BA_24h - BA_0h	-0.79391	18.5897	-2.55716	0.0354062	0.290908	-3.84172
Cer(d18:1_18:0)	Cer	36	1	FALSE	8	BA_1h - BA_0h	0.838421	19.8593	2.73774	0.0322928	0.2127	-3.76206
Cer(d18:1_20:0)	Cer	38	1	FALSE	9	DR_6h - DR_0h	1.04143	19.6952	2.83223	0.0320583	0.0939252	-3.89471
Cer(d42:1)	Cer	42	1	FALSE	19	BA_1h - BA_0h	1.48019	22.514	2.74548	0.0319545	0.2127	-3.75136
Cer(t18:0_24:0)	Cer	42	0	FALSE	16	BA_6h - BA_0h	1.56582	19.8749	2.91981	0.0282018	0.13771	-3.69934
Cer(m18:0_20:0)	Cer	38	0	FALSE	14	BA_24h - BA_0h	0.770854	18.2147	2.72467	0.0274983	0.273347	-3.59423
Cer(d18:1_16:0)	Cer	34	1	FALSE	6	BA_6h - BA_0h	1.07393	21.2838	2.97843	0.0261947	0.130974	-3.62181
Cer(d36:2)	Cer	36	2	FALSE	17	DR_6h - DR_0h	2.15077	15.3413	3.03674	0.0248295	0.0789382	-3.62438
Cer(d18:1_22:0)	Cer	40	1	FALSE	18	DR_3h - DR_0h	0.981268	21.1802	3.24102	0.0206062	0.0696606	-3.46584
Cer(d18:1_22:0)	Cer	40	1	FALSE	18	DR_6h - DR_0h	1.15907	21.2691	3.23422	0.0195155	0.0679521	-3.36819
Cer(d42:1)	Cer	42	1	FALSE	19	DR_6h - DR_0h	1.18788	22.1689	3.2696	0.0187032	0.0667399	-3.32284
Cer(d42:1)	Cer	42	1	FALSE	19	DR_3h - DR_0h	1.06811	22.109	3.41993	0.0167605	0.0630406	-3.24251
Cer(t18:0_24:0)	Cer	42	0	FALSE	16	BA_1h - BA_0h	1.63849	19.9112	3.27572	0.0158254	0.159207	-3.03181
Cer(d18:0_18:0)	Cer	36	0	FALSE	7	DR_1h - DR_0h	1.11813	17.5569	3.45405	0.0146262	0.0772964	-3.18425
Cer(d18:1_16:0)	Cer	34	1	FALSE	6	DR_3h - DR_0h	1.37036	21.4229	3.66999	0.0126636	0.0560491	-2.93845
Cer(d18:0_18:0)	Cer	36	0	FALSE	7	BA_1h - BA_0h	1.38695	17.6266	3.49752	0.0119361	0.136603	-2.74109
Cer(d18:1_16:0)	Cer	34	1	FALSE	6	DR_6h - DR_0h	1.44312	21.4593	3.67914	0.0115963	0.049152	-2.81124
Cer(m18:0_20:0)	Cer	38	0	FALSE	14	BA_1h - BA_0h	1.46405	18.4649	3.73897	0.00885511	0.125322	-2.43286
Cer(d44:5)	Cer	44	5	FALSE	12	BA_1h - BA_0h	1.3502	18.1156	3.81364	0.00808865	0.124499	-2.33937
Cer(d18:1_24:1)	Cer	42	2	FALSE	10	DR_6h - DR_0h	1.1378	23.8889	4.11259	0.00719281	0.0377132	-2.29824
Cer(d18:1_26:4)	Cer	44	5	FALSE	11	DR_6h - DR_0h	1.09772	22.9532	4.11347	0.00718605	0.0377132	-2.29723
Cer(d44:5)	Cer	44	5	FALSE	12	DR_6h - DR_0h	1.46912	17.8332	4.38155	0.00542455	0.0319109	-1.99505
Cer(d36:2)	Cer	36	2	FALSE	17	DR_3h - DR_0h	3.10057	15.8162	4.82183	0.00393221	0.0321614	-1.66539
Cer(d44:5)	Cer	44	5	FALSE	12	DR_3h - DR_0h	1.59103	17.8941	4.86049	0.00379312	0.0319825	-1.62624
Cer(d18:1_18:0)	Cer	36	1	FALSE	8	DR_3h - DR_0h	1.20607	20.028	5.10023	0.00304703	0.0289121	-1.38845
Cer(d18:1_18:0)	Cer	36	1	FALSE	8	DR_6h - DR_0h	1.44304	20.1465	5.06486	0.00277323	0.0237676	-1.27597
Cer(t18:0_24:0)	Cer	42	0	FALSE	16	BA_24h - BA_0h	1.96773	20.3218	4.7236	0.00174898	0.09736	-0.854425
Cer(d36:2)	Cer	36	2	FALSE	17	DR_1h - DR_0h	4.04194	16.2869	5.55159	0.00168708	0.0273139	-0.844544
Cer(d18:0_18:0)	Cer	36	0	FALSE	7	BA_24h - BA_0h	1.28312	17.7351	4.99692	0.00125472	0.0970521	-0.526682
Cer(d18:0_18:0)	Cer	36	0	FALSE	7	BA_6h - BA_0h	3.14641	18.5063	6.18556	0.000988166	0.0367226	-0.163873
ChE(37:1)	ChE	37	1	FALSE	35	BA_1h - BA_0h	1.12254	20.0724	1.63045	0.151897	0.407232	-5.27943
ChE(20:5)	ChE	20	5	FALSE	28	BA_6h - BA_0h	1.12146	20.6472	1.57811	0.168081	0.348533	-5.49706
ChE(33:1)	ChE	33	1	FALSE	33	BA_1h - BA_0h	1.12072	22.9184	2.02786	0.0867947	0.324802	-4.7481
ChE(34:0)	ChE	34	0	FALSE	34	BA_1h - BA_0h	1.09054	20.2305	1.78198	0.122805	0.385498	-5.08086
ChE(20:5)	ChE	20	5	FALSE	28	DR_6h - DR_0h	1.08577	20.6494	1.69313	0.144659	0.256606	-5.42755
ChE(33:0)	ChE	33	0	FALSE	32	BA_1h - BA_0h	1.05621	22.2323	1.93453	0.0990268	0.345972	-4.87562
ChE(37:1)	ChE	37	1	FALSE	35	BA_24h - BA_0h	0.967868	20.116	1.92544	0.092515	0.414699	-4.75942
ChE(18:3)	ChE	18	3	FALSE	24	BA_24h - BA_0h	0.831907	23.1744	2.32809	0.0501469	0.329014	-4.17916
ChE(20:5)	ChE	20	5	FALSE	28	DR_24h - DR_0h	0.822595	20.5178	2.38734	0.056734	0.547429	-4.33021
ChE(18:1)	ChE	18	1	FALSE	22	BA_1h - BA_0h	0.791353	26.3183	2.19231	0.0688266	0.292884	-4.52098
ChE(37:1)	ChE	37	1	FALSE	35	DR_24h - DR_0h	0.788232	19.9644	2.38326	0.0570417	0.547429	-4.33573
ChE(18:1)	ChE	18	1	FALSE	22	BA_6h - BA_0h	0.776565	26.3109	1.70988	0.140624	0.319079	-5.32814
ChE(18:0)	ChE	18	0	FALSE	21	BA_3h - BA_0h	0.760916	20.5215	1.62909	0.157432	0.394684	-5.32287
ChE(34:0)	ChE	34	0	FALSE	34	BA_3h - BA_0h	0.751518	20.061	1.63914	0.155312	0.394684	-5.3101
ChE(33:1)	ChE	33	1	FALSE	33	BA_24h - BA_0h	0.737843	22.8192	1.90073	0.0960369	0.421396	-4.79409
ChE(33:0)	ChE	33	0	FALSE	32	BA_24h - BA_0h	0.605796	22.0828	1.88643	0.0981329	0.421396	-4.81408
ChE(34:0)	ChE	34	0	FALSE	34	BA_6h - BA_0h	0.596281	19.9834	1.54343	0.176125	0.355227	-5.54069
ChE(33:0)	ChE	33	0	FALSE	32	BA_3h - BA_0h	0.593867	22.0011	2.03497	0.0909414	0.302534	-4.79153
ChE(37:1)	ChE	37	1	FALSE	35	DR_6h - DR_0h	0.579459	19.86	0.956811	0.377949	0.50575	-6.27761
ChE(18:1)	ChE	18	1	FALSE	22	DR_6h - DR_0h	0.573383	26.1231	2.15874	0.0772294	0.163553	-4.80631
ChE(37:1)	ChE	37	1	FALSE	35	BA_6h - BA_0h	0.540922	19.7816	1.22926	0.267183	0.441779	-5.91509
ChE(18:3)	ChE	18	3	FALSE	24	BA_6h - BA_0h	0.533799	22.9213	0.953231	0.379042	0.537351	-6.20201
ChE(18:1)	ChE	18	1	FALSE	22	DR_24h - DR_0h	0.508204	26.0905	1.9748	0.0986059	0.623539	-4.88515
ChE(34:0)	ChE	34	0	FALSE	34	DR_24h - DR_0h	0.500708	20.0159	1.1162	0.309485	0.760058	-5.93923
ChE(18:2)	ChE	18	2	FALSE	23	BA_1h - BA_0h	0.498714	28.0058	1.36686	0.218555	0.481514	-5.60686
ChE(33:1)	ChE	33	1	FALSE	33	BA_3h - BA_0h	0.477405	22.5967	1.33064	0.234448	0.498128	-5.68698
ChE(20:5)	ChE	20	5	FALSE	28	DR_3h - DR_0h	0.437943	20.3255	0.987935	0.365471	0.479825	-6.32735
ChE(33:1)	ChE	33	1	FALSE	33	DR_24h - DR_0h	0.40262	22.5842	0.869249	0.42005	0.805166	-6.17912
ChE(18:1)	ChE	18	1	FALSE	22	DR_1h - DR_0h	0.401064	26.0369	1.55898	0.172383	0.333194	-5.72639
ChE(20:5)	ChE	20	5	FALSE	28	DR_1h - DR_0h	0.376607	20.2948	0.686389	0.519291	0.674351	-6.63887
ChE(33:0)	ChE	33	0	FALSE	32	BA_6h - BA_0h	0.368084	21.8882	1.18085	0.284477	0.462063	-5.96871
ChE(34:0)	ChE	34	0	FALSE	34	BA_24h - BA_0h	0.365808	19.9139	0.90692	0.392466	0.697253	-5.98235
ChE(18:1)	ChE	18	1	FALSE	22	DR_3h - DR_0h	0.317355	25.9951	1.41084	0.213363	0.318709	-5.86151
ChE(20:5)	ChE	20	5	FALSE	28	BA_3h - BA_0h	0.31427	20.2436	0.56184	0.595774	0.769909	-6.39632
ChE(33:0)	ChE	33	0	FALSE	32	DR_24h - DR_0h	0.313497	21.9437	0.804114	0.45378	0.813103	-6.23499
ChE(20:5)	ChE	20	5	FALSE	28	BA_1h - BA_0h	0.31184	20.2424	0.492296	0.639239	0.77582	-6.39754
ChE(33:1)	ChE	33	1	FALSE	33	BA_6h - BA_0h	0.302698	22.5094	0.931286	0.389364	0.545502	-6.22267
ChE(20:4)	ChE	20	4	FALSE	27	DR_24h - DR_0h	0.232787	27.8311	0.811371	0.449926	0.810652	-6.22894
ChE(18:2)	ChE	18	2	FALSE	23	DR_24h - DR_0h	0.227846	27.86	0.671713	0.528221	0.846573	-6.33767
ChE(20:2)	ChE	20	2	FALSE	25	DR_1h - DR_0h	0.179643	21.9388	0.447468	0.670972	0.804115	-6.78762
ChE(18:1)	ChE	18	1	FALSE	22	BA_3h - BA_0h	0.175147	26.0102	0.653938	0.538819	0.721596	-6.33575
ChE(20:2)	ChE	20	2	FALSE	25	BA_1h - BA_0h	0.171937	22.287	0.390134	0.709322	0.815819	-6.44711
ChE(18:2)	ChE	18	2	FALSE	23	DR_1h - DR_0h	0.147196	27.8197	0.414285	0.693742	0.819341	-6.80372
ChE(20:3)	ChE	20	3	FALSE	26	BA_1h - BA_0h	0.144118	25.2084	0.332812	0.750102	0.835113	-6.47014
ChE(18:3)	ChE	18	3	FALSE	24	DR_1h - DR_0h	0.0721579	22.5656	0.271657	0.795417	0.883209	-6.85941
ChE(20:2)	ChE	20	2	FALSE	25	DR_24h - DR_0h	0.0712831	21.8846	0.191342	0.854938	0.966185	-6.56709
ChE(34:0)	ChE	34	0	FALSE	34	DR_6h - DR_0h	0.0628901	19.797	0.0914291	0.930319	0.960218	-6.76529
ChE(22:6)	ChE	22	6	FALSE	31	DR_24h - DR_0h	0.0484217	28.8911	0.193234	0.853524	0.966185	-6.56667
ChE(33:0)	ChE	33	0	FALSE	32	DR_3h - DR_0h	0.0476223	21.8108	0.198247	0.850121	0.894019	-6.82984
ChE(20:4)	ChE	20	4	FALSE	27	BA_1h - BA_0h	0.0251395	27.9627	0.062103	0.952409	0.972935	-6.53026
ChE(20:4)	ChE	20	4	FALSE	27	DR_1h - DR_0h	-0.0111521	27.7091	-0.0293564	0.977577	0.992266	-6.90155
ChE(18:1)	ChE	18	1	FALSE	22	BA_24h - BA_0h	-0.0162808	25.9125	-0.0833578	0.935734	0.992802	-6.40829
ChE(18:2)	ChE	18	2	FALSE	23	BA_24h - BA_0h	-0.0219377	27.7428	-0.0901371	0.930523	0.992802	-6.40764
ChE(20:5)	ChE	20	5	FALSE	28	BA_24h - BA_0h	-0.0267974	20.0697	-0.0524557	0.959526	0.992802	-6.4106
ChE(22:4)	ChE	22	4	FALSE	29	BA_1h - BA_0h	-0.0867631	23.2319	-0.18708	0.857494	0.906213	-6.51264
ChE(20:3)	ChE	20	3	FALSE	26	DR_24h - DR_0h	-0.0937353	25.0061	-0.260364	0.803797	0.956843	-6.54926
ChE(22:5)	ChE	22	5	FALSE	30	BA_1h - BA_0h	-0.0960083	24.9433	-0.200974	0.847068	0.900157	-6.5096
ChE(33:1)	ChE	33	1	FALSE	33	DR_3h - DR_0h	-0.103065	22.3313	-0.398524	0.705559	0.779288	-6.76104
ChE(34:0)	ChE	34	0	FALSE	34	DR_3h - DR_0h	-0.104191	19.7135	-0.139175	0.894368	0.9254	-6.84147
ChE(22:4)	ChE	22	4	FALSE	29	DR_24h - DR_0h	-0.12308	23.1718	-0.339075	0.746781	0.921196	-6.52245
ChE(22:5)	ChE	22	5	FALSE	30	DR_1h - DR_0h	-0.16497	24.6997	-0.433113	0.680776	0.809256	-6.79473
ChE(33:1)	ChE	33	1	FALSE	33	DR_6h - DR_0h	-0.166695	22.2995	-0.479156	0.649879	0.746422	-6.63937
ChE(33:0)	ChE	33	0	FALSE	32	DR_6h - DR_0h	-0.171018	21.7014	-0.392553	0.709088	0.792621	-6.68179
ChE(20:3)	ChE	20	3	FALSE	26	DR_1h - DR_0h	-0.198556	24.9537	-0.410611	0.696285	0.820026	-6.80544
ChE(20:2)	ChE	20	2	FALSE	25	DR_3h - DR_0h	-0.202267	21.7479	-0.559707	0.598165	0.692743	-6.67431
ChE(22:6)	ChE	22	6	FALSE	31	BA_1h - BA_0h	-0.211111	28.8183	-0.578423	0.583104	0.734376	-6.34754
ChE(18:3)	ChE	18	3	FALSE	24	BA_3h - BA_0h	-0.230007	22.5394	-0.955311	0.378458	0.611243	-6.08593
ChE(18:2)	ChE	18	2	FALSE	23	BA_6h - BA_0h	-0.258936	27.627	-0.476453	0.651424	0.759691	-6.56058
ChE(20:2)	ChE	20	2	FALSE	25	BA_6h - BA_0h	-0.297084	22.0525	-0.534311	0.613265	0.728415	-6.52821
ChE(22:6)	ChE	22	6	FALSE	31	DR_1h - DR_0h	-0.303836	28.715	-0.987004	0.363511	0.529386	-6.37932
ChE(22:5)	ChE	22	5	FALSE	30	DR_24h - DR_0h	-0.380011	24.5922	-0.985348	0.364694	0.788569	-6.07154
ChE(20:2)	ChE	20	2	FALSE	25	DR_6h - DR_0h	-0.397315	21.6503	-0.989758	0.36293	0.492443	-6.24577
ChE(18:3)	ChE	18	3	FALSE	24	DR_3h - DR_0h	-0.445626	22.3068	-1.36769	0.225729	0.331838	-5.91306
ChE(22:4)	ChE	22	4	FALSE	29	DR_1h - DR_0h	-0.45544	23.0056	-1.05059	0.335771	0.507914	-6.31567
ChE(22:5)	ChE	22	5	FALSE	30	BA_24h - BA_0h	-0.45724	24.7056	-1.93322	0.0914337	0.414699	-4.74849
ChE(22:5)	ChE	22	5	FALSE	30	BA_6h - BA_0h	-0.463532	24.7596	-0.863977	0.422385	0.574927	-6.28381
ChE(22:6)	ChE	22	6	FALSE	31	BA_24h - BA_0h	-0.46526	28.6331	-2.12344	0.0684944	0.385691	-4.47714
ChE(18:2)	ChE	18	2	FALSE	23	DR_3h - DR_0h	-0.504754	27.4937	-1.58479	0.169701	0.264366	-5.64693
ChE(20:3)	ChE	20	3	FALSE	26	BA_24h - BA_0h	-0.50865	24.8184	-1.66451	0.136814	0.463241	-5.117
ChE(20:4)	ChE	20	4	FALSE	27	BA_24h - BA_0h	-0.511176	27.6307	-1.66802	0.136103	0.463241	-5.11232
ChE(20:2)	ChE	20	2	FALSE	25	BA_3h - BA_0h	-0.531927	21.9351	-1.71538	0.140118	0.385778	-5.21246
ChE(22:6)	ChE	22	6	FALSE	31	BA_6h - BA_0h	-0.539194	28.6543	-0.736606	0.490489	0.641941	-6.38964
ChE(18:3)	ChE	18	3	FALSE	24	DR_6h - DR_0h	-0.571653	22.2437	-1.03957	0.341137	0.471516	-6.19622
ChE(22:4)	ChE	22	4	FALSE	29	BA_24h - BA_0h	-0.908338	22.7076	-1.96695	0.0868795	0.405958	-4.70088
ChE(22:4)	ChE	22	4	FALSE	29	BA_6h - BA_0h	-0.925486	22.8126	-1.00708	0.354625	0.517679	-6.14986
ChE(20:3)	ChE	20	3	FALSE	26	BA_6h - BA_0h	-1.07306	24.5998	-1.47762	0.192401	0.368474	-5.62239
ChE(20:4)	ChE	20	4	FALSE	27	BA_6h - BA_0h	-1.46033	27.22	-1.52231	0.181201	0.357525	-5.56707
ChE(37:1)	ChE	37	1	FALSE	35	BA_3h - BA_0h	0.740919	19.8816	2.62981	0.0413243	0.213488	-3.99235
ChE(20:2)	ChE	20	2	FALSE	25	BA_24h - BA_0h	-0.571498	21.8439	-2.50998	0.0380305	0.291335	-3.91139
ChE(18:3)	ChE	18	3	FALSE	24	DR_24h - DR_0h	0.83281	22.946	2.70811	0.0373289	0.547429	-3.9001
ChE(20:3)	ChE	20	3	FALSE	26	DR_3h - DR_0h	-1.28564	24.4102	-2.7556	0.0369996	0.0941911	-4.09334
ChE(20:4)	ChE	20	4	FALSE	27	DR_3h - DR_0h	-1.29078	27.0693	-2.86957	0.032147	0.0854059	-3.9435
ChE(34:0)	ChE	34	0	FALSE	34	DR_1h - DR_0h	1.63281	20.582	2.82484	0.0317558	0.121633	-4.01324
ChE(22:4)	ChE	22	4	FALSE	29	DR_3h - DR_0h	-1.25202	22.6073	-2.9528	0.029045	0.0819344	-3.83497
ChE(22:5)	ChE	22	5	FALSE	30	DR_3h - DR_0h	-1.012	24.2762	-2.98069	0.0280804	0.0808522	-3.79878
ChE(22:4)	ChE	22	4	FALSE	29	BA_3h - BA_0h	-1.30149	22.6246	-2.94003	0.0278313	0.167485	-3.58277
ChE(18:2)	ChE	18	2	FALSE	23	BA_3h - BA_0h	-0.701994	27.4055	-3.03233	0.0248081	0.15995	-3.46292
ChE(33:0)	ChE	33	0	FALSE	32	DR_1h - DR_0h	1.4001	22.487	3.02526	0.024649	0.103949	-3.74398
ChE(33:1)	ChE	33	1	FALSE	33	DR_1h - DR_0h	1.39376	23.0798	3.14596	0.021221	0.094253	-3.584
ChE(22:6)	ChE	22	6	FALSE	31	BA_3h - BA_0h	-0.767391	28.5402	-3.18766	0.0205022	0.142661	-3.26373
ChE(18:0)	ChE	18	0	FALSE	21	DR_1h - DR_0h	1.27528	20.6941	3.46515	0.0144352	0.0772964	-3.17008
ChE(18:3)	ChE	18	3	FALSE	24	BA_1h - BA_0h	1.16311	23.236	3.39603	0.013568	0.144244	-2.87325
ChE(22:5)	ChE	22	5	FALSE	30	DR_6h - DR_0h	-1.43458	24.0649	-3.56112	0.0132734	0.0525272	-2.95607
ChE(18:2)	ChE	18	2	FALSE	23	DR_6h - DR_0h	-1.16037	27.1659	-3.6042	0.0126316	0.0509535	-2.90295
ChE(18:0)	ChE	18	0	FALSE	21	DR_6h - DR_0h	1.57684	20.8449	4.02968	0.00786345	0.0390832	-2.39404
ChE(18:0)	ChE	18	0	FALSE	21	BA_24h - BA_0h	1.31643	20.9638	3.61238	0.00755658	0.177135	-2.31174
ChE(18:0)	ChE	18	0	FALSE	21	DR_3h - DR_0h	1.50523	20.8091	4.17162	0.00743038	0.0434763	-2.35822
ChE(20:4)	ChE	20	4	FALSE	27	DR_6h - DR_0h	-2.17984	26.6248	-4.09831	0.00730353	0.0377132	-2.31466
ChE(22:5)	ChE	22	5	FALSE	30	BA_3h - BA_0h	-1.10495	24.4389	-4.13972	0.0069126	0.108906	-2.12302
ChE(22:6)	ChE	22	6	FALSE	31	DR_6h - DR_0h	-1.50384	28.115	-4.18309	0.00667314	0.0361823	-2.21764
ChE(18:0)	ChE	18	0	FALSE	21	DR_24h - DR_0h	1.45197	20.7825	4.22176	0.00632591	0.440178	-2.03981
ChE(22:4)	ChE	22	4	FALSE	29	DR_6h - DR_0h	-1.94066	22.263	-4.24621	0.00624378	0.034757	-2.14617
ChE(20:3)	ChE	20	3	FALSE	26	BA_3h - BA_0h	-1.14352	24.5646	-4.28584	0.00592239	0.105847	-1.96106
ChE(20:3)	ChE	20	3	FALSE	26	DR_6h - DR_0h	-1.87153	24.1172	-4.4772	0.00491917	0.031355	-1.89002
ChE(18:0)	ChE	18	0	FALSE	21	BA_6h - BA_0h	2.40658	21.3443	4.49032	0.00467536	0.0661682	-1.79411
ChE(22:6)	ChE	22	6	FALSE	31	DR_3h - DR_0h	-1.46849	28.1326	-4.99226	0.00335984	0.0303459	-1.49449
ChE(37:1)	ChE	37	1	FALSE	35	DR_3h - DR_0h	1.4106	20.2756	5.42396	0.00229264	0.0247916	-1.08047
ChE(20:4)	ChE	20	4	FALSE	27	BA_3h - BA_0h	-1.36443	27.2679	-5.51245	0.00181707	0.0710115	-0.736304
ChE(18:0)	ChE	18	0	FALSE	21	BA_1h - BA_0h	2.25415	21.2681	5.55285	0.00123671	0.0560711	-0.417518
ChE(37:1)	ChE	37	1	FALSE	35	DR_1h - DR_0h	2.36065	20.7506	6.29557	0.000897539	0.0214127	-0.166549
DG(55:2)	DG	55	2	FALSE	58	DR_6h - DR_0h	-0.770027	21.2299	-2.50505	0.0488262	0.120265	-4.33524
DG(16:1_18:2)	DG	34	3	FALSE	41	BA_24h - BA_0h	-1.23691	18.9794	-2.37353	0.0467946	0.31767	-4.11245
DG(55:3)	DG	55	3	FALSE	59	DR_24h - DR_0h	-0.785082	20.0146	-2.53769	0.0465562	0.547429	-4.12789
DG(55:2)	DG	55	2	FALSE	58	DR_3h - DR_0h	-0.883807	21.173	-2.59637	0.045168	0.103899	-4.30472
DG(55:2)	DG	55	2	FALSE	58	DR_24h - DR_0h	-0.69235	21.2687	-2.56464	0.0449473	0.547429	-4.09174
DG(30:5)	DG	30	5	FALSE	37	DR_3h - DR_0h	1.38385	23.6495	1.99513	0.0984942	0.177247	-5.11173
DG(36:1)	DG	36	1	FALSE	44	DR_1h - DR_0h	1.34228	18.5641	2.28822	0.0641905	0.186625	-4.74854
DG(36:1)	DG	36	1	FALSE	44	DR_3h - DR_0h	1.2902	18.538	2.51018	0.0503892	0.1125	-4.41994
DG(30:5)	DG	30	5	FALSE	37	DR_1h - DR_0h	1.22722	23.5712	1.81962	0.121059	0.272146	-5.38674
DG(16:1_18:2)	DG	34	3	FALSE	41	BA_1h - BA_0h	0.832854	20.1689	2.20046	0.0680415	0.292884	-4.50966
DG(18:2_18:2)	DG	36	4	FALSE	47	DR_1h - DR_0h	0.801269	23.4141	2.11027	0.0815769	0.216613	-4.99312
DG(57:2)	DG	57	2	FALSE	60	BA_3h - BA_0h	0.799458	20.237	2.33171	0.0611072	0.253896	-4.39253
DG(34:2)	DG	34	2	FALSE	40	DR_1h - DR_0h	0.776487	23.0051	2.0764	0.0854041	0.223215	-5.03947
DG(18:1_20:5)	DG	38	6	FALSE	52	BA_1h - BA_0h	0.764589	23.372	2.21086	0.0670537	0.292884	-4.49523
DG(36:1)	DG	36	1	FALSE	44	DR_6h - DR_0h	0.763445	18.2746	1.56335	0.172255	0.293537	-5.59346
DG(18:2_20:4)	DG	38	6	FALSE	51	BA_3h - BA_0h	0.617441	22.447	1.70365	0.142359	0.385778	-5.22758
DG(18:1_18:1)	DG	36	2	FALSE	45	DR_3h - DR_0h	0.616263	19.6482	1.3455	0.232344	0.340363	-5.93928
DG(57:2)	DG	57	2	FALSE	60	DR_1h - DR_0h	0.585137	20.2135	1.37021	0.221934	0.388501	-5.95925
DG(16:0_18:1)	DG	34	1	FALSE	39	BA_1h - BA_0h	0.572278	21.9495	1.66282	0.145173	0.400931	-5.23753
DG(20:3_18:2)	DG	38	5	FALSE	49	BA_6h - BA_0h	0.547231	19.0658	1.09256	0.318502	0.48945	-6.06308
DG(16:1_18:2)	DG	34	3	FALSE	41	BA_3h - BA_0h	0.515591	20.0103	1.62532	0.158234	0.394684	-5.32764
DG(18:1_20:4)	DG	38	5	FALSE	50	BA_3h - BA_0h	0.494999	22.0548	1.56626	0.171324	0.40873	-5.40201
DG(57:2)	DG	57	2	FALSE	60	BA_6h - BA_0h	0.480917	20.0777	1.25283	0.259105	0.435993	-5.88855
DG(34:2)	DG	34	2	FALSE	40	BA_1h - BA_0h	0.439841	22.7775	1.22928	0.263005	0.508833	-5.76576
DG(18:1_20:4)	DG	38	5	FALSE	50	BA_6h - BA_0h	0.434851	22.0247	1.05732	0.33301	0.501985	-6.09944
DG(18:2_18:2)	DG	36	4	FALSE	47	BA_1h - BA_0h	0.422096	23.3188	1.19144	0.276532	0.517722	-5.8077
DG(36:1)	DG	36	1	FALSE	44	BA_24h - BA_0h	0.410357	18.3937	1.56683	0.158014	0.47707	-5.24511
DG(36:1)	DG	36	1	FALSE	44	BA_3h - BA_0h	0.395871	18.3352	1.22041	0.270751	0.5238	-5.8123
DG(18:2_18:2)	DG	36	4	FALSE	47	DR_6h - DR_0h	0.388297	23.2076	1.0946	0.318326	0.44975	-6.1396
DG(18:1_18:2)	DG	36	3	FALSE	46	BA_3h - BA_0h	0.364031	23.9467	1.28525	0.248832	0.50366	-5.73929
DG(18:1_18:1)	DG	36	2	FALSE	45	BA_1h - BA_0h	0.342315	19.3123	0.85441	0.424252	0.622892	-6.14094
DG(18:1_18:1)	DG	36	2	FALSE	45	DR_1h - DR_0h	0.340047	19.5101	0.82724	0.441219	0.598081	-6.52636
DG(16:0_18:1)	DG	34	1	FALSE	39	DR_6h - DR_0h	0.317863	21.7405	0.700404	0.511582	0.628082	-6.4969
DG(20:3_18:2)	DG	38	5	FALSE	49	DR_6h - DR_0h	0.31042	18.7182	0.331459	0.752293	0.824437	-6.70691
DG(57:2)	DG	57	2	FALSE	60	BA_24h - BA_0h	0.304144	20.0274	1.00111	0.347766	0.664303	-5.89424
DG(18:1_18:1)	DG	36	2	FALSE	45	BA_3h - BA_0h	0.293551	19.2879	0.754621	0.480711	0.681484	-6.26066
DG(18:1_18:1)	DG	36	2	FALSE	45	BA_6h - BA_0h	0.282201	19.2823	0.730847	0.49374	0.644177	-6.3941
DG(18:1_20:5)	DG	38	6	FALSE	52	BA_3h - BA_0h	0.268391	23.1239	0.91143	0.399258	0.619666	-6.12678
DG(55:2)	DG	55	2	FALSE	58	BA_3h - BA_0h	0.264942	21.6834	0.987455	0.363771	0.59911	-6.05514
DG(34:2)	DG	34	2	FALSE	40	DR_6h - DR_0h	0.250657	22.7422	0.718323	0.501283	0.621026	-6.48335
DG(30:5)	DG	30	5	FALSE	37	BA_6h - BA_0h	0.249505	23.3583	0.261655	0.802763	0.866599	-6.64997
DG(34:2)	DG	34	2	FALSE	40	BA_24h - BA_0h	0.206777	22.6869	0.897395	0.397213	0.704188	-5.99088
DG(53:0)	DG	53	0	FALSE	54	BA_6h - BA_0h	0.193689	21.6858	0.662252	0.533595	0.663786	-6.44499
DG(55:0)	DG	55	0	FALSE	57	DR_1h - DR_0h	0.188042	20.5425	0.532303	0.614534	0.756838	-6.74127
DG(18:2_18:2)	DG	36	4	FALSE	47	BA_3h - BA_0h	0.170016	23.1928	0.586531	0.580161	0.756928	-6.38087
DG(55:0)	DG	55	0	FALSE	57	BA_3h - BA_0h	0.169939	20.4811	0.483706	0.646753	0.806028	-6.44125
DG(16:1_18:2)	DG	34	3	FALSE	41	BA_6h - BA_0h	0.166575	19.8358	0.316553	0.762828	0.838107	-6.63187
DG(34:2)	DG	34	2	FALSE	40	BA_3h - BA_0h	0.104971	22.6101	0.343569	0.743583	0.856402	-6.5061
DG(18:1_18:1)	DG	36	2	FALSE	45	DR_6h - DR_0h	0.0983853	19.3893	0.172016	0.869445	0.913003	-6.75299
DG(51:0)	DG	51	0	FALSE	53	BA_3h - BA_0h	0.0929254	20.9496	0.283366	0.786983	0.889217	-6.5275
DG(18:1_20:5)	DG	38	6	FALSE	52	BA_24h - BA_0h	0.0469022	23.019	0.185687	0.85758	0.966369	-6.39315
DG(51:0)	DG	51	0	FALSE	53	BA_6h - BA_0h	0.0365533	20.9214	0.100896	0.92308	0.947296	-6.68346
DG(18:2_18:2)	DG	36	4	FALSE	47	BA_24h - BA_0h	0.0203678	23.1205	0.0790068	0.93908	0.992802	-6.40868
DG(55:2)	DG	55	2	FALSE	58	BA_6h - BA_0h	0.0158169	21.5588	0.0546242	0.958298	0.967568	-6.68762
DG(36:1)	DG	36	1	FALSE	44	BA_6h - BA_0h	0.00592877	18.1402	0.0142644	0.989104	0.992671	-6.68923
DG(55:3)	DG	55	3	FALSE	59	BA_6h - BA_0h	0.00259609	20.4531	0.00774811	0.994081	0.995127	-6.68931
DG(18:1_18:1)	DG	36	2	FALSE	45	BA_24h - BA_0h	-0.0252691	19.1254	-0.076217	0.941227	0.992802	-6.40891
DG(18:1_18:2)	DG	36	3	FALSE	46	BA_6h - BA_0h	-0.0255648	23.7519	-0.05943	0.954633	0.965035	-6.6873
DG(55:3)	DG	55	3	FALSE	59	BA_3h - BA_0h	-0.0355307	20.4341	-0.107401	0.91818	0.954647	-6.56687
DG(30:5)	DG	30	5	FALSE	37	DR_24h - DR_0h	-0.0403912	22.9374	-0.0341679	0.973916	0.998421	-6.58749
DG(53:2)	DG	53	2	FALSE	56	BA_3h - BA_0h	-0.0412036	21.6937	-0.137568	0.895349	0.953497	-6.56261
DG(16:0_18:1)	DG	34	1	FALSE	39	BA_24h - BA_0h	-0.0632504	21.6239	-0.223512	0.829063	0.96084	-6.38467
DG(18:1_18:2)	DG	36	3	FALSE	46	BA_24h - BA_0h	-0.0634653	23.725	-0.248191	0.810601	0.958714	-6.3783
DG(55:2)	DG	55	2	FALSE	58	DR_1h - DR_0h	-0.0696771	21.5801	-0.191133	0.85502	0.912969	-6.88088
DG(53:0)	DG	53	0	FALSE	54	BA_3h - BA_0h	-0.0767484	21.5506	-0.249685	0.811652	0.90004	-6.53773
DG(53:1)	DG	53	1	FALSE	55	BA_3h - BA_0h	-0.108762	21.9888	-0.324793	0.757016	0.86631	-6.5132
DG(18:1_20:5)	DG	38	6	FALSE	52	BA_6h - BA_0h	-0.111845	22.9338	-0.252984	0.809136	0.869567	-6.65252
DG(30:5)	DG	30	5	FALSE	37	BA_3h - BA_0h	-0.130898	23.1681	-0.121588	0.907431	0.954647	-6.565
DG(53:2)	DG	53	2	FALSE	56	BA_6h - BA_0h	-0.137412	21.6456	-0.432368	0.681315	0.784687	-6.58294
DG(34:2)	DG	34	2	FALSE	40	BA_6h - BA_0h	-0.138828	22.4882	-0.338656	0.746966	0.828309	-6.62365
DG(18:1_20:5)	DG	38	6	FALSE	52	DR_24h - DR_0h	-0.140964	22.7564	-0.53309	0.614246	0.873757	-6.42813
DG(18:2_18:2)	DG	36	4	FALSE	47	BA_6h - BA_0h	-0.168122	23.0237	-0.354157	0.735923	0.824827	-6.61757
DG(55:0)	DG	55	0	FALSE	57	BA_6h - BA_0h	-0.171806	20.3102	-0.401198	0.702847	0.797387	-6.59752
DG(18:2_18:2)	DG	36	4	FALSE	47	DR_24h - DR_0h	-0.177084	22.9249	-0.597809	0.573097	0.863783	-6.38817
DG(20:3_18:2)	DG	38	5	FALSE	49	BA_3h - BA_0h	-0.226853	18.6787	-0.661285	0.534429	0.718596	-6.33058
DG(53:1)	DG	53	1	FALSE	55	BA_6h - BA_0h	-0.226862	21.9297	-0.620389	0.558917	0.682304	-6.47394
DG(16:0_18:1)	DG	34	1	FALSE	39	BA_6h - BA_0h	-0.231617	21.5476	-0.683582	0.520981	0.656138	-6.42962
DG(16:0_18:1)	DG	34	1	FALSE	39	BA_3h - BA_0h	-0.259033	21.5339	-0.751333	0.482539	0.682902	-6.26325
DG(18:1_18:2)	DG	36	3	FALSE	46	DR_24h - DR_0h	-0.279646	23.6195	-0.918122	0.396005	0.798707	-6.13504
DG(30:5)	DG	30	5	FALSE	37	BA_24h - BA_0h	-0.284948	23.0555	-0.475587	0.647819	0.872979	-6.28931
DG(55:3)	DG	55	3	FALSE	59	DR_1h - DR_0h	-0.288561	20.2629	-0.712097	0.504382	0.663242	-6.61963
DG(30:5)	DG	30	5	FALSE	37	DR_6h - DR_0h	-0.300884	22.8072	-0.287061	0.784342	0.84945	-6.7226
DG(34:2)	DG	34	2	FALSE	40	DR_24h - DR_0h	-0.320072	22.4568	-0.964313	0.374273	0.789727	-6.09176
DG(20:3_18:2)	DG	38	5	FALSE	49	BA_24h - BA_0h	-0.342298	18.5782	-1.10322	0.303842	0.620576	-5.79136
DG(18:1_20:4)	DG	38	5	FALSE	50	BA_24h - BA_0h	-0.350346	21.5883	-1.20616	0.264178	0.585489	-5.68051
DG(57:2)	DG	57	2	FALSE	60	BA_1h - BA_0h	-0.355842	19.6593	-0.880812	0.410842	0.616309	-6.11778
DG(16:0_18:1)	DG	34	1	FALSE	39	DR_24h - DR_0h	-0.356089	21.4036	-1.04732	0.337613	0.780906	-6.01024
DG(18:1_18:1)	DG	36	2	FALSE	45	DR_24h - DR_0h	-0.360158	19.16	-0.878547	0.415392	0.805166	-6.17088
DG(55:2)	DG	55	2	FALSE	58	BA_24h - BA_0h	-0.375462	21.3163	-1.8942	0.0969881	0.421396	-4.80322
DG(57:2)	DG	57	2	FALSE	60	DR_3h - DR_0h	-0.390636	19.7256	-1.19407	0.282381	0.392981	-6.11214
DG(55:0)	DG	55	0	FALSE	57	BA_24h - BA_0h	-0.42771	20.1288	-1.56981	0.157324	0.47707	-5.24125
DG(53:2)	DG	53	2	FALSE	56	DR_1h - DR_0h	-0.443751	21.5025	-1.00713	0.354535	0.523959	-6.35946
DG(53:1)	DG	53	1	FALSE	55	DR_1h - DR_0h	-0.481247	21.9	-1.25893	0.256967	0.430714	-6.08951
DG(57:2)	DG	57	2	FALSE	60	DR_24h - DR_0h	-0.493663	19.6741	-1.22463	0.269242	0.741972	-5.8218
DG(51:0)	DG	51	0	FALSE	53	DR_1h - DR_0h	-0.527088	20.7242	-1.28944	0.246897	0.418645	-6.05438
DG(20:3_18:2)	DG	38	5	FALSE	49	DR_24h - DR_0h	-0.59279	18.2666	-1.24575	0.261958	0.741638	-5.79818
DG(18:1_20:4)	DG	38	5	FALSE	50	DR_24h - DR_0h	-0.606145	21.3868	-1.88214	0.111776	0.639269	-5.00815
DG(18:2_20:4)	DG	38	6	FALSE	51	BA_24h - BA_0h	-0.614859	21.754	-1.85139	0.103457	0.421396	-4.86285
DG(18:2_20:4)	DG	38	6	FALSE	51	DR_24h - DR_0h	-0.652884	21.6796	-2.28443	0.0650431	0.547429	-4.46905
DG(55:0)	DG	55	0	FALSE	57	BA_1h - BA_0h	-0.678122	20.0571	-1.5896	0.160803	0.415698	-5.33182
DG(57:2)	DG	57	2	FALSE	60	DR_6h - DR_0h	-0.712505	19.5647	-1.30445	0.242896	0.370618	-5.9076
DG(16:1_18:2)	DG	34	3	FALSE	41	DR_24h - DR_0h	-0.743963	19.0075	-1.93155	0.104545	0.623539	-4.94269
DG(53:2)	DG	53	2	FALSE	56	DR_24h - DR_0h	-0.751738	21.3485	-2.48141	0.0501177	0.547429	-4.20351
DG(55:2)	DG	55	2	FALSE	58	BA_1h - BA_0h	-0.788323	21.1568	-1.99225	0.091273	0.32909	-4.7969
DG(55:3)	DG	55	3	FALSE	59	BA_1h - BA_0h	-0.82571	20.039	-2.00965	0.0890557	0.325477	-4.77307
DG(51:0)	DG	51	0	FALSE	53	BA_1h - BA_0h	-0.839381	20.4834	-1.9127	0.102127	0.348064	-4.90524
DG(55:0)	DG	55	0	FALSE	57	DR_6h - DR_0h	-0.849858	20.0236	-2.45534	0.0521097	0.126063	-4.40276
DG(53:2)	DG	53	2	FALSE	56	BA_1h - BA_0h	-0.896283	21.2662	-2.14421	0.0736515	0.303148	-4.58766
DG(55:3)	DG	55	3	FALSE	59	DR_6h - DR_0h	-0.903796	19.9553	-2.30515	0.0635335	0.142993	-4.60713
DG(53:0)	DG	53	0	FALSE	54	DR_1h - DR_0h	-0.906182	21.3788	-2.28227	0.064705	0.186625	-4.75674
DG(53:1)	DG	53	1	FALSE	55	BA_1h - BA_0h	-0.923147	21.5816	-2.10221	0.0781465	0.310725	-4.64573
DG(18:2_18:2)	DG	36	4	FALSE	47	DR_3h - DR_0h	0.985142	23.506	2.63591	0.0429715	0.101208	-4.25204
DG(36:1)	DG	36	1	FALSE	44	DR_24h - DR_0h	-1.04012	17.3729	-1.16705	0.29001	0.750215	-5.88497
DG(53:0)	DG	53	0	FALSE	54	BA_1h - BA_0h	-1.05411	21.0619	-2.362	0.0542462	0.263346	-4.2848
DG(30:5)	DG	30	5	FALSE	37	BA_1h - BA_0h	-1.15043	22.6583	-1.07441	0.322159	0.552367	-5.93211
DG(18:1_18:2)	DG	36	3	FALSE	46	BA_1h - BA_0h	0.856716	24.193	2.54425	0.0421072	0.239267	-4.0307
DG(51:0)	DG	51	0	FALSE	53	DR_3h - DR_0h	-0.876637	20.5495	-2.68649	0.0403286	0.0993345	-4.18482
DG(34:2)	DG	34	2	FALSE	40	DR_3h - DR_0h	0.839022	23.0364	2.69101	0.0401012	0.0993345	-4.17882
DG(20:3_18:2)	DG	38	5	FALSE	49	BA_1h - BA_0h	0.901941	19.2431	2.5892	0.0395754	0.233742	-3.96813
DG(36:1)	DG	36	1	FALSE	44	BA_1h - BA_0h	0.934373	18.6044	2.60843	0.0385419	0.233742	-3.94139
DG(18:1_20:4)	DG	38	5	FALSE	50	BA_1h - BA_0h	1.09704	22.3558	2.63588	0.0371154	0.229566	-3.90324
DG(55:0)	DG	55	0	FALSE	57	DR_3h - DR_0h	-0.65721	20.1199	-2.87235	0.0320374	0.0854059	-3.93985
DG(55:3)	DG	55	3	FALSE	59	BA_24h - BA_0h	-0.626841	20.06	-2.62575	0.0319174	0.279828	-3.74037
DG(51:0)	DG	51	0	FALSE	53	DR_24h - DR_0h	-0.820981	20.5773	-2.83853	0.0316042	0.547429	-3.72743
DG(18:1_20:5)	DG	38	6	FALSE	52	DR_6h - DR_0h	0.786772	23.2203	2.85426	0.031179	0.0919945	-3.86537
DG(18:1_18:2)	DG	36	3	FALSE	46	DR_6h - DR_0h	0.940946	24.2298	2.86012	0.0309495	0.0916412	-3.85757
DG(53:2)	DG	53	2	FALSE	56	DR_3h - DR_0h	-1.0194	21.2147	-2.91532	0.030399	0.0840501	-3.88374
DG(55:0)	DG	55	0	FALSE	57	DR_24h - DR_0h	-0.801882	20.0476	-2.90743	0.0289709	0.547429	-3.63691
DG(53:2)	DG	53	2	FALSE	56	DR_6h - DR_0h	-1.00041	21.2242	-2.96936	0.0269921	0.0828618	-3.71292
DG(53:1)	DG	53	1	FALSE	55	DR_3h - DR_0h	-1.02909	21.6261	-3.10228	0.0242696	0.0744461	-3.64216
DG(53:0)	DG	53	0	FALSE	54	DR_6h - DR_0h	-1.08375	21.29	-3.06694	0.0239225	0.0770725	-3.58487
DG(51:0)	DG	51	0	FALSE	53	DR_6h - DR_0h	-0.988321	20.4936	-3.07179	0.0237804	0.0769638	-3.57854
DG(51:0)	DG	51	0	FALSE	53	BA_24h - BA_0h	-0.699664	20.4658	-2.84848	0.0228446	0.244554	-3.41167
DG(55:3)	DG	55	3	FALSE	59	DR_3h - DR_0h	-1.10248	19.8559	-3.212	0.0213185	0.0703593	-3.5025
DG(18:1_20:4)	DG	38	5	FALSE	50	DR_6h - DR_0h	0.959747	22.1698	3.21076	0.0200756	0.0687013	-3.39835
DG(18:2_20:4)	DG	38	6	FALSE	51	BA_1h - BA_0h	1.06459	22.6706	3.11246	0.0195672	0.176394	-3.25004
DG(18:2_20:4)	DG	38	6	FALSE	51	DR_3h - DR_0h	1.13465	22.5733	3.32402	0.0187115	0.0664854	-3.36165
DG(16:1_18:2)	DG	34	3	FALSE	41	DR_6h - DR_0h	1.1304	19.9447	3.27974	0.0184772	0.0665019	-3.30987
DG(16:1_18:2)	DG	34	3	FALSE	41	DR_3h - DR_0h	1.12809	19.9435	3.33984	0.0183729	0.0656787	-3.34191
DG(53:1)	DG	53	1	FALSE	55	DR_6h - DR_0h	-1.10278	21.5892	-3.3156	0.0177024	0.0648313	-3.26414
DG(16:0_18:1)	DG	34	1	FALSE	39	DR_3h - DR_0h	0.96756	22.0654	3.38455	0.0174524	0.0641971	-3.2863
DG(53:2)	DG	53	2	FALSE	56	BA_24h - BA_0h	-0.668584	21.2965	-3.04456	0.0170829	0.230069	-3.12412
DG(53:1)	DG	53	1	FALSE	55	DR_24h - DR_0h	-1.03504	21.6231	-3.42236	0.0154625	0.525045	-2.97958
DG(18:2_20:4)	DG	38	6	FALSE	51	DR_6h - DR_0h	1.26808	22.6401	3.43254	0.0154157	0.0582449	-3.1163
DG(18:1_20:5)	DG	38	6	FALSE	52	DR_3h - DR_0h	1.27975	23.4668	3.66367	0.012752	0.0560491	-2.94601
DG(20:3_18:2)	DG	38	5	FALSE	49	DR_1h - DR_0h	1.38487	19.2554	3.6036	0.0122735	0.0706784	-2.99506
DG(16:1_18:2)	DG	34	3	FALSE	41	DR_1h - DR_0h	1.53222	20.1456	3.70801	0.0108815	0.0665162	-2.86495
DG(18:1_18:2)	DG	36	3	FALSE	46	DR_3h - DR_0h	1.32414	24.4214	3.83255	0.0106094	0.051505	-2.74602
DG(53:0)	DG	53	0	FALSE	54	DR_24h - DR_0h	-1.26089	21.2014	-3.80163	0.00999539	0.491443	-2.52072
DG(53:0)	DG	53	0	FALSE	54	DR_3h - DR_0h	-1.25953	21.2021	-3.93878	0.00947146	0.0491627	-2.62254
DG(53:1)	DG	53	1	FALSE	55	BA_24h - BA_0h	-0.862911	21.5038	-3.63813	0.00728963	0.177135	-2.27583
DG(18:1_18:2)	DG	36	3	FALSE	46	DR_1h - DR_0h	1.44938	24.484	4.13562	0.00676388	0.0515867	-2.34974
DG(18:2_20:4)	DG	38	6	FALSE	51	DR_1h - DR_0h	1.31429	22.6632	4.14432	0.00670076	0.0515867	-2.33957
DG(18:1_20:4)	DG	38	5	FALSE	50	DR_3h - DR_0h	1.24021	22.31	4.30569	0.00648484	0.0416168	-2.20994
DG(18:1_20:5)	DG	38	6	FALSE	52	DR_1h - DR_0h	1.36565	23.5097	4.23225	0.00609819	0.0499556	-2.2373
DG(16:0_18:1)	DG	34	1	FALSE	39	DR_1h - DR_0h	1.3911	22.2772	4.47591	0.00472476	0.0443278	-1.96026
DG(20:3_18:2)	DG	38	5	FALSE	49	DR_3h - DR_0h	1.7715	19.4487	4.69147	0.00444645	0.0343111	-1.79905
DG(18:2_20:4)	DG	38	6	FALSE	51	BA_6h - BA_0h	1.38381	22.8302	4.70581	0.00376008	0.0624436	-1.56314
DG(18:1_20:4)	DG	38	5	FALSE	50	DR_1h - DR_0h	1.59325	22.4865	5.58399	0.00163924	0.0273139	-0.813508
DG(53:0)	DG	53	0	FALSE	54	BA_24h - BA_0h	-0.971389	20.9818	-4.91607	0.0013827	0.0970521	-0.622346
LPC(20:3)	LPC	20	3	FALSE	84	DR_24h - DR_0h	1.31757	23.9182	2.51859	0.0477334	0.547429	-4.15353
LPC(22:5)	LPC	22	5	FALSE	92	DR_3h - DR_0h	-3.19469	21.7763	-2.55854	0.0473841	0.107224	-4.35524
LPC(18:3)	LPC	18	3	FALSE	76	DR_3h - DR_0h	1.44372	24.3232	2.63039	0.0432711	0.101208	-4.25939
LPC(18:0)	LPC	18	0	FALSE	70	BA_6h - BA_0h	1.88459	27.1662	2.59684	0.0427169	0.1659	-4.13249
LPC(17:1)	LPC	17	1	FALSE	96	DR_6h - DR_0h	3.51702	16.9923	1.77951	0.128738	0.237824	-5.31481
LPC(22:3)	LPC	22	3	FALSE	90	DR_3h - DR_0h	3.23515	16.4594	2.41287	0.0570751	0.122104	-4.5505
LPC(22:3)	LPC	22	3	FALSE	90	DR_1h - DR_0h	3.08612	16.3848	2.28567	0.0644103	0.186625	-4.75206
LPC(17:1)	LPC	17	1	FALSE	96	DR_24h - DR_0h	2.84082	16.6542	1.43132	0.205173	0.703822	-5.58176
LPC(22:3)	LPC	22	3	FALSE	90	BA_24h - BA_0h	2.7791	16.6154	1.827	0.107326	0.421937	-4.89661
LPC(20:0)	LPC	20	0	FALSE	80	BA_6h - BA_0h	2.60131	17.5908	2.12373	0.0801904	0.233306	-4.77609
LPC(22:1)	LPC	22	1	FALSE	89	DR_1h - DR_0h	2.58099	18.0623	1.73634	0.135572	0.293047	-5.49706
LPC(22:3)	LPC	22	3	FALSE	90	BA_6h - BA_0h	2.51921	16.138	1.21012	0.273909	0.450224	-5.93645
LPC(17:1)	LPC	17	1	FALSE	96	DR_3h - DR_0h	2.48794	16.4778	1.23817	0.266899	0.377874	-6.06296
LPC(20:1)	LPC	20	1	FALSE	81	DR_6h - DR_0h	2.38356	20.4252	1.53871	0.178039	0.298539	-5.62441
LPC(17:1)	LPC	17	1	FALSE	96	DR_1h - DR_0h	1.93545	16.2015	0.99048	0.361948	0.528614	-6.37591
LPC(20:1)	LPC	20	1	FALSE	81	DR_24h - DR_0h	1.93462	20.2007	1.24302	0.262888	0.741638	-5.80124
LPC(35:0)	LPC	35	0	FALSE	95	DR_6h - DR_0h	1.83843	20.7683	2.35098	0.0597898	0.137927	-4.54473
LPC(19:0)	LPC	19	0	FALSE	78	BA_1h - BA_0h	1.80173	21.1394	1.7036	0.137109	0.398652	-5.18433
LPC(20:0)	LPC	20	0	FALSE	80	BA_1h - BA_0h	1.75117	17.1657	1.097	0.312895	0.547298	-5.90876
LPC(20:1)	LPC	20	1	FALSE	81	DR_1h - DR_0h	1.6548	20.0608	1.07738	0.324614	0.496607	-6.28804
LPC(22:3)	LPC	22	3	FALSE	90	DR_24h - DR_0h	1.65348	15.6685	0.850209	0.42971	0.809396	-6.1958
LPC(17:0)	LPC	17	0	FALSE	69	DR_6h - DR_0h	1.47371	23.0662	2.16816	0.0762613	0.162314	-4.79351
LPC(18:0)	LPC	18	0	FALSE	70	BA_1h - BA_0h	1.44814	26.948	1.74971	0.128511	0.393063	-5.12365
LPC(35:0)	LPC	35	0	FALSE	95	DR_1h - DR_0h	1.43543	20.5668	2.45414	0.0514588	0.166784	-4.52
LPC(22:0)	LPC	22	0	FALSE	88	DR_24h - DR_0h	1.36133	19.0837	1.05703	0.333525	0.778097	-6.00042
LPC(22:3)	LPC	22	3	FALSE	90	DR_6h - DR_0h	1.34962	15.5166	0.749667	0.48361	0.602929	-6.45897
LPC(19:0)	LPC	19	0	FALSE	78	BA_3h - BA_0h	1.33483	20.9059	0.981368	0.366517	0.60213	-6.06103
LPC(18:0)	LPC	18	0	FALSE	70	BA_24h - BA_0h	1.32618	27.0528	1.70264	0.129279	0.455476	-5.06604
LPC(22:1)	LPC	22	1	FALSE	89	DR_24h - DR_0h	1.23752	17.3906	0.658207	0.536248	0.852271	-6.34728
LPC(35:0)	LPC	35	0	FALSE	95	BA_6h - BA_0h	1.04635	20.2287	1.95483	0.100813	0.259135	-5.00417
LPC(16:0)	LPC	16	0	FALSE	64	DR_3h - DR_0h	1.03545	27.9569	2.01533	0.0958996	0.174458	-5.08475
LPC(18:0)	LPC	18	0	FALSE	70	DR_24h - DR_0h	1.01855	26.5433	1.11838	0.308628	0.760058	-5.93693
LPC(18:1)	LPC	18	1	FALSE	72	DR_24h - DR_0h	1.00822	25.6808	1.84455	0.117613	0.646096	-5.05771
LPC(20:3)	LPC	20	3	FALSE	84	DR_6h - DR_0h	1.00614	23.7624	1.32203	0.237363	0.365005	-5.88714
LPC(20:3)	LPC	20	3	FALSE	84	BA_3h - BA_0h	0.990108	24.3316	1.74522	0.134576	0.380357	-5.17388
LPC(17:0)	LPC	17	0	FALSE	69	DR_3h - DR_0h	0.987712	22.8232	1.54608	0.178608	0.274633	-5.69553
LPC(20:1)	LPC	20	1	FALSE	81	BA_1h - BA_0h	0.986746	22.5791	1.88821	0.105721	0.355955	-4.9384
LPC(22:1)	LPC	22	1	FALSE	89	BA_3h - BA_0h	0.982323	18.3758	0.773718	0.470198	0.672498	-6.24542
LPC(18:3)	LPC	18	3	FALSE	76	DR_24h - DR_0h	0.972947	24.0878	2.27759	0.0656392	0.547429	-4.47828
LPC(16:0)	LPC	16	0	FALSE	64	BA_1h - BA_0h	0.93061	27.928	1.41954	0.203397	0.463701	-5.54362
LPC(19:0)	LPC	19	0	FALSE	78	DR_24h - DR_0h	0.92755	21.2945	0.765564	0.474647	0.824389	-6.26644
LPC(15:0)	LPC	15	0	FALSE	63	DR_24h - DR_0h	0.904572	21.6556	2.3657	0.0583833	0.547429	-4.3594
LPC(18:0)	LPC	18	0	FALSE	70	DR_6h - DR_0h	0.900414	26.4842	0.98483	0.365145	0.494159	-6.25058
LPC(20:0)	LPC	20	0	FALSE	80	BA_24h - BA_0h	0.880028	16.8401	0.757356	0.471801	0.779718	-6.10766
LPC(20:4)	LPC	20	4	FALSE	86	BA_24h - BA_0h	0.84217	26.7508	2.0056	0.0819342	0.397782	-4.64606
LPC(18:2)	LPC	18	2	FALSE	74	DR_24h - DR_0h	0.83557	27.5492	1.31339	0.239793	0.730621	-5.72109
LPC(17:0)	LPC	17	0	FALSE	69	DR_24h - DR_0h	0.802727	22.7307	0.949475	0.38115	0.789727	-6.10583
LPC(20:3)	LPC	20	3	FALSE	84	DR_3h - DR_0h	0.76901	23.6439	1.64082	0.157566	0.249181	-5.57585
LPC(18:0)	LPC	18	0	FALSE	70	BA_3h - BA_0h	0.767049	26.6074	0.853408	0.428098	0.642259	-6.17858
LPC(17:1)	LPC	17	1	FALSE	96	BA_3h - BA_0h	0.765958	18.1228	2.32785	0.0614215	0.253896	-4.39773
LPC(17:0)	LPC	17	0	FALSE	69	BA_3h - BA_0h	0.75583	23.5527	1.68431	0.146126	0.388584	-5.25242
LPC(20:3)	LPC	20	3	FALSE	84	BA_6h - BA_0h	0.754061	24.2136	1.13079	0.303365	0.477355	-6.02278
LPC(19:1)	LPC	19	1	FALSE	79	BA_3h - BA_0h	0.753836	18.4732	0.359427	0.732315	0.850925	-6.49981
LPC(18:1)	LPC	18	1	FALSE	72	BA_24h - BA_0h	0.736786	27.0908	1.28818	0.235743	0.553892	-5.58751
LPC(16:1)	LPC	16	1	FALSE	66	DR_24h - DR_0h	0.722355	23.4782	1.7521	0.133296	0.654717	-5.17859
LPC(17:0)	LPC	17	0	FALSE	69	BA_1h - BA_0h	0.719794	23.5346	1.37098	0.217334	0.480091	-5.60196
LPC(16:0)	LPC	16	0	FALSE	64	BA_24h - BA_0h	0.71304	27.9084	1.4825	0.178688	0.497037	-5.35262
LPC(22:6)	LPC	22	6	FALSE	93	DR_24h - DR_0h	0.712555	25.4315	1.25579	0.258557	0.741638	-5.78688
LPC(24:0)	LPC	24	0	FALSE	94	BA_1h - BA_0h	0.702617	15.8077	0.24418	0.814871	0.879092	-6.49877
LPC(18:4)	LPC	18	4	FALSE	77	BA_24h - BA_0h	0.677579	20.4017	2.27898	0.0540428	0.341861	-4.25108
LPC(15:0)	LPC	15	0	FALSE	63	DR_3h - DR_0h	0.668663	21.5376	2.10924	0.0847353	0.161171	-4.95894
LPC(22:3)	LPC	22	3	FALSE	90	BA_1h - BA_0h	0.658998	15.2079	0.335477	0.748185	0.834874	-6.46915
LPC(22:0)	LPC	22	0	FALSE	88	DR_3h - DR_0h	0.653538	18.7298	0.560986	0.597352	0.692743	-6.67352
LPC(17:1)	LPC	17	1	FALSE	96	BA_24h - BA_0h	0.642304	18.1412	2.17678	0.0631497	0.376643	-4.39996
LPC(35:0)	LPC	35	0	FALSE	95	DR_3h - DR_0h	0.637649	20.1679	0.954671	0.380608	0.493491	-6.35953
LPC(22:1)	LPC	22	1	FALSE	89	BA_6h - BA_0h	0.606602	18.188	0.59107	0.577091	0.700394	-6.49323
LPC(18:4)	LPC	18	4	FALSE	77	BA_3h - BA_0h	0.567367	20.2619	0.725515	0.497051	0.694042	-6.28328
LPC(16:0)	LPC	16	0	FALSE	64	DR_24h - DR_0h	0.565038	27.7217	1.00783	0.354675	0.785554	-6.04961
LPC(14:0)	LPC	14	0	FALSE	62	DR_1h - DR_0h	0.56371	19.9439	1.79423	0.125312	0.277131	-5.42052
LPC(20:0)	LPC	20	0	FALSE	80	BA_3h - BA_0h	0.549416	16.5648	0.463513	0.660299	0.815606	-6.45186
LPC(17:0)	LPC	17	0	FALSE	69	BA_6h - BA_0h	0.514244	23.4319	1.15768	0.293092	0.468588	-5.99392
LPC(22:5)	LPC	22	5	FALSE	92	DR_24h - DR_0h	0.501852	23.6245	0.770689	0.471834	0.824389	-6.26233
LPC(22:1)	LPC	22	1	FALSE	89	DR_3h - DR_0h	0.497219	17.0204	0.253273	0.809445	0.858814	-6.81542
LPC(18:1)	LPC	18	1	FALSE	72	BA_3h - BA_0h	0.486465	26.8735	0.668785	0.529972	0.715316	-6.32525
LPC(18:4)	LPC	18	4	FALSE	77	BA_1h - BA_0h	0.482418	20.2194	0.622228	0.555686	0.721405	-6.31935
LPC(20:2)	LPC	20	2	FALSE	83	DR_24h - DR_0h	0.472066	20.0685	0.319545	0.76078	0.92873	-6.52974
LPC(20:0)	LPC	20	0	FALSE	80	DR_3h - DR_0h	0.46632	18.5369	0.336628	0.749123	0.810049	-6.78706
LPC(20:2)	LPC	20	2	FALSE	83	DR_6h - DR_0h	0.454153	20.0596	0.300942	0.774268	0.84227	-6.71792
LPC(20:2)	LPC	20	2	FALSE	83	BA_24h - BA_0h	0.44848	20.1258	0.432645	0.67736	0.89493	-6.31022
LPC(20:3)	LPC	20	3	FALSE	84	BA_1h - BA_0h	0.447546	24.0603	0.633431	0.548802	0.717136	-6.31185
LPC(20:1)	LPC	20	1	FALSE	81	DR_3h - DR_0h	0.422507	19.4446	0.26564	0.800389	0.852455	-6.8117
LPC(22:0)	LPC	22	0	FALSE	88	BA_24h - BA_0h	0.410611	20.0621	0.282894	0.784856	0.958714	-6.36824
LPC(20:2)	LPC	20	2	FALSE	83	BA_1h - BA_0h	0.408489	20.0497	0.415627	0.691506	0.801955	-6.43575
LPC(17:0)	LPC	17	0	FALSE	69	DR_1h - DR_0h	0.400284	22.5294	0.588096	0.578915	0.729582	-6.70683
LPC(22:5)	LPC	22	5	FALSE	92	BA_24h - BA_0h	0.399845	23.3659	0.518828	0.618735	0.865747	-6.26638
LPC(18:0)	LPC	18	0	FALSE	70	DR_3h - DR_0h	0.398043	26.233	0.389734	0.711675	0.781669	-6.76499
LPC(22:1)	LPC	22	1	FALSE	89	DR_6h - DR_0h	0.387795	16.9657	0.204126	0.845437	0.897774	-6.74601
LPC(20:0)	LPC	20	0	FALSE	80	DR_1h - DR_0h	0.383316	18.4954	0.379889	0.717723	0.827761	-6.81918
LPC(19:1)	LPC	19	1	FALSE	79	BA_6h - BA_0h	0.350949	18.2717	0.184148	0.860258	0.903042	-6.66978
LPC(18:1)	LPC	18	1	FALSE	72	DR_1h - DR_0h	0.342307	25.3478	0.502285	0.6342	0.771563	-6.75851
LPC(19:1)	LPC	19	1	FALSE	79	DR_6h - DR_0h	0.304193	18.3988	0.156294	0.881258	0.920964	-6.75598
LPC(20:4)	LPC	20	4	FALSE	86	DR_24h - DR_0h	0.273302	26.3031	0.397325	0.70568	0.906954	-6.49828
LPC(22:4)	LPC	22	4	FALSE	91	DR_6h - DR_0h	0.272669	20.7145	0.372334	0.723264	0.80194	-6.69055
LPC(16:1)	LPC	16	1	FALSE	66	DR_3h - DR_0h	0.264714	23.2494	0.534948	0.614034	0.705253	-6.68936
LPC(18:3)	LPC	18	3	FALSE	76	DR_1h - DR_0h	0.260897	23.7317	0.432313	0.681325	0.809256	-6.79512
LPC(22:6)	LPC	22	6	FALSE	93	BA_24h - BA_0h	0.242755	25.2029	0.337393	0.745005	0.937766	-6.34985
LPC(22:1)	LPC	22	1	FALSE	89	BA_24h - BA_0h	0.215978	18.0197	0.251234	0.808333	0.958714	-6.37747
LPC(17:0)	LPC	17	0	FALSE	69	BA_24h - BA_0h	0.18546	23.2906	0.545787	0.600956	0.858223	-6.25115
LPC(22:0)	LPC	22	0	FALSE	88	BA_6h - BA_0h	0.181152	19.896	0.131752	0.899697	0.937886	-6.67932
LPC(16:0)	LPC	16	0	FALSE	64	DR_1h - DR_0h	0.121543	27.5	0.246697	0.813751	0.891775	-6.86685
LPC(18:1)	LPC	18	1	FALSE	72	DR_3h - DR_0h	0.10533	25.2293	0.146901	0.888553	0.920523	-6.84018
LPC(19:0)	LPC	19	0	FALSE	78	BA_6h - BA_0h	0.099923	20.2885	0.0677264	0.948311	0.960971	-6.68669
LPC(18:4)	LPC	18	4	FALSE	77	BA_6h - BA_0h	0.085426	20.0209	0.154725	0.882359	0.92327	-6.67552
LPC(22:4)	LPC	22	4	FALSE	91	BA_24h - BA_0h	0.0250337	22.3001	0.0509336	0.9607	0.992802	-6.41069
LPC(15:0)	LPC	15	0	FALSE	63	DR_1h - DR_0h	0.0208138	21.2137	0.0643442	0.950884	0.977818	-6.89965
LPC(35:0)	LPC	35	0	FALSE	95	BA_1h - BA_0h	0.0151461	19.7131	0.0212891	0.983675	0.98841	-6.53219
LPC(20:3)	LPC	20	3	FALSE	84	DR_1h - DR_0h	-0.0252946	23.2467	-0.0313369	0.976065	0.992266	-6.90148
LPC(18:0)	LPC	18	0	FALSE	70	DR_1h - DR_0h	-0.0357735	26.0161	-0.031243	0.976137	0.992266	-6.90149
LPC(19:1)	LPC	19	1	FALSE	79	BA_1h - BA_0h	-0.0372816	18.0776	-0.0145369	0.988852	0.991226	-6.53232
LPC(19:0)	LPC	19	0	FALSE	78	BA_24h - BA_0h	-0.0598713	20.2011	-0.0623998	0.951864	0.992802	-6.40997
LPC(20:2)	LPC	20	2	FALSE	83	BA_3h - BA_0h	-0.100253	19.7954	-0.0995456	0.92414	0.954647	-6.5678
LPC(19:0)	LPC	19	0	FALSE	78	DR_6h - DR_0h	-0.102557	20.7795	-0.0700192	0.9466	0.966273	-6.7673
LPC(18:4)	LPC	18	4	FALSE	77	DR_24h - DR_0h	-0.121081	19.8924	-0.253933	0.808521	0.956843	-6.55114
LPC(22:3)	LPC	22	3	FALSE	90	BA_3h - BA_0h	-0.170889	14.793	-0.0952069	0.927434	0.954772	-6.56829
LPC(24:0)	LPC	24	0	FALSE	94	BA_24h - BA_0h	-0.175383	15.3468	-0.0733412	0.94344	0.992802	-6.40915
LPC(22:0)	LPC	22	0	FALSE	88	DR_6h - DR_0h	-0.233321	18.2864	-0.168601	0.872007	0.913003	-6.75366
LPC(35:0)	LPC	35	0	FALSE	95	DR_24h - DR_0h	-0.255093	19.7216	-0.391525	0.709726	0.906954	-6.50085
LPC(19:1)	LPC	19	1	FALSE	79	DR_24h - DR_0h	-0.284924	18.1042	-0.136187	0.896389	0.981912	-6.57747
LPC(22:0)	LPC	22	0	FALSE	88	BA_1h - BA_0h	-0.320617	19.6451	-0.192969	0.85307	0.904781	-6.51137
LPC(20:2)	LPC	20	2	FALSE	83	BA_6h - BA_0h	-0.328811	19.6811	-0.317437	0.762191	0.838107	-6.63156
LPC(17:1)	LPC	17	1	FALSE	96	BA_6h - BA_0h	-0.332708	17.5734	-0.384183	0.714733	0.808675	-6.60504
LPC(35:0)	LPC	35	0	FALSE	95	BA_3h - BA_0h	-0.342698	19.5342	-0.452018	0.668075	0.822777	-6.45771
LPC(19:1)	LPC	19	1	FALSE	79	DR_3h - DR_0h	-0.369223	18.0621	-0.195957	0.851826	0.894263	-6.83037
LPC(16:1)	LPC	16	1	FALSE	66	DR_1h - DR_0h	-0.377854	22.9281	-0.971097	0.370732	0.531892	-6.39481
LPC(20:1)	LPC	20	1	FALSE	81	BA_24h - BA_0h	-0.386024	21.8445	-0.599994	0.566072	0.850126	-6.21838
LPC(22:4)	LPC	22	4	FALSE	91	DR_1h - DR_0h	-0.43264	20.3619	-0.656782	0.536818	0.688545	-6.66029
LPC(18:4)	LPC	18	4	FALSE	77	DR_6h - DR_0h	-0.457431	19.7242	-0.336083	0.748985	0.822898	-6.70515
LPC(24:0)	LPC	24	0	FALSE	94	BA_6h - BA_0h	-0.462565	15.2251	-0.195457	0.8518	0.898583	-6.66731
LPC(18:2)	LPC	18	2	FALSE	74	BA_3h - BA_0h	-0.505729	26.8903	-1.08281	0.322894	0.568812	-5.95973
LPC(18:2)	LPC	18	2	FALSE	74	BA_6h - BA_0h	-0.51684	26.8848	-0.969507	0.371526	0.529392	-6.18647
LPC(24:0)	LPC	24	0	FALSE	94	BA_3h - BA_0h	-0.539143	15.1868	-0.185551	0.859273	0.934235	-6.55371
LPC(22:5)	LPC	22	5	FALSE	92	BA_1h - BA_0h	-0.567382	22.8323	-0.911112	0.395845	0.60766	-6.09053
LPC(20:5)	LPC	20	5	FALSE	87	BA_6h - BA_0h	-0.574876	23.6358	-1.83959	0.117904	0.283718	-5.15788
LPC(35:0)	LPC	35	0	FALSE	95	BA_24h - BA_0h	-0.591437	19.3359	-1.95238	0.0888195	0.409747	-4.72148
LPC(18:1)	LPC	18	1	FALSE	72	BA_6h - BA_0h	-0.611811	26.3244	-0.788496	0.46186	0.616059	-6.34815
LPC(18:2)	LPC	18	2	FALSE	74	DR_6h - DR_0h	-0.616756	26.823	-1.29688	0.245314	0.371057	-5.91636
LPC(20:1)	LPC	20	1	FALSE	81	BA_6h - BA_0h	-0.63946	21.766	-0.54996	0.603163	0.722585	-6.51888
LPC(20:5)	LPC	20	5	FALSE	87	DR_24h - DR_0h	-0.686918	23.531	-0.860562	0.424437	0.809396	-6.18677
LPC(19:0)	LPC	19	0	FALSE	78	DR_1h - DR_0h	-0.695045	20.4833	-0.575797	0.586661	0.735528	-6.71468
LPC(20:4)	LPC	20	4	FALSE	86	DR_6h - DR_0h	-0.715354	25.8088	-0.904268	0.402912	0.52898	-6.32677
LPC(20:2)	LPC	20	2	FALSE	83	DR_1h - DR_0h	-0.776934	19.444	-0.555112	0.599823	0.746427	-6.72756
LPC(18:3)	LPC	18	3	FALSE	76	BA_24h - BA_0h	-0.829909	23.8174	-0.964765	0.364533	0.677822	-5.92904
LPC(19:0)	LPC	19	0	FALSE	78	DR_3h - DR_0h	-0.852301	20.4046	-0.602701	0.571192	0.674729	-6.64676
LPC(18:3)	LPC	18	3	FALSE	76	BA_3h - BA_0h	-0.857556	23.9074	-0.925562	0.392464	0.615453	-6.11378
LPC(22:0)	LPC	22	0	FALSE	88	BA_3h - BA_0h	-0.875242	19.3678	-0.664943	0.532252	0.716823	-6.32799
LPC(18:3)	LPC	18	3	FALSE	76	BA_6h - BA_0h	-0.887707	23.8923	-1.00726	0.354547	0.517679	-6.14969
LPC(20:5)	LPC	20	5	FALSE	87	DR_6h - DR_0h	-0.902885	23.423	-1.72237	0.139063	0.251882	-5.38956
LPC(18:4)	LPC	18	4	FALSE	77	DR_3h - DR_0h	-0.914563	19.4956	-0.781846	0.467275	0.580617	-6.5135
LPC(20:0)	LPC	20	0	FALSE	80	DR_24h - DR_0h	-0.93682	17.8353	-0.479913	0.649275	0.889836	-6.45785
LPC(19:1)	LPC	19	1	FALSE	79	BA_24h - BA_0h	-0.951713	17.5014	-0.402193	0.698683	0.906805	-6.32391
LPC(20:2)	LPC	20	2	FALSE	83	DR_3h - DR_0h	-1.02094	19.322	-0.605016	0.569761	0.674729	-6.64523
LPC(22:5)	LPC	22	5	FALSE	92	BA_6h - BA_0h	-1.03963	22.5961	-1.30824	0.240956	0.416559	-5.82503
LPC(22:6)	LPC	22	6	FALSE	93	DR_6h - DR_0h	-1.09136	24.5295	-1.86495	0.114703	0.217675	-5.20186
LPC(22:6)	LPC	22	6	FALSE	93	BA_6h - BA_0h	-1.09265	24.5048	-1.96562	0.0993469	0.257623	-4.98969
LPC(22:0)	LPC	22	0	FALSE	88	DR_1h - DR_0h	-1.0927	17.8567	-0.706764	0.50745	0.666228	-6.62367
LPC(18:2)	LPC	18	2	FALSE	74	BA_1h - BA_0h	-1.13094	26.5777	-2.39196	0.0520234	0.259953	-4.24301
LPC(22:4)	LPC	22	4	FALSE	91	DR_3h - DR_0h	-1.1365	20.0099	-1.53252	0.181833	0.277855	-5.71245
LPC(19:1)	LPC	19	1	FALSE	79	DR_1h - DR_0h	-1.19977	17.6468	-0.558454	0.597685	0.744876	-6.7255
LPC(20:0)	LPC	20	0	FALSE	80	DR_6h - DR_0h	-1.26054	17.6735	-1.51947	0.182682	0.301136	-5.64844
LPC(20:5)	LPC	20	5	FALSE	87	BA_24h - BA_0h	-1.29101	23.1164	-1.44305	0.189169	0.497037	-5.40182
LPC(22:6)	LPC	22	6	FALSE	93	BA_1h - BA_0h	-1.31793	24.3922	-2.40009	0.051437	0.259953	-4.23167
LPC(18:1)	LPC	18	1	FALSE	72	BA_1h - BA_0h	-1.34557	25.9575	-1.67194	0.143331	0.400272	-5.22567
LPC(20:4)	LPC	20	4	FALSE	86	BA_1h - BA_0h	-1.38002	25.5345	-2.02196	0.0875215	0.324802	-4.7562
LPC(20:4)	LPC	20	4	FALSE	86	BA_3h - BA_0h	-1.41403	25.5175	-1.92575	0.105403	0.324767	-4.93701
LPC(18:3)	LPC	18	3	FALSE	76	BA_1h - BA_0h	-1.51411	23.5791	-1.69057	0.139638	0.398652	-5.20138
LPC(22:5)	LPC	22	5	FALSE	92	BA_3h - BA_0h	-1.54812	22.3419	-2.17431	0.0753956	0.28105	-4.60456
LPC(20:5)	LPC	20	5	FALSE	87	BA_3h - BA_0h	-1.61959	23.1134	-2.01185	0.0938241	0.309423	-4.82243
LPC(24:0)	LPC	24	0	FALSE	94	DR_24h - DR_0h	-1.89899	17.5722	-0.735349	0.491469	0.829379	-6.29021
LPC(20:4)	LPC	20	4	FALSE	86	DR_3h - DR_0h	-1.97101	25.181	-2.0581	0.090637	0.168284	-5.02752
LPC(18:4)	LPC	18	4	FALSE	77	DR_1h - DR_0h	-2.06149	18.9221	-1.48641	0.190058	0.351881	-5.81748
LPC(24:0)	LPC	24	0	FALSE	94	DR_6h - DR_0h	-2.49101	17.2762	-1.21428	0.273136	0.401529	-6.01019
LPC(24:0)	LPC	24	0	FALSE	94	DR_3h - DR_0h	-3.07303	16.9852	-1.18521	0.285588	0.396123	-6.12191
LPC(24:0)	LPC	24	0	FALSE	94	DR_1h - DR_0h	-4.44833	16.2975	-2.35441	0.0587535	0.179441	-4.65736
LPC(22:4)	LPC	22	4	FALSE	91	BA_1h - BA_0h	-1.04226	21.7634	-2.58091	0.04003	0.233742	-3.97966
LPC(20:4)	LPC	20	4	FALSE	86	BA_6h - BA_0h	-1.78389	25.3325	-2.87504	0.029847	0.139243	-3.75879
LPC(18:3)	LPC	18	3	FALSE	76	DR_6h - DR_0h	1.42572	24.3142	2.92529	0.0285179	0.0865909	-3.77112
LPC(20:5)	LPC	20	5	FALSE	87	BA_1h - BA_0h	-1.0763	23.3851	-2.84802	0.0278133	0.202732	-3.61001
LPC(16:1)	LPC	16	1	FALSE	66	DR_6h - DR_0h	1.58513	23.9096	3.01403	0.0255366	0.0795637	-3.65417
LPC(17:1)	LPC	17	1	FALSE	96	BA_1h - BA_0h	1.19095	18.3353	2.95523	0.0240905	0.189769	-3.46321
LPC(22:4)	LPC	22	4	FALSE	91	BA_3h - BA_0h	-1.92905	21.32	-3.06097	0.0239448	0.157433	-3.42596
LPC(22:6)	LPC	22	6	FALSE	93	DR_3h - DR_0h	-2.26071	23.9449	-3.15805	0.0227165	0.0720717	-3.57097
LPC(15:0)	LPC	15	0	FALSE	63	BA_24h - BA_0h	0.813046	21.7572	2.89	0.0214742	0.240408	-3.35059
LPC(22:4)	LPC	22	4	FALSE	91	DR_24h - DR_0h	1.92781	21.5421	3.15979	0.0211906	0.542735	-3.31022
LPC(20:3)	LPC	20	3	FALSE	84	BA_24h - BA_0h	1.16181	24.5627	2.94826	0.0196942	0.240408	-3.26504
LPC(15:0)	LPC	15	0	FALSE	63	DR_6h - DR_0h	1.51594	21.9613	3.23545	0.0194866	0.0679521	-3.3666
LPC(16:1)	LPC	16	1	FALSE	66	BA_6h - BA_0h	1.24316	23.7188	3.22278	0.019362	0.11548	-3.30318
[truncated: 5,958 more rows]
